# Supplementary material for: Rbfox1 is required for myofibril development and maintaining fiber type–specific isoform expression in Drosophila muscles
Source: Life Sci Alliance. 2022 Jan 7;5(4):e202101342. doi: 10.26508/lsa.202101342 (PMC8742874; doi:10.26508/lsa.202101342)
Supplement: Supplementary file 3 [file LSA-2021-01342_SdataF2.xlsx]

## Sheet: Fig2
Raw data used to generate plots
Figure panel
2A		eclosed
	Act5cxw-	98
	Act5cx27286	84.9315
	Act5cxKK101518	0
	Mef2G4xCantonS	94.3925	95.4082	94.8936	96.8421	93.5135	96.0961
	Mef2G4xFoxRNAi	57.2581	63.7795	58.871
	Mef2G4xFoxRNAits	63.3333	61.809	70.625
	Mef2G4xdeGradFP	0
	Mef2G4xdeGradFPts	10
	Mef2G4xw-	95
	Mef2G4x27286	95
	Mef2G4xKK101518	0
	Act88FG4xw-	100
	Act88FG4x27286	100
	Act88FG4xKK101518	88.3333
		not eclosed
	Act5cxw-	2
	Act5cx27286	15.0685
	Act5cxKK101518	0
	Mef2G4xCantonS	5.60748	4.59184	5.10638	3.15789	6.48649	3.9039
	Mef2G4xFoxRNAi	42.7419	36.2205	41.129
	Mef2G4xFoxRNAits	36.6667	38.191	29.375
	Mef2G4xdeGradFP	100
	Mef2G4xdeGradFPts	90
	Mef2G4xw-	5
	Mef2G4x27286	5
	Mef2G4xKK101518	100
	Act88FG4xw-	0
	Act88FG4x27286	0
	Act88FG4xKK101518	11.6667
2B		eclosed	not eclosed
	w- 22	100	0
	w- 25	100	0
	w- 27	100	0
	27286 22	90	10
	27286 25	8	92
	27286 27	5.26316	94.7368
	KK101518 22	0	0
	KK101518 25	0	0
	KK101518 27	0	0
2D		3s-above				3s-below
	Mef2G4xw-	93.3333	73.3333	93.3333		6.66667	26.6667	6.66667
	Mef2G4x27286	60	46.6667	26.6667		40	53.3333	73.3333
	Act5cG4xw-	83.3333	76.6667	86.6667	93.3333	16.6667	23.3333	13.3333	6.66667
	Act5cG4x27286	3.7037	11.1111	25	10	96.2963	88.8889	75	90
	Act88FG4xw-	53.3333	70	86.6667		46.6667	30	13.3333
	Act88FG4x27286	63.3333	70	76.6667		36.6667	30	23.3333
	Act88FG4xKK101518	70	53.3333	70		30	46.6667	30
	Dcr2,Mef2xw- male	73.3333	83.3333	63.3333		26.6667	16.6667	36.6667
	Dcr2,Mef2xw- fem	80	73.3333	63.3333		20	26.6667	36.6667
	Dcr2,Mef2xKK101518 fem	0	0	0		100	100	100
	Mef2,M2xM2;27286	9.52381	23.3333	10	0	90.4762	76.6667	90	100
2E	Distance jumped
	Act5cG4xw-	Act5cG4x27286	Mef2G4xw-	Mef2G4x27286	Dcr2,Mef2xw- fem.	Dcr2,Mef2x27286 fem.	Act88FG4xw-	Act88FG4x27286	Act88FG4xKK101518
	2.6	0.7	2.6	1.3	1.9	0.2	1.4	2	0.6
	2.2	0.8	2.2	0.6	1	0.2	1	1.6	0.7
	4	1.2	2.9	0.6	2.2	0.5	1.8	0.7	0.5
	3.2	0.5	3.2	1.2	2.6	0.3	3	2	0.8
	1.6	0.5	2	1	1.2	0.2	2	1.2	0.5
	1.5	0.8	2.9	1	2	0.3	1	1.3	0.5
	2.7	0.6	1.6	0.7	1.9	0.2	2	0.7	1.1
	1.7	0.7	2.2	0.7	2	0.3	4.5	0.9	0.7
	2.1	0.8	2.1	0.6	2.2	0.3	2.5	1.5	1
	2.3	0.8	2.6	0.7	3	0.5	1	1.8	1.3
	1.8	0.6	1.8	1.3	2.1	0.5	1.8	0.9	0.5
	2	0.5	2.5	0.6	2	0.4	1.6	0.6	0.7
	1.8	0.5	1.8	0.9	2	0.5	1.8	1.1	1
	1.9	0.6	2.5	0.8	1.8	0.5		2.2	1.5
				0.6	2	0.5		1.2
					2.5	0.4
2Q	Mef2xw-	Mef2x27286	Mef2_w- 90h	Mef2_KK101518	Dcr2Mef2_w-	Dcr2Mef2_27286
	2.509	1.4073	2.513	1.6753	2.838	2.9318
	2.688	1.5992	2.9318	1.8517	2.887	2.9318
	2.7063	1.6753	2.9318	2.0695	2.921	3.1983
	2.723	2.513	2.9318	2.0695	2.921	3.9091
	2.808	2.513	3.1983	2.1989	2.967	3.9091
	2.818	2.7063	3.5182	2.1989	3.027	3.9091
	2.896	3.1983	3.5182	2.1989	3.067	4.3977
	2.9318	3.335	3.9091	2.513	3.126	4.227
	2.9318	3.376	3.9091	2.513	3.13	4.092
	3.07	3.471	3.9091	2.513	3.135	3.895
	3.092	3.481	3.9091	2.7063	3.139	3.445
	3.127	3.5182	4.3977	2.7063	3.164	3.194
	3.168	3.5182	4.3977	2.9318	3.17	3.988
	3.176	3.539	4.3977	3.1983	3.183	3.433
	3.267	3.584	4.3977	3.9091	3.197	2.203
	3.5182	3.618	4.3977	4.3977	3.204	1.963
	3.5182	3.642	4.3977	4.3977	3.232	2.098
	3.579	3.65			3.27	2.371
	3.745	3.684			3.299	2.409
	3.802	3.711			3.301	2.455
	3.9091	3.751			3.303	2.421
	3.9091	3.78			3.307	2.28
	3.9091	3.814			3.309	2.654
	3.917	3.85			3.378	2.792
	3.929	3.863			3.392	2.527
	3.929	3.9091			3.392	2.243
	3.952	3.922			3.401	2.208
	4.041	3.958			3.404	2.722
	4.066	3.963			3.408	2.38
	4.091	3.997			3.423	2.208
	4.092	4.02			3.436	3.067
	4.162	4.02			3.438	3.236
	4.198	4.025			3.481	3.067
	4.237	4.054			3.505	3.266
	4.36	4.072			3.505	3.058
	4.3977	4.075			3.51	2.955
	4.3977	4.124			3.539	2.788
	4.435	4.345			3.559	3.222
	4.467	4.3977			3.581	3.099
	4.501	4.3977			3.581	3.104
	4.717	4.432			3.631	3.139
	4.948	4.57			3.646	3.025
		4.61			3.713	3.354
		4.857			3.721	3.66
					3.749	2.992
					3.758	2.886
					3.779	3.937
					3.782	3.108
					3.782	1.877
					3.814	2.11
					3.814	2.336
					3.848
					3.854
					3.878
					3.956
					3.988
					4.075
					4.083
					4.088
					4.09
					4.094
					4.106
					4.118
					4.124
					4.186
					4.192
					4.193
					4.195
					4.205
					4.209
					4.237
					4.264
					4.272
					4.295
					4.296
					4.368
					4.399
					4.401
					4.504
					4.535
					4.536
					4.538
					4.572
2P	Mef2xw-	Mef2x27286	Mef2_w-_90h	Mef2_KK101518	Dcr2Mef2_w-	Dcr2Mef2_27286
	2.1989	1.683	2.0695	1.9545	2.443	2.0695
	2.24	1.683	2.1989	2.3454	2.474	1.9545
	2.339	1.7591	2.1989	2.513	2.474	1.7591
	2.373	1.774	2.1989	2.513	2.51	1.6753
	2.405	1.821	2.3454	2.9318	2.577	1.7591
	2.405	1.824	2.3454	2.513	2.615	1.5992
	2.405	1.855	2.3454	2.3454	2.66	1.7591
	2.407	1.86	2.3454	2.513	2.68	1.8517
	2.474	1.86	2.3454	2.9318	2.68	1.5296
	2.474	1.89	2.3454	2.3454	2.685	1.4659
	2.474	1.891	2.3454	2.1989	2.714	1.5296
	2.508	1.895	2.3454	2.3454	2.715	1.512
	2.508	1.895	2.3454	2.9318	2.722	1.512
	2.509	1.925	2.513	2.513	2.749	1.584
	2.509	1.929	2.513	2.1989	2.783	1.89
	2.513	1.929	2.513	1.9545	2.813	2.027
	2.513	1.935	2.513	2.1989	2.817	1.586
	2.513	1.9545	2.513	2.1989	2.817	1.458
	2.513	1.9545	2.513	2.513	2.819	1.969
	2.513	1.9545	2.513	2.513	2.852	1.871
	2.513	1.9545	2.513	2.513	2.852	1.995
	2.513	1.9545	2.513		2.854	1.481
	2.513	1.9545	2.513		2.865	1.89
	2.513	1.958	2.513		2.886	2.407
	2.513	1.959	2.513		2.887	1.892
	2.513	1.994	2.513		2.888	2.061
	2.513	1.994	2.513		2.921	2.371
	2.514	2.012	2.7063		2.921	2.784
	2.542	2.028	2.7063		2.933	2.715
	2.543	2.028	2.7063		2.955	2.2
	2.557	2.032	2.7063		2.956	2.203
	2.575	2.032	2.9318		2.956	1.993
	2.578	2.051	2.9318		2.957	1.655
	2.583	2.062	2.9318		2.958	1.552
	2.588	2.066	2.9318		2.96	1.792
	2.595	2.0695	3.1983		2.962	1.651
	2.611	2.0695			2.989	1.89
	2.612	2.0695			2.99	1.652
	2.613	2.0695			2.99	2.233
	2.646	2.0695			3.009	1.958
	2.646	2.096			3.023	1.512
	2.646	2.096			3.024	2.027
	2.646	2.13			3.027	1.546
	2.646	2.13			3.027	1.821
	2.648	2.13			3.028	2.561
	2.648	2.137			3.058	2.203
	2.653	2.137			3.092	2.27
	2.654	2.14			3.092	2.343
	2.664	2.165			3.092	2.133
	2.664	2.166			3.099	1.721
	2.68	2.174			3.13	1.857
	2.68	2.186			3.161	1.683
	2.681	2.192			3.161	1.684
	2.681	2.1989			3.17	1.685
	2.685	2.1989			3.196	1.662
	2.688	2.1989			3.23	1.649
	2.69	2.1989			3.231	1.479
	2.698	2.1989			3.303	1.615
	2.703	2.1989			3.335	1.548
	2.7063	2.1989			3.367	1.649
	2.7063	2.1989			3.401	1.58
	2.7063	2.1989			3.412	1.719
	2.7063	2.1989			3.574	1.649
	2.7063	2.1989			3.1983	1.548
	2.7063	2.1989			2.9318	1.512
	2.7063	2.199			3.5182	1.822
	2.7063	2.226			2.9318	1.621
	2.7063	2.236			3.1983	1.924
	2.7063	2.236			3.1983	1.754
	2.7063	2.246			3.5182	1.79
	2.709	2.268			2.9318	1.721
	2.714	2.268			3.1983	1.821
	2.714	2.268			3.5182	1.788
	2.715	2.302				1.615
	2.716	2.3454				1.477
	2.718	2.371				1.513
	2.739	2.474				1.615
	2.749	2.475				1.683
	2.749	2.513				1.512
	2.749	2.513				1.478
	2.749	2.513				1.512
	2.749	2.513				1.375
	2.749	2.578				1.477
	2.749	2.7063				1.306
	2.75	2.715				1.306
	2.75					1.237
	2.754					1.45
	2.783					1.307
	2.783					1.478
	2.783					1.376
	2.783					1.34
	2.785					1.271
	2.788					1.924
	2.788					1.723
	2.817					1.79
	2.817					1.798
	2.817					2.097
	2.818					2.027
	2.818					1.856
	2.821
	2.825
	2.831
	2.852
	2.852
	2.852
	2.858
	2.859
	2.862
	2.886
	2.888
	2.891
	2.896
	2.92
	2.9318
	2.9318
	2.9318
	2.9318
	2.9318
	2.9318
	2.967
	2.99
	2.996
	3.024
	3.025
	3.028
	3.059
	3.127
	3.1983
	3.1983
	3.1983
