# Supplementary material for: Rbfox1 is required for myofibril development and maintaining fiber type–specific isoform expression in Drosophila muscles
Source: Life Sci Alliance. 2022 Jan 7;5(4):e202101342. doi: 10.26508/lsa.202101342 (PMC8742874; doi:10.26508/lsa.202101342)
Supplement: Supplementary file 4 [file LSA-2021-01342_SdataFS2.xlsx]

## Sheet: FigS2
Raw data used to generate plots
Figure panel
S2A	90Mef2_w-	2.706	2.706	2.706	3.198	2.932	2.932	2.932	2.932	2.932	2.932	2.706	2.706	2.706	3.198	3.198	3.198	2.932	2.932	2.932	3.198	3.198	2.932	2.932	2.932	2.932	2.932	2.932	2.932	2.932	2.932	2.932	2.345	2.345	2.345	2.706	2.706	2.706
	90Mef2_27286	2.443	2.443	2.443	2.443	2.587	2.587	2.587	2.587	2.587	2.587	2.587	2.587	2.587	2.587	2.587	2.587	2.587	2.587	2.587	2.749	2.749	2.749	2.932	2.932	2.932	2.932	2.932	2.932	2.932	2.932	2.932	3.141	3.141	3.141	3.141	3.141	3.141	3.141	3.141	3.141	3.141	3.383
	90w-	2.587	2.587	3.141	3.141	3.141	3.141	2.749	2.749	2.749	2.443	2.315	2.443	2.932	2.932	2.932	2.932	2.932	2.932	2.932	3.141	3.141	2.749	2.932	2.932	2.932	2.932	2.932	2.932	2.706
	90Bru1Del2	2.315	1.912	1.912	1.999	2.199	2.199	2.199	2.199	2.315	2.345	2.345	2.443	2.443	2.443	2.443	2.513	2.513	2.587	2.706	2.706	2.932
	1dMef2xw-	2.9318	2.9318	2.9318	2.9318	2.9318	3.1983	3.1983	3.1983	3.1983	3.1983	3.1983	3.1983	3.1983	3.1983	3.1983	3.1983	3.1983	3.1983	3.1983	3.1983	3.1983	3.1983	3.1983	3.1983	3.1983	3.1983	3.5182	3.5182	3.5182	3.5182	3.5182	3.5182	3.5182	3.5182	3.5182	3.5182	3.5182	3.5182	3.5182	3.5182	3.5182	3.5182	3.5182	3.5182	3.5182	3.5182	3.5182	3.5182
	1dMef2x27286	2.4432	2.5869	2.5869	2.5869	2.7063	2.7063	2.7063	2.7063	2.7486	2.7486	2.7486	2.7486	2.7486	2.7486	2.7486	2.7486	2.9318	2.9318	2.9318	2.9318	2.9318	2.9318	2.9318	2.9318	2.9318	2.9318	2.9318	2.9318	3.1412	3.1412	3.1412	3.1412	3.1983	3.1983	3.1983	3.1983	3.1983	3.1983	3.1983	3.1983	3.1983	3.1983	3.1983	3.1983	3.1983	3.1983	3.1983	3.1983
	1dw-	2.7063	2.7063	2.7063	2.7063	2.7063	2.7063	2.7063	2.9318	2.9318	2.9318	3.1983	3.1983	3.1983	3.1983	3.1983	3.1983	3.1983	3.1983	3.1983	3.3829	3.3829	3.3829	3.3829	3.3829	3.5182	3.5182	3.5182	3.5182	3.5182	3.5182	3.5182	3.5182	3.5182	3.5182
	1dM2	1.5673	1.59	1.6385	1.673	1.6753	1.693	1.699	1.7166	1.7166	1.7166	1.719	1.726	1.728	1.728	1.7591	1.7591	1.7591	1.762	1.801	1.8024	1.8024	1.8024	1.804	1.839	1.858	1.867	1.871	1.878	1.878	1.89	1.948	1.9545	1.96	1.993	2.027	2.027	2.063	2.066	2.0695	2.0695	2.0695	2.0695	2.098	2.1205	2.137	2.166	2.1989	2.1989
	90Mef2_KK101518	2.513			2.513	2.513	2.513	2.706	2.706	2.706	2.706	2.706	2.932	2.932	2.932	2.932	2.932	2.932	3.198	3.198	3.198	3.198
	1dDcr2,Mef2_w-	3.542	3.401	3.401	3.27	3.27	3.27	3.27	3.149	3.149	3.149	3.149	3.542	3.542	3.542	3.542	3.542	3.401	3.401	3.542	3.401	3.401	2.9318	2.9318	3.5182	3.5182	3.5182	3.5182	3.5182	3.5182	3.5182	3.5182	3.5182	3.5182	3.5182	3.5182	3.5182	3.5182	3.5182	3.5182	3.5182	3.5182	3.5182	3.5182	3.5182	3.5182	3.5182	3.5182	3.5182
	1dDcr2,Mef2_27286	2.513	2.7063	2.7063	2.7063	2.7063	2.7063	2.9318	2.9318	2.9318	2.9318	2.9318	3.1983	3.1983	3.1983	3.1983	3.1983	3.1983	3.1983	3.5182	3.5182	3.5182	3.5182	3.5182	3.574	3.575	3.368	3.095	3.063	3.608	3.642	3.436	3.161	3.161	3.3	3.299	3.3	3.231	3.298	3.333	3.264	2.99	2.921	2.994	3.093	2.991	3.06	2.887	3.061
S2B	90hw-	0.687	0.73	0.773	0.773	0.773	0.816	0.816	0.816	0.816	0.816	0.859	0.859	0.859	0.859	0.859	0.902	0.902	0.902	0.902	0.945	0.945	0.945	0.945	1.031	1.031	1.031
	90hBru1Del2	0.988	1.117	1.16	1.16	1.203	1.203	1.203	1.245	1.245	1.245	1.288	1.34	1.374	1.374	1.374	1.46	1.546	1.546	1.58	1.58	1.632	1.683	1.752	1.787	1.855	1.89	1.924	1.924	2.061
	1dMef2xw-	0.9276	0.9276	0.9964	0.9964	1.0307	1.0307	1.0307	1.0307	1.0651	1.0651	1.0651	1.0651	1.0651	1.0651	1.0994	1.0994	1.0994	1.0994	1.0994	1.0994	1.1338	1.1338	1.1338	1.1338	1.1338	1.1681	1.1681	1.1681	1.1681	1.1681	1.2025	1.2025	1.2025	1.2025	1.2025	1.2025	1.2369	1.2369	1.2369	1.2369	1.2369	1.2712	1.2712	1.2712	1.2712	1.2712	1.2712	1.2712
	1dMef2x27286	1.0651	1.066	1.07	1.0737	1.1338	1.1338	1.147	1.1681	1.2025	1.2025	1.203	1.2454	1.2454	1.248	1.271	1.2712	1.2884	1.2884	1.2884	1.3056	1.3056	1.331	1.332	1.3399	1.3399	1.3743	1.3743	1.375	1.4086	1.4086	1.409	1.409	1.417	1.417	1.4172	1.418	1.418	1.443	1.443	1.443	1.443	1.443	1.443	1.4774	1.4774	1.478	1.503	1.503
	1dw-	1.0307	1.0307	1.0307	1.0651	1.0651	1.0994	1.1166	1.1338	1.1338	1.1338	1.1596	1.1596	1.1596	1.1681	1.1681	1.1681	1.1681	1.1681	1.1681	1.1681	1.2025	1.2025	1.2025	1.2025	1.2025	1.2025	1.2025	1.2025	1.2369	1.2369	1.2454	1.3056	1.271	1.306
	1dM2	0.9276	0.9276	0.999	1.0307	1.031	1.0561	1.0561	1.133	1.138	1.146	1.1681	1.21	1.215	1.244	1.272	1.294	1.294	1.294	1.294	1.32	1.3399	1.4086	1.412	1.424	1.511	1.58	1.609	1.6148	1.678	1.684	1.684	1.758	1.808	1.833	1.863	1.891	1.892	1.895	1.917	1.935	1.963	2.102	2.11	2.201	2.272	2.308	2.342	2.371
	90hMef2_KK101518	0.825	0.893	0.893	0.928	0.928	0.996	0.996	1.031	1.031	1.031	1.065	1.065	1.099	1.099	1.099	1.099	1.134	1.134	1.134	1.168	1.168	1.168	1.168	1.168	1.202	1.202	1.271
	1dDcr2,Mef2_w-	0.936	1.241	1.243	1.1	1.103	1.09	1.065	1.15	1.167	1.289	1.23	1.276	1.225	1.187	1.199	1.202	1.176	1.222	1.189	1.181	1.113	0.9964	0.9964	1.0307	1.0307	1.0307	1.0307	1.0307	1.0307	1.0651	1.0651	1.0994	1.1338	1.1338	1.1681	1.1681	1.2025	1.2025	1.2369	1.2369	1.3399	1.443	0.8246	0.8589
	1dDcr2,Mef2_27286	0.481	0.481	0.481	0.481	0.5154	0.5154	0.5154	0.5154	0.5154	0.517	0.5497	0.5841	0.5841	0.5841	0.5841	0.6184	0.6184	0.6184	0.6184	0.6184	0.6184	0.619	0.6528	0.654	0.687	0.687	0.6871	0.688	0.688	0.721	0.721	0.7215	0.7215	0.7215	0.722	0.7559	0.7559	0.756	0.756	0.757	0.757	0.79	0.79	0.7902	0.7902	0.791	0.791	0.793
[truncated: 147 more columns]
