# Supplementary material for: Rbfox1 is required for myofibril development and maintaining fiber type–specific isoform expression in Drosophila muscles
Source: Life Sci Alliance. 2022 Jan 7;5(4):e202101342. doi: 10.26508/lsa.202101342 (PMC8742874; doi:10.26508/lsa.202101342)
Supplement: Supplementary file 6 [file LSA-2021-01342_SdataFS3.xlsx]

## Sheet: FigS3
Raw data used to generate plots
Figure panel
S3A	PWMScan	CDS	CDS+UTR	UTR	CDS+introns	CDS + UTR + introns	UTR + introns	introns	rest		oRNAment	CDS	UTR	CDS+UTR	rest
	randavg	0.171801	0.0458018	0.0383596	0.114473	0.121794	0.0530928	0.0791822	0.375495		randavg	0.175444	0.0765807	0.0515453	0.69643
	RBPs	0.134615	0.030543	0.0294118	0.040724	0.0644796	0.0294118	0.0475113	0.623303		RBPs	0.0791855	0.0429864	0.0294118	0.848416
	TMs	0.202007	0.047912	0.0424086	0.136614	0.108449	0.0563289	0.0974425	0.308838		TMs	0.189058	0.0764001	0.0414374	0.693105
	TFs	0.176393	0.0503979	0.035809	0.15252	0.15252	0.0623342	0.102122	0.267905		TFs	0.240053	0.0862069	0.0742706	0.599469
	SPs	0.115385	0.0384615	0	0.282051	0.141026	0.141026	0.153846	0.128205		SPs	0.25641	0.0769231	0.0641026	0.602564
	RNAi	0.15282	0.0375104	0.0322312	0.0764101	0.0716866	0.0391775	0.0616838	0.52848		RNAi	0.126146	0.053626	0.0333426	0.786885
	core133	0.135338	0.0526316	0.0601504	0.0451128	0.0451128	0.037594	0.135338	0.488722		core133	0.0977444	0.0300752	0.0225564	0.849624
	rand100	0.17784	0.04952	0.03896	0.12284	0.13016	0.05808	0.08048	0.34212		rand100	0.183	0.08132	0.05588	0.6798
	rand500	0.172841	0.0461508	0.0392857	0.117071	0.129175	0.0555556	0.0813968	0.358524		rand500	0.181048	0.079896	0.054568	0.684488
	rand1000	0.172095	0.0457453	0.0388897	0.114662	0.122049	0.0523308	0.0805437	0.373684		rand1000	0.175892	0.0764	0.051416	0.696292
	rand3000	0.164429	0.041791	0.0363029	0.10332	0.105792	0.0464048	0.0743082	0.427652		rand3000	0.161835	0.0687067	0.0443173	0.725141
