# Supplementary material for: Rbfox1 is required for myofibril development and maintaining fiber type–specific isoform expression in Drosophila muscles
Source: Life Sci Alliance. 2022 Jan 7;5(4):e202101342. doi: 10.26508/lsa.202101342 (PMC8742874; doi:10.26508/lsa.202101342)
Supplement: Supplementary file 8 [file LSA-2021-01342_TableS2.xlsx]

## Sheet: guide
Table S2 Spreadsheet Tabs. This spreadsheet contains several tabs that provide the full lists of GO terms from our analysis as well as the select terms plotted in Fig. S3 B.
Tab Name	Corresponding Figure Panels	Description
plot S3B	Figure S3B	Table of Goenrichment terms and values used to generate the heatmap plot in Figure S3 B
reducedGOenrichments_all	Figure S3B	final summary table of the reduced GO enrichment terms with all terms in each subgroup considered for enrichment
GOrilla_oRNAment_musclepheno	Figure S3B	summary table of the original terms from GOrilla (http://cbl-gorilla.cs.technion.ac.il/) and the simplified terms produced by the rrvgo analysis for the oRNAment data considering only the genes with an RNAi phenotype in muscle
GOrilla_oRNAment_allgenes	Figure S3B	summary table of the original terms from GOrilla (http://cbl-gorilla.cs.technion.ac.il/) and the simplified terms produced by the rrvgo analysis for the oRNAment data considering all genes with Rbfox1 motif instances
GOrilla_PWMScan_all	Figure S3B	summary table of the original terms from GOrilla (http://cbl-gorilla.cs.technion.ac.il/) and the simplified terms produced by the rrvgo analysis for the PWMScan data considering all genes with Rbfox1 motif instances
GOrilla_PWMScan_musclepheno	Figure S3B	summary table of the original terms from GOrilla (http://cbl-gorilla.cs.technion.ac.il/) and the simplified terms produced by the rrvgo analysis for the PWMScan data considering only the genes with an RNAi phenotype in muscle

## Sheet: plot S3B
GOterm	Term	ontology	score_pwmRNAiall	score_pwmRNAi5utr	score_pwmRNAi3utr	score_pwmRNAicds	score_pwmRNAiintron	score_oRNARNAiall	score_oRNARNAi5utr	score_oRNARNAi3utr	score_oRNARNAicds	score_pwmall	score_pwmall5utr	score_pwmall3utr	score_pwmallcds	score_pwmallintron	score_oRNAall	score_oRNAall5utr	score_oRNAall3utr	score_oRNAallcds
GO:0005515	protein binding	MF	7.64975	NA	5.69897	4.02273	9.00393	5.06349	NA	NA	NA	33.0904	8.20343	22.0273	19.1113	58.0074	31.0482	NA	11.4248	23.5452
GO:0004672	protein kinase activity	MF	5.51856	NA	5.90658	NA	NA	NA	NA	3.84164	NA	NA	NA	9.72816	NA	17.5482	NA	NA	7.85699	NA
GO:0140110	transcription regulator activity	MF	3.32057	NA	4.46471	NA	NA	3.767	NA	NA	NA	14.857	NA	8.87615	7.50169	NA	14.0888	NA	NA	10.4597
GO:0000976	transcription regulatory region sequence-specific DNA binding	MF	NA	NA	3.8729	NA	NA	NA	NA	NA	NA	NA	NA	8.48812	NA	NA	NA	NA	5.30277	NA
GO:0050839	cell adhesion molecule binding	MF	NA	NA	NA	NA	4.44612	4.00349	NA	NA	3.87615	8.54516	NA	NA	3.9393	15.5768	6.71444	NA	NA	5.62342
GO:0098772	molecular function regulator	MF	3.32148	NA	NA	NA	NA	3.10513	NA	NA	NA	NA	NA	NA	NA	7.02091	NA	NA	NA	NA
GO:0038023	signaling receptor activity	MF	NA	NA	NA	NA	NA	4.85387	NA	NA	NA	NA	NA	NA	7.30452	NA	4.81531	NA	NA	4.07727
GO:0032559	adenyl ribonucleotide binding	MF	NA	NA	NA	NA	NA	NA	NA	NA	NA	27.8239	NA	NA	24.8996	NA	10.9547	NA	NA	10.0381
GO:0003774	motor activity	MF	NA	NA	NA	NA	NA	NA	NA	NA	NA	NA	NA	NA	NA	6.0752	5.92445	NA	NA	5.16558
GO:0045182	translation regulator activity	MF	NA	NA	NA	NA	NA	NA	NA	NA	NA	3.20343	NA	4.91009	NA	NA	3.84771	NA	3.38934	NA
GO:0032502	developmental process	BP	17.1986	NA	11.5969	6.383	22.1278	7.8729	NA	4.84771	NA	62.5361	16.2958	32.3675	26.1518	117.886	46.9666	10.4559	24.5952	29.067
GO:0007389	pattern specification process	BP	5.09366	NA	5.96257	NA	NA	NA	NA	NA	NA	20.9957	3.31785	18.1085	NA	34.9957	12.7932	NA	12.6946	NA
GO:0051301	cell division	BP	NA	NA	NA	NA	NA	3.10958	NA	NA	NA	5.27165	NA	NA	NA	NA	8.87615	NA	NA	7.11182
GO:0012501	programmed cell death	BP	4.76955	NA	NA	NA	NA	3.38722	NA	NA	NA	7	NA	4.45346	NA	NA	5.88941	NA	3.07831	4.95078
GO:0050794	regulation of cellular process	BP	NA	NA	18.4895	NA	27.4134	12.7645	NA	6.8962	8.69465	NA	NA	NA	NA	NA	NA	NA	34.6757	NA
GO:0010646	regulation of cell communication	BP	9.66154	NA	12.1255	NA	11.7055	NA	NA	4.68403	NA	36.3325	NA	27.4622	13.7282	55.1062	20.1965	NA	13.9066	NA
GO:0007165	signal transduction	BP	12.52	NA	NA	NA	15.8182	7.80688	NA	NA	NA	47.3726	12.9508	NA	17.2557	67.7959	24	4.55129	18.8508	11.3206
GO:0051179	localization	BP	NA	NA	NA	NA	NA	3.4828	NA	NA	NA	31.8153	NA	8.30103	17.4012	27.1158	13.9355	NA	NA	NA
GO:0040008	regulation of growth	BP	6.98716	NA	NA	4.2204	8.67162	5.4828	NA	NA	NA	20.618	NA	11.1343	9.45717	37.1688	14.3224	NA	NA	NA
GO:0007155	cell adhesion	BP	3.57349	NA	NA	NA	NA	3.42946	NA	NA	4.16622	14.9872	NA	NA	NA	28.4724	8.44855	NA	NA	7.16494
GO:0050808	synapse organization	BP	NA	NA	NA	NA	10.4191	NA	NA	NA	NA	12.6198	NA	13.8729	NA	30	NA	NA	6.27901	4.41567
GO:0007610	behavior	BP	5.73518	3.95468	NA	NA	14.5884	5.79317	NA	7.04239	NA	27.5735	10.1599	25.5467	7.64397	49.2518	13.1746	3.78516	16.5986	NA
GO:0040011	locomotion	BP	9.15428	NA	5.8962	NA	16.6819	7.69465	NA	4.41229	NA	29.8633	6.03245	NA	11.9666	51.451	18.5421	NA	10.5003	8.34775
GO:0006928	movement of cell or subcellular component	BP	9.5817	4.42251	8.42136	3.39903	19.1851	8.15802	3.21467	4.83565	4.18776	40.0762	8.10568	24.3188	17.5058	78.2449	26.7282	6.19044	14.5243	14.7545
GO:0016043	cellular component organization	BP	8.84771	NA	NA	4.73283	9.95468	4.78781	NA	NA	3.55752	21.6716	13.585	12.9245	16.7696	33.9508	30.0013	NA	8.76955	21.6421
GO:0007017	microtubule-based process	BP	NA	NA	NA	NA	NA	3.86646	NA	NA	NA	8.29243	NA	NA	7.31247	8.58503	7.86967	NA	NA	6.2204
GO:0007010	cytoskeleton organization	BP	NA	NA	NA	NA	NA	NA	NA	NA	NA	NA	NA	NA	NA	27.2733	14.7352	NA	NA	NA
GO:0030036	actin cytoskeleton organization	BP	NA	NA	NA	NA	NA	NA	NA	NA	NA	NA	NA	NA	NA	NA	NA	NA	6.13077	6.7986
GO:0030029	actin filament-based process	BP	4.00349	NA	NA	NA	9.36151	NA	NA	NA	NA	15.5072	6.10182	6.77211	4.70997	30.3206	12.1427	3.67572	NA	NA
GO:0061061	muscle structure development	BP	3.767	NA	NA	NA	6.56703	NA	NA	NA	NA	10.0511	NA	4.81816	5.07988	16.5086	7.03105	NA	4.83863	NA
GO:0016203	muscle attachment	BP	NA	NA	NA	NA	NA	NA	NA	NA	3.43771	NA	NA	NA	NA	NA	NA	NA	NA	4.73755

## Sheet: reducedGOenrichments_al
GOterm	Term	ontology	score_pwmRNAiall	score_pwmRNAi5utr	score_pwmRNAi3utr	score_pwmRNAicds	score_pwmRNAiintron	score_pwmall	score_pwmall5utr	score_pwmall3utr	score_pwmallcds	score_pwmallintron	score_oRNARNAiall	score_oRNARNAi5utr	score_oRNARNAi3utr	score_oRNARNAicds	score_oRNAall	score_oRNAall5utr	score_oRNAall3utr	score_oRNAallcds
GO:0065007	biological regulation	BP	21.1844	NA	NA	10.7852	NA	110.635	NA	61.7932	56.0625	133.275	NA	NA	NA	NA	NA	9.56384	NA	NA
GO:0032502	developmental process	BP	17.1986	NA	11.5969	6.383	22.1278	62.5361	16.2958	32.3675	26.1518	117.886	7.8729	NA	4.84771	NA	46.9666	10.4559	24.5952	29.067
GO:0050793	regulation of developmental process	BP	14.1746	NA	11.3635	NA	19.0942	46.0947	9.8962	34.1707	17.1778	75.719	7.23732	NA	NA	NA	27.9469	NA	13.0899	17.9031
GO:0051239	regulation of multicellular organismal process	BP	13.4763	NA	NA	5.20901	18.8827	46.51	10.2652	NA	17.6326	79.3019	7.87615	NA	NA	4.9914	29.2941	NA	NA	20.433
GO:0007165	signal transduction	BP	12.52	NA	NA	NA	15.8182	47.3726	12.9508	NA	17.2557	67.7959	7.80688	NA	NA	NA	24	4.55129	18.8508	11.3206
GO:0022414	reproductive process	BP	11.1891	NA	7.20551	3.64782	NA	33.7747	NA	17.8268	16.719	35.2197	NA	NA	NA	NA	NA	NA	12.983	NA
GO:0009653	anatomical structure morphogenesis	BP	11.1811	NA	NA	4.91009	18.5214	42.7122	NA	27.4377	18.6778	85.2725	NA	NA	NA	NA	35.1772	10.2373	18.8697	21.5884
GO:0032501	multicellular organismal process	BP	11.055	3.0846	8.9393	NA	19.4609	25.9101	5.92812	20.6253	11.5482	54.1209	8.30539	NA	7.767	3.6073	14.9626	NA	15.7721	5.79588
GO:0010646	regulation of cell communication	BP	9.66154	NA	12.1255	NA	11.7055	36.3325	NA	27.4622	13.7282	55.1062	NA	NA	4.68403	NA	20.1965	NA	13.9066	NA
GO:0006928	movement of cell or subcellular component	BP	9.5817	4.42251	8.42136	3.39903	19.1851	40.0762	8.10568	24.3188	17.5058	78.2449	8.15802	3.21467	4.83565	4.18776	26.7282	6.19044	14.5243	14.7545
GO:0040011	locomotion	BP	9.15428	NA	5.8962	NA	16.6819	29.8633	6.03245	NA	11.9666	51.451	7.69465	NA	4.41229	NA	18.5421	NA	10.5003	8.34775
GO:0016043	cellular component organization	BP	8.84771	NA	NA	4.73283	9.95468	21.6716	13.585	12.9245	16.7696	33.9508	4.78781	NA	NA	3.55752	30.0013	NA	8.76955	21.6421
GO:0048583	regulation of response to stimulus	BP	8.82974	NA	NA	4.95861	9.04287	33.1925	11.3947	19.0625	17.1296	48.71	NA	NA	NA	4.36452	22.2807	6.47886	13.2154	12.27
GO:0003008	system process	BP	7.82681	NA	NA	NA	11.7447	NA	NA	NA	4.5784	NA	NA	NA	NA	NA	NA	NA	NA	NA
GO:0080090	regulation of primary metabolic process	BP	7.75203	NA	NA	NA	NA	NA	NA	NA	NA	NA	NA	NA	NA	NA	NA	NA	NA	NA
GO:0051128	regulation of cellular component organization	BP	7.5784	3.84771	NA	NA	11.4112	31.9747	NA	19.7986	17.5528	47.4921	NA	NA	NA	NA	24.5575	NA	9.51004	16.5376
GO:0040008	regulation of growth	BP	6.98716	NA	NA	4.2204	8.67162	20.618	NA	11.1343	9.45717	37.1688	5.4828	NA	NA	NA	14.3224	NA	NA	NA
GO:0032879	regulation of localization	BP	6.81531	NA	5.66555	NA	NA	31.5272	7.69037	22.2612	14.3072	41.3478	NA	NA	NA	NA	16.9208	NA	10.1175	10.5513
GO:0048523	negative regulation of cellular process	BP	6.78781	NA	NA	NA	14.118	NA	NA	24.1688	NA	NA	NA	NA	NA	NA	28.5031	NA	14.9706	17.0414
GO:0065008	regulation of biological quality	BP	6.48678	3.16431	NA	NA	6.1945	34.8125	10.4056	22.1675	14.8153	46.9957	NA	NA	NA	NA	16.8996	4.43652	11.8356	8.86646
GO:0009888	tissue development	BP	6.36653	NA	NA	NA	9.3851	14.7055	6.36653	11.4318	NA	NA	NA	NA	NA	NA	NA	NA	6.32975	NA
GO:0042325	regulation of phosphorylation	BP	5.9914	NA	NA	NA	NA	NA	NA	NA	NA	NA	5.09528	NA	NA	4.93554	NA	NA	NA	NA
GO:0007610	behavior	BP	5.73518	3.95468	NA	NA	14.5884	27.5735	10.1599	25.5467	7.64397	49.2518	5.79317	NA	7.04239	NA	13.1746	3.78516	16.5986	NA
GO:0007389	pattern specification process	BP	5.09366	NA	5.96257	NA	NA	20.9957	3.31785	18.1085	NA	34.9957	NA	NA	NA	NA	12.7932	NA	12.6946	NA
GO:0048511	rhythmic process	BP	4.96658	NA	6.2321	NA	11.2336	10.9666	NA	9.68825	NA	21.8601	NA	NA	8.27901	NA	9.44491	NA	9.65758	NA
GO:0012501	programmed cell death	BP	4.76955	NA	NA	NA	NA	7	NA	4.45346	NA	NA	3.38722	NA	NA	NA	5.88941	NA	3.07831	4.95078
GO:0042127	regulation of cell population proliferation	BP	4.5544	NA	NA	NA	5.76955	11.3197	NA	4.5986	NA	17.2321	NA	NA	NA	NA	5.44491	NA	NA	NA
GO:0030029	actin filament-based process	BP	4.00349	NA	NA	NA	9.36151	15.5072	6.10182	6.77211	4.70997	30.3206	NA	NA	NA	NA	12.1427	3.67572	NA	NA
GO:0002682	regulation of immune system process	BP	3.78252	NA	NA	NA	5.21968	6.66756	NA	NA	NA	9.95078	NA	NA	NA	NA	NA	NA	NA	NA
GO:0061061	muscle structure development	BP	3.767	NA	NA	NA	6.56703	10.0511	NA	4.81816	5.07988	16.5086	NA	NA	NA	NA	7.03105	NA	4.83863	NA
GO:0043900	regulation of multi-organism process	BP	3.5817	NA	NA	NA	3.50585	8.56067	NA	6.44009	NA	11.0031	NA	NA	NA	NA	NA	NA	3.14874	NA
GO:0007155	cell adhesion	BP	3.57349	NA	NA	NA	NA	14.9872	NA	NA	NA	28.4724	3.42946	NA	NA	4.16622	8.44855	NA	NA	7.16494
GO:0043087	regulation of GTPase activity	BP	3.44733	NA	NA	NA	NA	6.95468	NA	NA	6.59176	NA	3.25493	NA	NA	4.22185	NA	NA	NA	6.48678
GO:0016020	membrane	CC	9.78781	NA	NA	NA	NA	51.7545	14.4622	15.0223	18.3851	62.7773	8.66756	NA	NA	7.35067	21.3045	9.58004	7.23508	13.301
GO:0120025	plasma membrane bounded cell projection	CC	9.02503	NA	NA	4.81248	NA	17.9208	NA	NA	13.8962	NA	3.81816	NA	NA	NA	11.1701	NA	NA	9.36051
GO:0016021	integral component of membrane	CC	6.52871	NA	NA	NA	NA	NA	NA	NA	NA	NA	NA	NA	NA	NA	NA	NA	NA	NA
GO:0043235	receptor complex	CC	4.16368	NA	4.00833	NA	4.19518	8.24565	NA	4.02411	NA	10.7799	4.6925	NA	NA	4.23882	6.99568	NA	3.39147	7.25337
GO:0099568	cytoplasmic region	CC	3.51999	NA	NA	NA	4.88273	15.2255	6.48812	5.53165	7.767	22.3696	NA	NA	NA	NA	12.585	7.30803	4.35458	8.19111
GO:0005938	cell cortex	CC	3.35853	NA	NA	NA	NA	NA	6.30016	NA	NA	23.0985	NA	NA	NA	NA	11.284	NA	3.61439	7.83268
GO:0031982	vesicle	CC	3.21325	NA	NA	NA	NA	12.3507	NA	6.63264	5.76195	12.8928	NA	NA	NA	NA	NA	NA	NA	NA
GO:0098793	presynapse	CC	3.16941	NA	NA	NA	NA	NA	NA	NA	NA	NA	4.77728	NA	NA	NA	NA	NA	7.71444	NA
GO:0005737	cytoplasm	CC	3.09474	NA	NA	NA	NA	25.567	5.36452	7.26201	14.757	27.4295	NA	NA	NA	NA	9.4437	4.08725	NA	6.72816
GO:0005515	protein binding	MF	7.64975	NA	5.69897	4.02273	9.00393	33.0904	8.20343	22.0273	19.1113	58.0074	5.06349	NA	NA	NA	31.0482	NA	11.4248	23.5452
GO:0046873	metal ion transmembrane transporter activity	MF	6.05502	NA	NA	NA	7.03858	NA	NA	NA	NA	15.1986	NA	NA	NA	NA	NA	NA	NA	NA
GO:0004672	protein kinase activity	MF	5.51856	NA	5.90658	NA	NA	NA	NA	9.72816	NA	17.5482	NA	NA	3.84164	NA	NA	NA	7.85699	NA
GO:0060089	molecular transducer activity	MF	5.05998	NA	4.61439	NA	8.6073	10.8239	NA	NA	NA	NA	NA	NA	6.05899	NA	NA	NA	NA	NA
GO:0043168	anion binding	MF	4.93181	NA	NA	NA	NA	31.6364	NA	NA	NA	NA	NA	NA	NA	NA	NA	NA	NA	NA
GO:0032555	purine ribonucleotide binding	MF	4.7167	NA	NA	NA	NA	25.1972	NA	NA	NA	NA	NA	NA	NA	NA	NA	NA	NA	NA
GO:0097367	carbohydrate derivative binding	MF	4.35262	NA	NA	NA	NA	NA	NA	NA	NA	10.6091	NA	NA	NA	NA	NA	NA	NA	NA
GO:0036094	small molecule binding	MF	3.43771	NA	NA	NA	NA	24.7328	NA	NA	16.5186	13.6596	NA	NA	NA	NA	7.13312	NA	NA	5.10735
GO:0098772	molecular function regulator	MF	3.32148	NA	NA	NA	NA	NA	NA	NA	NA	7.02091	3.10513	NA	NA	NA	NA	NA	NA	NA
GO:0140110	transcription regulator activity	MF	3.32057	NA	4.46471	NA	NA	14.857	NA	8.87615	7.50169	NA	3.767	NA	NA	NA	14.0888	NA	NA	10.4597
GO:0008144	drug binding	MF	3.26043	NA	NA	3.45469	NA	16.295	NA	NA	16.857	8.75696	NA	NA	NA	NA	6.53611	NA	NA	6.62525
GO:0035556	intracellular signal transduction	BP	NA	5.9431	NA	NA	NA	NA	NA	NA	NA	NA	NA	NA	NA	NA	NA	NA	NA	NA
GO:0006906	vesicle fusion	BP	NA	3.67985	NA	NA	NA	NA	NA	NA	NA	NA	NA	NA	NA	NA	NA	NA	NA	NA
GO:0048589	developmental growth	BP	NA	3.2993	3.85699	NA	NA	NA	6.77211	NA	NA	NA	NA	NA	NA	NA	NA	NA	NA	NA
GO:0051646	mitochondrion localization	BP	NA	3.24718	NA	NA	NA	NA	NA	NA	NA	NA	NA	NA	NA	NA	NA	NA	NA	NA
GO:0009886	post-embryonic animal morphogenesis	BP	NA	3.20551	NA	NA	NA	NA	10.0491	NA	NA	57.5575	NA	NA	NA	NA	NA	NA	NA	NA
GO:0042995	cell projection	CC	NA	3.81816	NA	NA	6.24336	NA	NA	NA	NA	23.2211	NA	NA	NA	NA	NA	NA	NA	NA
GO:0005886	plasma membrane	CC	NA	3.51999	NA	NA	13.6615	NA	NA	12.0482	NA	NA	NA	NA	NA	NA	NA	NA	NA	NA
GO:0048786	presynaptic active zone	CC	NA	3.13253	NA	NA	NA	NA	NA	NA	NA	NA	NA	NA	NA	NA	NA	NA	NA	NA
GO:0050794	regulation of cellular process	BP	NA	NA	18.4895	NA	27.4134	NA	NA	NA	NA	NA	12.7645	NA	6.8962	8.69465	NA	NA	34.6757	NA
GO:0023051	regulation of signaling	BP	NA	NA	12.1255	NA	NA	NA	NA	27.4622	NA	NA	7.74958	NA	4.68403	NA	NA	NA	NA	NA
GO:2000026	regulation of multicellular organismal development	BP	NA	NA	9.59346	NA	NA	NA	NA	31.3936	NA	NA	NA	NA	NA	NA	NA	5.11577	13.9957	NA
GO:0048522	positive regulation of cellular process	BP	NA	NA	9.51004	NA	NA	NA	NA	NA	NA	NA	NA	NA	NA	NA	NA	NA	NA	NA
GO:0007626	locomotory behavior	BP	NA	NA	8.66756	NA	NA	NA	NA	NA	NA	NA	NA	NA	NA	NA	NA	NA	NA	NA
GO:0050807	regulation of synapse organization	BP	NA	NA	6.92812	NA	NA	NA	NA	NA	6.21467	NA	NA	NA	NA	NA	NA	NA	NA	NA
GO:0048731	system development	BP	NA	NA	5.88941	NA	NA	NA	NA	NA	NA	NA	NA	NA	NA	NA	NA	NA	NA	NA
GO:0048584	positive regulation of response to stimulus	BP	NA	NA	5.47886	NA	NA	NA	NA	NA	NA	NA	NA	NA	NA	NA	NA	NA	NA	NA
GO:0006796	phosphate-containing compound metabolic process	BP	NA	NA	4.24642	NA	NA	17.3215	NA	NA	9.29073	NA	NA	NA	NA	NA	NA	NA	6.59346	NA
GO:0008038	neuron recognition	BP	NA	NA	3.80134	NA	4.55284	NA	NA	14.9066	NA	27.3036	NA	NA	NA	NA	8.44009	NA	6.17522	6.18111
GO:0048878	chemical homeostasis	BP	NA	NA	3.73283	NA	NA	NA	NA	NA	NA	NA	NA	NA	NA	NA	NA	NA	NA	NA
GO:0008284	positive regulation of cell population proliferation	BP	NA	NA	3.69465	NA	NA	NA	NA	NA	NA	NA	NA	NA	NA	NA	NA	NA	NA	NA
GO:0001708	cell fate specification	BP	NA	NA	3.37986	NA	NA	NA	NA	NA	NA	NA	NA	NA	NA	NA	NA	NA	NA	NA
GO:0098609	cell-cell adhesion	BP	NA	NA	3.12436	NA	NA	NA	NA	8.10403	NA	NA	NA	NA	NA	NA	NA	NA	NA	NA
GO:0031594	neuromuscular junction	CC	NA	NA	7.61439	NA	5.48017	NA	NA	11.9872	NA	NA	NA	NA	NA	NA	NA	NA	NA	NA
GO:0043005	neuron projection	CC	NA	NA	5.44249	NA	NA	NA	NA	NA	NA	NA	NA	NA	NA	NA	NA	NA	6.79048	NA
GO:0098797	plasma membrane protein complex	CC	NA	NA	4.43297	NA	NA	NA	NA	NA	NA	NA	NA	NA	NA	NA	NA	NA	NA	NA
GO:0005634	nucleus	CC	NA	NA	3.81531	NA	NA	NA	NA	NA	12.752	NA	NA	NA	NA	NA	NA	NA	NA	9.09528
GO:0000976	transcription regulatory region sequence-specific DNA binding	MF	NA	NA	3.8729	NA	NA	NA	NA	8.48812	NA	NA	NA	NA	NA	NA	NA	NA	5.30277	NA
GO:0048513	animal organ development	BP	NA	NA	NA	5.90658	NA	NA	NA	19.1319	14.4828	60.1931	NA	NA	NA	4.96658	25.1561	6.74715	12.7375	14.2083
GO:0048518	positive regulation of biological process	BP	NA	NA	NA	5.03574	NA	44.699	13.5058	26.5376	22.7545	65.2314	NA	NA	NA	NA	31.5171	NA	16.7721	19.0747
GO:0060255	regulation of macromolecule metabolic process	BP	NA	NA	NA	5.02457	NA	NA	NA	NA	22.0921	NA	NA	NA	NA	NA	NA	NA	NA	NA
GO:0009966	regulation of signal transduction	BP	NA	NA	NA	4.20273	NA	NA	9.11126	NA	NA	NA	NA	NA	NA	NA	NA	3.9914	NA	NA
GO:0035152	regulation of tube architecture, open tracheal system	BP	NA	NA	NA	3.95468	NA	NA	NA	NA	NA	NA	NA	NA	NA	NA	7.18111	NA	NA	NA
GO:0010631	epithelial cell migration	BP	NA	NA	NA	3.47886	NA	NA	NA	9.70333	NA	NA	NA	NA	NA	NA	NA	NA	NA	NA
GO:0008219	cell death	BP	NA	NA	NA	3.20901	NA	NA	NA	NA	NA	NA	NA	NA	NA	NA	NA	NA	NA	NA
GO:0005694	chromosome	CC	NA	NA	NA	3.38934	NA	NA	NA	NA	6.7167	NA	NA	NA	NA	NA	NA	NA	NA	NA
GO:0000139	Golgi membrane	CC	NA	NA	NA	3.1209	NA	4.8962	NA	NA	NA	NA	NA	NA	NA	NA	NA	NA	NA	NA
GO:0005887	integral component of plasma membrane	CC	NA	NA	NA	3.09909	NA	NA	NA	NA	NA	NA	NA	NA	NA	NA	NA	NA	NA	NA
GO:0005524	ATP binding	MF	NA	NA	NA	4.20135	NA	NA	NA	NA	NA	NA	NA	NA	NA	NA	NA	NA	NA	NA
GO:0003682	chromatin binding	MF	NA	NA	NA	4.13549	NA	NA	NA	NA	NA	NA	NA	NA	NA	NA	NA	NA	NA	3.3363
GO:0048869	cellular developmental process	BP	NA	NA	NA	NA	15.8761	NA	8.72584	NA	21.4214	NA	5.35262	NA	NA	3.73993	NA	NA	NA	30.1002
GO:0050808	synapse organization	BP	NA	NA	NA	NA	10.4191	12.6198	NA	13.8729	NA	30	NA	NA	NA	NA	NA	NA	6.27901	4.41567
GO:0022412	cellular process involved in reproduction in multicellular organism	BP	NA	NA	NA	NA	9.22695	NA	5.06399	NA	NA	NA	5.4828	NA	4.33161	NA	19.1549	NA	NA	12.6459
GO:0022610	biological adhesion	BP	NA	NA	NA	NA	8.38934	NA	NA	NA	NA	NA	NA	NA	NA	NA	NA	NA	NA	NA
GO:0003002	regionalization	BP	NA	NA	NA	NA	8.00789	NA	NA	NA	NA	NA	NA	NA	NA	NA	NA	NA	NA	NA
GO:0051171	regulation of nitrogen compound metabolic process	BP	NA	NA	NA	NA	7.79048	NA	NA	NA	NA	NA	NA	NA	NA	NA	NA	NA	NA	NA
GO:1901700	response to oxygen-containing compound	BP	NA	NA	NA	NA	5.5544	NA	NA	NA	NA	NA	NA	NA	NA	NA	NA	NA	NA	NA
GO:0016310	phosphorylation	BP	NA	NA	NA	NA	5.45593	NA	NA	NA	NA	NA	NA	NA	NA	NA	NA	NA	NA	NA
GO:0030001	metal ion transport	BP	NA	NA	NA	NA	5.21968	NA	NA	NA	NA	NA	NA	NA	NA	NA	NA	NA	NA	NA
GO:0010623	programmed cell death involved in cell development	BP	NA	NA	NA	NA	4.64782	NA	NA	NA	NA	NA	NA	NA	NA	NA	NA	NA	NA	NA
GO:0050896	response to stimulus	BP	NA	NA	NA	NA	3.66555	17.9957	NA	NA	NA	11.2933	NA	NA	NA	NA	NA	NA	NA	NA
GO:0019827	stem cell population maintenance	BP	NA	NA	NA	NA	3.25181	NA	NA	3.13194	3.35164	10.0778	NA	NA	NA	NA	NA	NA	NA	3.78252
GO:0005829	cytosol	CC	NA	NA	NA	NA	6.8962	NA	NA	NA	NA	NA	NA	NA	NA	NA	NA	NA	4.09909	NA
GO:0098590	plasma membrane region	CC	NA	NA	NA	NA	5.89963	14.556	6.42022	NA	7.90309	17.1574	NA	4.14752	NA	3.81248	NA	8.87615	NA	NA
GO:0005654	nucleoplasm	CC	NA	NA	NA	NA	4.27165	3.02045	NA	3.63639	NA	6.77989	NA	NA	NA	NA	NA	NA	NA	NA
GO:0005856	cytoskeleton	CC	NA	NA	NA	NA	3.9393	8.51999	5.52433	NA	6.58004	14.5952	NA	NA	NA	NA	NA	NA	NA	NA
GO:0048471	perinuclear region of cytoplasm	CC	NA	NA	NA	NA	3.50307	5.2233	NA	3.49894	NA	8.12436	NA	NA	NA	NA	4.66756	NA	NA	3.55909
GO:0009986	cell surface	CC	NA	NA	NA	NA	3.39469	3.52578	NA	NA	NA	6.51428	NA	NA	NA	NA	NA	NA	NA	NA
GO:0003700	DNA-binding transcription factor activity	MF	NA	NA	NA	NA	8.02641	NA	NA	NA	NA	24.251	NA	NA	NA	NA	NA	NA	NA	NA
GO:0016773	phosphotransferase activity, alcohol group as acceptor	MF	NA	NA	NA	NA	5.76955	19.4584	NA	NA	NA	NA	NA	NA	NA	NA	12.0773	NA	NA	NA
GO:0000977	RNA polymerase II transcription regulatory region sequence-specific DNA binding	MF	NA	NA	NA	NA	4.97062	NA	NA	NA	NA	NA	NA	NA	NA	NA	NA	NA	NA	NA
GO:0005509	calcium ion binding	MF	NA	NA	NA	NA	4.89963	NA	NA	NA	NA	NA	NA	NA	NA	NA	NA	NA	NA	NA
GO:0005488	binding	MF	NA	NA	NA	NA	4.45346	36.5901	6.33442	12.9355	25.6308	48.6383	3.58838	NA	NA	4.99568	26.015	NA	7.01011	23.6055
GO:0050839	cell adhesion molecule binding	MF	NA	NA	NA	NA	4.44612	8.54516	NA	NA	3.9393	15.5768	4.00349	NA	NA	3.87615	6.71444	NA	NA	5.62342
GO:0005096	GTPase activator activity	MF	NA	NA	NA	NA	3.63639	5.95078	NA	NA	5.59346	NA	NA	NA	NA	NA	NA	NA	NA	NA
GO:0009987	cellular process	BP	NA	NA	NA	NA	NA	40.4377	11.8962	15.8153	28.3747	54.8794	3.84771	NA	NA	3.55752	25.5031	4.24336	10.1273	19.064
GO:0048519	negative regulation of biological process	BP	NA	NA	NA	NA	NA	38.2612	12.118	NA	18.3716	54.556	NA	NA	NA	NA	NA	6.43771	NA	NA
GO:0019222	regulation of metabolic process	BP	NA	NA	NA	NA	NA	37.4685	10.4868	NA	NA	NA	NA	NA	NA	NA	28.4425	NA	NA	19.0969
GO:0051179	localization	BP	NA	NA	NA	NA	NA	31.8153	NA	8.30103	17.4012	27.1158	3.4828	NA	NA	NA	13.9355	NA	NA	NA
GO:0030030	cell projection organization	BP	NA	NA	NA	NA	NA	17.8697	NA	NA	14.1561	29.821	NA	NA	NA	NA	NA	NA	NA	13.9469
GO:0007611	learning or memory	BP	NA	NA	NA	NA	NA	17.2	9.20761	NA	NA	NA	NA	NA	NA	NA	NA	NA	7.79588	NA
GO:0007423	sensory organ development	BP	NA	NA	NA	NA	NA	16.9355	NA	NA	NA	NA	NA	NA	NA	NA	NA	NA	NA	NA
GO:0044087	regulation of cellular component biogenesis	BP	NA	NA	NA	NA	NA	13.3645	6.05601	NA	6.12901	26.4584	NA	NA	NA	NA	NA	NA	NA	NA
GO:0036211	protein modification process	BP	NA	NA	NA	NA	NA	13.3595	4.5784	NA	12.8097	NA	NA	NA	NA	NA	NA	NA	3.42251	6.23958
GO:0051640	organelle localization	BP	NA	NA	NA	NA	NA	12.6882	4.86646	6.35853	6.69037	NA	NA	NA	NA	NA	NA	NA	NA	NA
GO:0008037	cell recognition	BP	NA	NA	NA	NA	NA	12.585	4.72354	NA	6.11691	NA	NA	NA	NA	NA	NA	5.1707	NA	NA
GO:0006950	response to stress	BP	NA	NA	NA	NA	NA	11.9914	NA	NA	NA	6.55284	NA	NA	NA	NA	NA	NA	NA	NA
GO:0097435	supramolecular fiber organization	BP	NA	NA	NA	NA	NA	11.7423	NA	NA	NA	17.6925	NA	NA	NA	NA	NA	6.95468	NA	NA
GO:0035295	tube development	BP	NA	NA	NA	NA	NA	11.1481	NA	NA	NA	NA	NA	NA	NA	NA	NA	NA	NA	NA
GO:0009628	response to abiotic stimulus	BP	NA	NA	NA	NA	NA	9.48545	NA	5.21968	NA	10.5157	NA	NA	3.37469	NA	5.53165	NA	3.61979	NA
GO:0007399	nervous system development	BP	NA	NA	NA	NA	NA	9.46852	NA	NA	NA	NA	NA	NA	NA	NA	NA	NA	NA	NA
GO:0007017	microtubule-based process	BP	NA	NA	NA	NA	NA	8.29243	NA	NA	7.31247	8.58503	3.86646	NA	NA	NA	7.86967	NA	NA	6.2204
GO:0022402	cell cycle process	BP	NA	NA	NA	NA	NA	8.20135	NA	NA	6.86646	NA	NA	NA	NA	NA	6.01189	NA	NA	5.3851
GO:0046486	glycerolipid metabolic process	BP	NA	NA	NA	NA	NA	7.96658	NA	NA	4.40782	4.64782	NA	NA	NA	NA	NA	NA	NA	NA
GO:0007424	open tracheal system development	BP	NA	NA	NA	NA	NA	7.86646	NA	5.9914	NA	13.9431	NA	NA	NA	NA	NA	NA	NA	NA
GO:0007186	G protein-coupled receptor signaling pathway	BP	NA	NA	NA	NA	NA	7.71897	NA	NA	NA	15.7033	NA	NA	NA	NA	NA	NA	NA	NA
GO:0042221	response to chemical	BP	NA	NA	NA	NA	NA	7.37469	NA	NA	5.54975	NA	NA	NA	NA	NA	NA	NA	NA	NA
GO:0001709	cell fate determination	BP	NA	NA	NA	NA	NA	6.12552	NA	NA	NA	NA	NA	NA	NA	NA	6.6038	NA	NA	NA
GO:0098727	maintenance of cell number	BP	NA	NA	NA	NA	NA	5.91009	NA	NA	NA	NA	NA	NA	NA	NA	4.70553	NA	NA	NA
GO:0007309	oocyte axis specification	BP	NA	NA	NA	NA	NA	5.45346	NA	NA	NA	NA	NA	NA	NA	NA	NA	NA	NA	NA
GO:0051301	cell division	BP	NA	NA	NA	NA	NA	5.27165	NA	NA	NA	NA	3.10958	NA	NA	NA	8.87615	NA	NA	7.11182
GO:0043062	extracellular structure organization	BP	NA	NA	NA	NA	NA	4.34008	NA	NA	NA	8.61083	NA	NA	NA	NA	NA	NA	NA	NA
GO:0009725	response to hormone	BP	NA	NA	NA	NA	NA	4.16304	NA	NA	NA	NA	NA	NA	NA	NA	NA	NA	NA	NA
GO:0008340	determination of adult lifespan	BP	NA	NA	NA	NA	NA	4.10513	NA	NA	NA	7.73755	NA	NA	NA	NA	NA	NA	NA	NA
GO:0007163	establishment or maintenance of cell polarity	BP	NA	NA	NA	NA	NA	4.08672	NA	NA	NA	8.56384	NA	NA	NA	NA	NA	NA	NA	NA
GO:0061919	process utilizing autophagic mechanism	BP	NA	NA	NA	NA	NA	4.07883	NA	NA	NA	NA	NA	NA	NA	NA	3.14146	NA	NA	NA
GO:0048070	regulation of developmental pigmentation	BP	NA	NA	NA	NA	NA	3.40121	NA	NA	NA	NA	NA	NA	NA	NA	NA	NA	NA	NA
GO:0032984	protein-containing complex disassembly	BP	NA	NA	NA	NA	NA	3.36351	NA	NA	NA	NA	NA	NA	NA	NA	NA	NA	NA	NA
GO:0007059	chromosome segregation	BP	NA	NA	NA	NA	NA	3.29073	NA	NA	NA	NA	NA	NA	NA	NA	NA	NA	NA	NA
GO:0007520	myoblast fusion	BP	NA	NA	NA	NA	NA	3.05948	NA	NA	NA	NA	NA	NA	NA	NA	NA	NA	NA	NA
GO:0043227	membrane-bounded organelle	CC	NA	NA	NA	NA	NA	24.4597	4.46344	13.0101	NA	13.3054	NA	NA	NA	NA	13.5867	NA	8.49349	NA
GO:0043229	intracellular organelle	CC	NA	NA	NA	NA	NA	13.4045	4.33724	8.51004	7.12552	9.70774	NA	NA	NA	NA	8.73283	NA	6.78781	4.89279
GO:0030054	cell junction	CC	NA	NA	NA	NA	NA	10.7496	6.19314	NA	5.67985	NA	NA	NA	NA	3.53165	11.295	NA	NA	8.57187
GO:0016324	apical plasma membrane	CC	NA	NA	NA	NA	NA	8.09583	NA	NA	NA	11.8327	NA	NA	NA	NA	NA	NA	NA	NA
GO:1902495	transmembrane transporter complex	CC	NA	NA	NA	NA	NA	7.48945	NA	NA	5.97881	11.4535	NA	NA	NA	NA	NA	NA	NA	4.70997
GO:0005667	transcription regulator complex	CC	NA	NA	NA	NA	NA	5.09366	NA	NA	NA	NA	NA	NA	NA	NA	NA	NA	NA	NA
GO:0030018	Z disc	CC	NA	NA	NA	NA	NA	4.9393	NA	NA	NA	6.43771	NA	NA	NA	NA	NA	NA	NA	NA
GO:0030427	site of polarized growth	CC	NA	NA	NA	NA	NA	4.56067	NA	NA	3.05257	9.10958	NA	NA	NA	NA	NA	NA	NA	NA
GO:0098552	side of membrane	CC	NA	NA	NA	NA	NA	4.33348	NA	NA	NA	5.3851	NA	NA	NA	NA	NA	NA	NA	NA
GO:0045169	fusome	CC	NA	NA	NA	NA	NA	3.59688	NA	NA	NA	6.80688	NA	NA	NA	NA	NA	NA	NA	NA
GO:0044297	cell body	CC	NA	NA	NA	NA	NA	3.06298	NA	NA	NA	3.4828	NA	NA	NA	NA	NA	NA	NA	NA
GO:0005794	Golgi apparatus	CC	NA	NA	NA	NA	NA	3.03621	NA	NA	NA	NA	NA	NA	NA	NA	NA	NA	NA	NA
GO:0032039	integrator complex	CC	NA	NA	NA	NA	NA	3.03198	NA	NA	4.74473	NA	NA	NA	NA	NA	NA	NA	NA	NA
GO:0032559	adenyl ribonucleotide binding	MF	NA	NA	NA	NA	NA	27.8239	NA	NA	24.8996	NA	NA	NA	NA	NA	10.9547	NA	NA	10.0381
GO:0008092	cytoskeletal protein binding	MF	NA	NA	NA	NA	NA	14.7423	NA	NA	8.44977	26.4584	NA	NA	NA	NA	NA	NA	NA	NA
GO:0003824	catalytic activity	MF	NA	NA	NA	NA	NA	14.0287	NA	NA	15.9586	NA	NA	NA	NA	NA	NA	NA	NA	3.89963
GO:0005215	transporter activity	MF	NA	NA	NA	NA	NA	12.51	NA	NA	NA	NA	NA	NA	NA	NA	NA	NA	NA	NA
GO:0016462	pyrophosphatase activity	MF	NA	NA	NA	NA	NA	6.85387	NA	NA	NA	NA	NA	NA	NA	NA	NA	NA	NA	NA
GO:0019904	protein domain specific binding	MF	NA	NA	NA	NA	NA	6.42366	NA	4.75449	NA	8.67572	NA	NA	NA	NA	NA	NA	NA	NA
GO:0008134	transcription factor binding	MF	NA	NA	NA	NA	NA	6.13847	NA	NA	NA	7.13668	NA	NA	NA	NA	NA	NA	NA	NA
GO:0140096	catalytic activity, acting on a protein	MF	NA	NA	NA	NA	NA	5.9431	NA	NA	NA	NA	NA	NA	NA	NA	NA	NA	NA	NA
GO:0005543	phospholipid binding	MF	NA	NA	NA	NA	NA	4.91364	NA	NA	3.2426	NA	NA	NA	NA	NA	3.85387	NA	NA	3.59688
GO:0016849	phosphorus-oxygen lyase activity	MF	NA	NA	NA	NA	NA	4.56067	NA	3.00305	4.48413	3.65758	NA	NA	NA	NA	4.65365	NA	NA	3.91721
GO:1901681	sulfur compound binding	MF	NA	NA	NA	NA	NA	4.54363	NA	NA	NA	NA	NA	NA	NA	NA	NA	NA	NA	NA
GO:0009975	cyclase activity	MF	NA	NA	NA	NA	NA	4.34294	NA	3.16877	4.19111	3.97062	NA	NA	NA	NA	5.02136	NA	NA	NA
GO:0016787	hydrolase activity	MF	NA	NA	NA	NA	NA	4.24413	NA	NA	NA	NA	NA	NA	NA	NA	NA	NA	NA	NA
GO:0045182	translation regulator activity	MF	NA	NA	NA	NA	NA	3.20343	NA	4.91009	NA	NA	NA	NA	NA	NA	3.84771	NA	3.38934	NA
GO:0030276	clathrin binding	MF	NA	NA	NA	NA	NA	3.20343	NA	NA	NA	3.59176	NA	NA	NA	NA	NA	NA	NA	NA
GO:0050789	regulation of biological process	BP	NA	NA	NA	NA	NA	NA	21.5969	NA	NA	NA	NA	NA	NA	NA	60.4547	NA	NA	38.5575
GO:0048598	embryonic morphogenesis	BP	NA	NA	NA	NA	NA	NA	7.14569	NA	NA	19.6615	NA	NA	NA	NA	10.6162	NA	5.25337	9.48812
GO:0030865	cortical cytoskeleton organization	BP	NA	NA	NA	NA	NA	NA	5.48017	NA	NA	NA	NA	NA	NA	NA	NA	3.11464	NA	NA
GO:0034330	cell junction organization	BP	NA	NA	NA	NA	NA	NA	5.34679	NA	NA	NA	NA	NA	NA	NA	NA	NA	NA	NA
GO:0007015	actin filament organization	BP	NA	NA	NA	NA	NA	NA	5.09909	NA	NA	NA	NA	NA	NA	NA	NA	NA	NA	NA
GO:0001932	regulation of protein phosphorylation	BP	NA	NA	NA	NA	NA	NA	4.97881	NA	NA	NA	NA	NA	NA	NA	NA	NA	NA	NA
GO:0014070	response to organic cyclic compound	BP	NA	NA	NA	NA	NA	NA	4.88941	NA	NA	NA	NA	NA	NA	NA	NA	NA	NA	NA
GO:0022407	regulation of cell-cell adhesion	BP	NA	NA	NA	NA	NA	NA	4.59007	NA	NA	NA	NA	NA	NA	NA	NA	NA	NA	NA
GO:0090630	activation of GTPase activity	BP	NA	NA	NA	NA	NA	NA	3.51004	NA	NA	NA	NA	NA	NA	NA	NA	NA	NA	NA
GO:0048790	maintenance of presynaptic active zone structure	BP	NA	NA	NA	NA	NA	NA	3.4698	NA	NA	NA	NA	NA	NA	NA	NA	NA	NA	NA
GO:0045167	asymmetric protein localization involved in cell fate determination	BP	NA	NA	NA	NA	NA	NA	3.2426	NA	NA	NA	NA	NA	NA	NA	NA	NA	NA	NA
GO:0007623	circadian rhythm	BP	NA	NA	NA	NA	NA	NA	3.24109	NA	NA	NA	4.38722	NA	NA	NA	NA	NA	NA	NA
GO:0016301	kinase activity	MF	NA	NA	NA	NA	NA	NA	4.2204	NA	NA	NA	3.46218	NA	NA	NA	NA	NA	NA	NA
GO:0005085	guanyl-nucleotide exchange factor activity	MF	NA	NA	NA	NA	NA	NA	3.88941	NA	NA	NA	NA	NA	NA	3.6925	6.56225	NA	NA	8.52871
GO:0000149	SNARE binding	MF	NA	NA	NA	NA	NA	NA	3.52288	NA	NA	NA	NA	NA	NA	NA	NA	NA	NA	NA
GO:1901363	heterocyclic compound binding	MF	NA	NA	NA	NA	NA	NA	3.2161	NA	NA	NA	NA	NA	NA	NA	NA	NA	NA	NA
GO:0004930	G protein-coupled receptor activity	MF	NA	NA	NA	NA	NA	NA	3.16622	NA	NA	14.098	NA	NA	NA	NA	NA	NA	NA	NA
GO:0043167	ion binding	MF	NA	NA	NA	NA	NA	NA	3.11634	4.03527	25.1669	20.2526	NA	NA	NA	NA	12.2815	NA	NA	11.8697
GO:0031323	regulation of cellular metabolic process	BP	NA	NA	NA	NA	NA	NA	NA	21.1586	NA	38.8996	NA	NA	NA	NA	NA	NA	14.6946	NA
GO:0097485	neuron projection guidance	BP	NA	NA	NA	NA	NA	NA	NA	17.719	NA	NA	NA	NA	NA	NA	NA	4.76447	NA	NA
GO:0050890	cognition	BP	NA	NA	NA	NA	NA	NA	NA	12.6326	NA	31.5935	NA	NA	NA	NA	5.94692	NA	NA	NA
GO:0032989	cellular component morphogenesis	BP	NA	NA	NA	NA	NA	NA	NA	10.6402	NA	NA	NA	NA	NA	NA	NA	NA	NA	NA
GO:0006793	phosphorus metabolic process	BP	NA	NA	NA	NA	NA	NA	NA	9.17328	NA	NA	NA	NA	NA	NA	NA	NA	NA	NA
GO:0048666	neuron development	BP	NA	NA	NA	NA	NA	NA	NA	7.41567	5.4437	11.4535	NA	NA	NA	NA	NA	NA	NA	NA
GO:1903429	regulation of cell maturation	BP	NA	NA	NA	NA	NA	NA	NA	7.41341	NA	NA	NA	NA	NA	NA	NA	NA	NA	NA
GO:0099003	vesicle-mediated transport in synapse	BP	NA	NA	NA	NA	NA	NA	NA	6.6073	NA	11.0311	NA	NA	NA	NA	NA	NA	NA	NA
GO:0065009	regulation of molecular function	BP	NA	NA	NA	NA	NA	NA	NA	6.22403	NA	12.3565	NA	NA	NA	NA	NA	NA	NA	NA
GO:0010453	regulation of cell fate commitment	BP	NA	NA	NA	NA	NA	NA	NA	5.59688	NA	NA	NA	NA	NA	NA	NA	NA	NA	NA
GO:0051302	regulation of cell division	BP	NA	NA	NA	NA	NA	NA	NA	5.47366	NA	NA	NA	NA	NA	NA	NA	NA	3.96257	NA
GO:0008103	oocyte microtubule cytoskeleton polarization	BP	NA	NA	NA	NA	NA	NA	NA	5.11748	NA	NA	NA	NA	NA	NA	NA	NA	NA	NA
GO:0000226	microtubule cytoskeleton organization	BP	NA	NA	NA	NA	NA	NA	NA	4.44855	NA	NA	NA	NA	NA	NA	NA	NA	NA	NA
GO:0007507	heart development	BP	NA	NA	NA	NA	NA	NA	NA	4.33536	NA	NA	NA	NA	NA	NA	NA	NA	NA	NA
GO:0030431	sleep	BP	NA	NA	NA	NA	NA	NA	NA	4.21467	NA	3.73518	NA	NA	NA	NA	NA	NA	NA	NA
GO:0018105	peptidyl-serine phosphorylation	BP	NA	NA	NA	NA	NA	NA	NA	3.94692	NA	NA	NA	NA	NA	NA	NA	NA	NA	NA
GO:0007188	adenylate cyclase-modulating G protein-coupled receptor signaling pathway	BP	NA	NA	NA	NA	NA	NA	NA	3.6968	NA	NA	NA	NA	NA	NA	NA	NA	NA	NA
GO:0042688	crystal cell differentiation	BP	NA	NA	NA	NA	NA	NA	NA	3.51286	NA	NA	NA	NA	NA	NA	NA	NA	NA	NA
GO:0048863	stem cell differentiation	BP	NA	NA	NA	NA	NA	NA	NA	3.04576	NA	NA	NA	NA	NA	NA	NA	NA	NA	NA
GO:0030424	axon	CC	NA	NA	NA	NA	NA	NA	NA	7.56543	NA	NA	NA	NA	NA	NA	NA	NA	NA	NA
GO:0034702	ion channel complex	CC	NA	NA	NA	NA	NA	NA	NA	4.8729	NA	NA	NA	NA	NA	NA	5.61979	NA	NA	NA
GO:0005700	polytene chromosome	CC	NA	NA	NA	NA	NA	NA	NA	3.70774	NA	5.09044	NA	NA	NA	NA	7.46852	NA	NA	6.46218
GO:0005102	signaling receptor binding	MF	NA	NA	NA	NA	NA	NA	NA	5.3851	NA	9.45223	NA	NA	NA	NA	NA	NA	NA	NA
GO:0097159	organic cyclic compound binding	MF	NA	NA	NA	NA	NA	NA	NA	5.36251	NA	NA	NA	NA	NA	NA	NA	NA	NA	NA
GO:0003707	steroid hormone receptor activity	MF	NA	NA	NA	NA	NA	NA	NA	4.4389	NA	NA	NA	NA	NA	NA	NA	NA	NA	NA
GO:0022843	voltage-gated cation channel activity	MF	NA	NA	NA	NA	NA	NA	NA	4.4389	NA	NA	NA	NA	NA	NA	NA	NA	NA	NA
GO:0019838	growth factor binding	MF	NA	NA	NA	NA	NA	NA	NA	3.60555	NA	NA	NA	NA	NA	NA	NA	NA	NA	NA
GO:0004114	3',5'-cyclic-nucleotide phosphodiesterase activity	MF	NA	NA	NA	NA	NA	NA	NA	3.11351	NA	NA	NA	NA	NA	NA	NA	NA	NA	NA
GO:0033554	cellular response to stress	BP	NA	NA	NA	NA	NA	NA	NA	NA	7.63078	NA	NA	NA	NA	NA	NA	NA	NA	NA
GO:0002009	morphogenesis of an epithelium	BP	NA	NA	NA	NA	NA	NA	NA	NA	7.22475	30.214	NA	NA	NA	NA	13.3737	NA	NA	NA
GO:0030155	regulation of cell adhesion	BP	NA	NA	NA	NA	NA	NA	NA	NA	6.32606	NA	NA	NA	NA	NA	NA	NA	NA	NA
GO:0043067	regulation of programmed cell death	BP	NA	NA	NA	NA	NA	NA	NA	NA	4.69037	NA	NA	NA	NA	NA	NA	NA	NA	NA
GO:0044238	primary metabolic process	BP	NA	NA	NA	NA	NA	NA	NA	NA	4.17393	NA	NA	NA	NA	NA	NA	NA	NA	NA
GO:0007009	plasma membrane organization	BP	NA	NA	NA	NA	NA	NA	NA	NA	4.1296	NA	NA	NA	NA	NA	NA	NA	NA	NA
GO:0042752	regulation of circadian rhythm	BP	NA	NA	NA	NA	NA	NA	NA	NA	3.8729	NA	NA	NA	NA	3.284	NA	NA	NA	5.95861
GO:0016073	snRNA metabolic process	BP	NA	NA	NA	NA	NA	NA	NA	NA	3.73049	NA	NA	NA	NA	NA	NA	NA	NA	NA
GO:0008283	cell population proliferation	BP	NA	NA	NA	NA	NA	NA	NA	NA	3.33255	NA	NA	NA	NA	NA	NA	NA	NA	4.45223
GO:0098802	plasma membrane signaling receptor complex	CC	NA	NA	NA	NA	NA	NA	NA	NA	5.30452	NA	NA	NA	NA	NA	NA	NA	NA	NA
GO:1990234	transferase complex	CC	NA	NA	NA	NA	NA	NA	NA	NA	4.19791	NA	NA	NA	NA	NA	4.29414	NA	NA	4.35262
GO:0031984	organelle subcompartment	CC	NA	NA	NA	NA	NA	NA	NA	NA	3.09259	NA	NA	NA	NA	NA	NA	NA	NA	NA
GO:0032553	ribonucleotide binding	MF	NA	NA	NA	NA	NA	NA	NA	NA	17.8097	NA	NA	NA	NA	NA	10.3028	NA	NA	7.11407
GO:0016740	transferase activity	MF	NA	NA	NA	NA	NA	NA	NA	NA	13.8894	NA	NA	NA	NA	NA	NA	NA	NA	NA
GO:0015318	inorganic molecular entity transmembrane transporter activity	MF	NA	NA	NA	NA	NA	NA	NA	NA	8.36552	NA	NA	NA	NA	NA	NA	NA	NA	NA
GO:0016887	ATPase activity	MF	NA	NA	NA	NA	NA	NA	NA	NA	8.06956	NA	NA	NA	NA	NA	NA	NA	NA	NA
GO:0038023	signaling receptor activity	MF	NA	NA	NA	NA	NA	NA	NA	NA	7.30452	NA	4.85387	NA	NA	NA	4.81531	NA	NA	4.07727
GO:0060090	molecular adaptor activity	MF	NA	NA	NA	NA	NA	NA	NA	NA	3.59346	NA	NA	NA	NA	NA	NA	NA	NA	NA
GO:0035107	appendage morphogenesis	BP	NA	NA	NA	NA	NA	NA	NA	NA	NA	33.5143	NA	NA	NA	NA	NA	NA	NA	NA
GO:0007010	cytoskeleton organization	BP	NA	NA	NA	NA	NA	NA	NA	NA	NA	27.2733	NA	NA	NA	NA	14.7352	NA	NA	NA
GO:0035239	tube morphogenesis	BP	NA	NA	NA	NA	NA	NA	NA	NA	NA	25.0716	NA	NA	NA	NA	11.3526	NA	NA	7.82102
GO:0048646	anatomical structure formation involved in morphogenesis	BP	NA	NA	NA	NA	NA	NA	NA	NA	NA	21.7721	NA	NA	NA	NA	NA	NA	NA	NA
GO:0006468	protein phosphorylation	BP	NA	NA	NA	NA	NA	NA	NA	NA	NA	16.0186	NA	NA	3.64397	NA	9.44491	NA	NA	5.451
GO:0006811	ion transport	BP	NA	NA	NA	NA	NA	NA	NA	NA	NA	14.2874	NA	NA	NA	NA	NA	NA	NA	NA
GO:0045165	cell fate commitment	BP	NA	NA	NA	NA	NA	NA	NA	NA	NA	13.4365	NA	NA	NA	NA	NA	NA	NA	NA
GO:0051648	vesicle localization	BP	NA	NA	NA	NA	NA	NA	NA	NA	NA	12.6615	NA	NA	NA	NA	NA	NA	NA	NA
GO:0009605	response to external stimulus	BP	NA	NA	NA	NA	NA	NA	NA	NA	NA	8.9393	NA	NA	NA	NA	NA	NA	NA	NA
GO:0090287	regulation of cellular response to growth factor stimulus	BP	NA	NA	NA	NA	NA	NA	NA	NA	NA	8.54061	NA	NA	NA	NA	NA	NA	NA	NA
GO:0010941	regulation of cell death	BP	NA	NA	NA	NA	NA	NA	NA	NA	NA	8.29585	NA	NA	NA	NA	NA	NA	NA	NA
GO:0046626	regulation of insulin receptor signaling pathway	BP	NA	NA	NA	NA	NA	NA	NA	NA	NA	8.07366	NA	NA	NA	NA	NA	NA	NA	NA
GO:0021700	developmental maturation	BP	NA	NA	NA	NA	NA	NA	NA	NA	NA	7.48017	NA	NA	NA	NA	NA	NA	NA	NA
GO:0030707	ovarian follicle cell development	BP	NA	NA	NA	NA	NA	NA	NA	NA	NA	7.35754	NA	NA	NA	NA	NA	NA	NA	NA
GO:0008356	asymmetric cell division	BP	NA	NA	NA	NA	NA	NA	NA	NA	NA	7.00877	NA	NA	NA	NA	NA	NA	NA	NA
GO:0007443	Malpighian tubule morphogenesis	BP	NA	NA	NA	NA	NA	NA	NA	NA	NA	6.38405	NA	NA	NA	NA	NA	NA	NA	NA
GO:0048864	stem cell development	BP	NA	NA	NA	NA	NA	NA	NA	NA	NA	6.07727	NA	NA	NA	NA	NA	NA	NA	NA
GO:0046777	protein autophosphorylation	BP	NA	NA	NA	NA	NA	NA	NA	NA	NA	5.65561	NA	NA	NA	NA	NA	NA	NA	NA
GO:0140253	cell-cell fusion	BP	NA	NA	NA	NA	NA	NA	NA	NA	NA	4.83863	NA	NA	NA	NA	NA	NA	NA	NA
GO:0043954	cellular component maintenance	BP	NA	NA	NA	NA	NA	NA	NA	NA	NA	4.6968	NA	NA	NA	NA	NA	NA	NA	NA
GO:0006914	autophagy	BP	NA	NA	NA	NA	NA	NA	NA	NA	NA	4.61439	NA	NA	NA	NA	NA	NA	NA	NA
GO:0018958	phenol-containing compound metabolic process	BP	NA	NA	NA	NA	NA	NA	NA	NA	NA	4.61439	NA	NA	NA	NA	NA	NA	NA	NA
GO:0048066	developmental pigmentation	BP	NA	NA	NA	NA	NA	NA	NA	NA	NA	4.40561	NA	NA	NA	NA	NA	3.32975	NA	NA
GO:0031114	regulation of microtubule depolymerization	BP	NA	NA	NA	NA	NA	NA	NA	NA	NA	4.39254	NA	NA	NA	NA	NA	NA	NA	NA
GO:0042440	pigment metabolic process	BP	NA	NA	NA	NA	NA	NA	NA	NA	NA	4.16558	NA	NA	NA	NA	NA	NA	NA	NA
GO:0061013	regulation of mRNA catabolic process	BP	NA	NA	NA	NA	NA	NA	NA	NA	NA	3.87615	NA	NA	NA	NA	NA	NA	NA	NA
GO:0007591	molting cycle, chitin-based cuticle	BP	NA	NA	NA	NA	NA	NA	NA	NA	NA	3.83565	NA	NA	NA	NA	NA	NA	NA	NA
GO:0051642	centrosome localization	BP	NA	NA	NA	NA	NA	NA	NA	NA	NA	3.40894	NA	NA	NA	NA	NA	NA	NA	NA
GO:0031099	regeneration	BP	NA	NA	NA	NA	NA	NA	NA	NA	NA	3.29757	NA	NA	NA	NA	NA	NA	NA	NA
GO:0045202	synapse	CC	NA	NA	NA	NA	NA	NA	NA	NA	NA	19.384	NA	NA	NA	NA	NA	NA	NA	NA
GO:0098588	bounding membrane of organelle	CC	NA	NA	NA	NA	NA	NA	NA	NA	NA	6.54516	NA	NA	NA	NA	NA	NA	NA	NA
GO:0045172	germline ring canal	CC	NA	NA	NA	NA	NA	NA	NA	NA	NA	3.84771	NA	NA	NA	NA	NA	NA	NA	NA
GO:0031252	cell leading edge	CC	NA	NA	NA	NA	NA	NA	NA	NA	NA	3.44249	NA	NA	NA	NA	NA	NA	NA	NA
GO:0070938	contractile ring	CC	NA	NA	NA	NA	NA	NA	NA	NA	NA	3.08778	NA	NA	NA	NA	NA	NA	NA	NA
GO:0043565	sequence-specific DNA binding	MF	NA	NA	NA	NA	NA	NA	NA	NA	NA	20.5143	NA	NA	NA	NA	NA	3.25964	NA	NA
GO:0019899	enzyme binding	MF	NA	NA	NA	NA	NA	NA	NA	NA	NA	11.3872	NA	NA	NA	4.8729	14.8182	NA	NA	NA
GO:0008289	lipid binding	MF	NA	NA	NA	NA	NA	NA	NA	NA	NA	6.62709	NA	NA	NA	NA	NA	NA	NA	NA
GO:0003774	motor activity	MF	NA	NA	NA	NA	NA	NA	NA	NA	NA	6.0752	NA	NA	NA	NA	5.92445	NA	NA	5.16558
GO:0044877	protein-containing complex binding	MF	NA	NA	NA	NA	NA	NA	NA	NA	NA	5.56225	NA	NA	NA	NA	NA	NA	NA	NA
GO:0004725	protein tyrosine phosphatase activity	MF	NA	NA	NA	NA	NA	NA	NA	NA	NA	4.95468	NA	NA	NA	NA	NA	NA	NA	NA
GO:0019955	cytokine binding	MF	NA	NA	NA	NA	NA	NA	NA	NA	NA	4.05601	NA	NA	NA	NA	NA	NA	NA	NA
GO:0005516	calmodulin binding	MF	NA	NA	NA	NA	NA	NA	NA	NA	NA	3.88606	NA	NA	NA	NA	NA	NA	NA	NA
GO:0042562	hormone binding	MF	NA	NA	NA	NA	NA	NA	NA	NA	NA	3.83565	NA	NA	NA	NA	NA	NA	NA	NA
GO:0005044	scavenger receptor activity	MF	NA	NA	NA	NA	NA	NA	NA	NA	NA	3.53018	NA	NA	NA	NA	NA	NA	NA	NA
GO:0072341	modified amino acid binding	MF	NA	NA	NA	NA	NA	NA	NA	NA	NA	3.40671	NA	NA	NA	NA	NA	NA	NA	NA
GO:1902531	regulation of intracellular signal transduction	BP	NA	NA	NA	NA	NA	NA	NA	NA	NA	NA	8.39577	NA	NA	7.45967	NA	NA	NA	10.8539
GO:0050877	nervous system process	BP	NA	NA	NA	NA	NA	NA	NA	NA	NA	NA	3.68194	NA	NA	NA	NA	NA	NA	NA
GO:0002066	columnar/cuboidal epithelial cell development	BP	NA	NA	NA	NA	NA	NA	NA	NA	NA	NA	3.47366	NA	NA	NA	NA	NA	NA	NA
GO:0016319	mushroom body development	BP	NA	NA	NA	NA	NA	NA	NA	NA	NA	NA	3.25727	NA	NA	NA	7.33348	NA	NA	NA
GO:0002253	activation of immune response	BP	NA	NA	NA	NA	NA	NA	NA	NA	NA	NA	NA	3.71897	NA	NA	NA	NA	NA	NA
GO:0070161	anchoring junction	CC	NA	NA	NA	NA	NA	NA	NA	NA	NA	NA	NA	4.11351	NA	NA	NA	NA	NA	NA
GO:1901701	cellular response to oxygen-containing compound	BP	NA	NA	NA	NA	NA	NA	NA	NA	NA	NA	NA	NA	6.07263	NA	NA	NA	NA	NA
GO:0045464	R8 cell fate specification	BP	NA	NA	NA	NA	NA	NA	NA	NA	NA	NA	NA	NA	4.26761	NA	NA	NA	NA	NA
GO:0008355	olfactory learning	BP	NA	NA	NA	NA	NA	NA	NA	NA	NA	NA	NA	NA	4.08092	NA	NA	NA	NA	NA
GO:0040007	growth	BP	NA	NA	NA	NA	NA	NA	NA	NA	NA	NA	NA	NA	4.03198	NA	NA	NA	9.67572	7.06803
GO:0051051	negative regulation of transport	BP	NA	NA	NA	NA	NA	NA	NA	NA	NA	NA	NA	NA	3.40561	NA	NA	NA	NA	NA
GO:0045705	negative regulation of salivary gland boundary specification	BP	NA	NA	NA	NA	NA	NA	NA	NA	NA	NA	NA	NA	3.19791	NA	NA	NA	NA	NA
GO:0006120	mitochondrial electron transport, NADH to ubiquinone	BP	NA	NA	NA	NA	NA	NA	NA	NA	NA	NA	NA	NA	3.19791	NA	NA	NA	NA	NA
GO:0001678	cellular glucose homeostasis	BP	NA	NA	NA	NA	NA	NA	NA	NA	NA	NA	NA	NA	3.19791	NA	NA	NA	NA	NA
GO:0061174	type I terminal bouton	CC	NA	NA	NA	NA	NA	NA	NA	NA	NA	NA	NA	NA	4.59346	NA	NA	NA	NA	NA
GO:0023056	positive regulation of signaling	BP	NA	NA	NA	NA	NA	NA	NA	NA	NA	NA	NA	NA	NA	4.9914	NA	NA	NA	NA
GO:0045664	regulation of neuron differentiation	BP	NA	NA	NA	NA	NA	NA	NA	NA	NA	NA	NA	NA	NA	4.54212	NA	NA	NA	NA
GO:0016477	cell migration	BP	NA	NA	NA	NA	NA	NA	NA	NA	NA	NA	NA	NA	NA	3.77728	NA	NA	NA	NA
GO:0016203	muscle attachment	BP	NA	NA	NA	NA	NA	NA	NA	NA	NA	NA	NA	NA	NA	3.43771	NA	NA	NA	4.73755
GO:0007422	peripheral nervous system development	BP	NA	NA	NA	NA	NA	NA	NA	NA	NA	NA	NA	NA	NA	3.20204	NA	NA	NA	NA
GO:0042391	regulation of membrane potential	BP	NA	NA	NA	NA	NA	NA	NA	NA	NA	NA	NA	NA	NA	3.14752	NA	NA	NA	NA
GO:0008270	zinc ion binding	MF	NA	NA	NA	NA	NA	NA	NA	NA	NA	NA	NA	NA	NA	3.35458	NA	NA	NA	NA
GO:0003677	DNA binding	MF	NA	NA	NA	NA	NA	NA	NA	NA	NA	NA	NA	NA	NA	3.25181	NA	NA	NA	NA
GO:0006464	cellular protein modification process	BP	NA	NA	NA	NA	NA	NA	NA	NA	NA	NA	NA	NA	NA	NA	9.18376	NA	NA	NA
GO:0051656	establishment of organelle localization	BP	NA	NA	NA	NA	NA	NA	NA	NA	NA	NA	NA	NA	NA	NA	8.23136	NA	NA	6.01592
GO:1904396	regulation of neuromuscular junction development	BP	NA	NA	NA	NA	NA	NA	NA	NA	NA	NA	NA	NA	NA	NA	7.46471	NA	NA	NA
GO:0033674	positive regulation of kinase activity	BP	NA	NA	NA	NA	NA	NA	NA	NA	NA	NA	NA	NA	NA	NA	5.06298	NA	NA	NA
GO:0016318	ommatidial rotation	BP	NA	NA	NA	NA	NA	NA	NA	NA	NA	NA	NA	NA	NA	NA	3.92812	NA	NA	3.91721
GO:0072347	response to anesthetic	BP	NA	NA	NA	NA	NA	NA	NA	NA	NA	NA	NA	NA	NA	NA	3.22768	NA	NA	NA
GO:0045177	apical part of cell	CC	NA	NA	NA	NA	NA	NA	NA	NA	NA	NA	NA	NA	NA	NA	6.56864	NA	4.47756	4.59007
GO:0031410	cytoplasmic vesicle	CC	NA	NA	NA	NA	NA	NA	NA	NA	NA	NA	NA	NA	NA	NA	6.54821	NA	3.56543	3.50307
GO:0099513	polymeric cytoskeletal fiber	CC	NA	NA	NA	NA	NA	NA	NA	NA	NA	NA	NA	NA	NA	NA	5.45967	NA	NA	4.8729
GO:0005802	trans-Golgi network	CC	NA	NA	NA	NA	NA	NA	NA	NA	NA	NA	NA	NA	NA	NA	3.02365	NA	NA	NA
GO:0005261	cation channel activity	MF	NA	NA	NA	NA	NA	NA	NA	NA	NA	NA	NA	NA	NA	NA	4.00436	NA	NA	3.44491
GO:0022603	regulation of anatomical structure morphogenesis	BP	NA	NA	NA	NA	NA	NA	NA	NA	NA	NA	NA	NA	NA	NA	NA	5.54516	NA	NA
GO:0034333	adherens junction assembly	BP	NA	NA	NA	NA	NA	NA	NA	NA	NA	NA	NA	NA	NA	NA	NA	4.74232	NA	NA
GO:0007097	nuclear migration	BP	NA	NA	NA	NA	NA	NA	NA	NA	NA	NA	NA	NA	NA	NA	NA	3.94692	NA	NA
GO:0005911	cell-cell junction	CC	NA	NA	NA	NA	NA	NA	NA	NA	NA	NA	NA	NA	NA	NA	NA	6.08145	NA	NA
GO:0042803	protein homodimerization activity	MF	NA	NA	NA	NA	NA	NA	NA	NA	NA	NA	NA	NA	NA	NA	NA	6.7986	NA	NA
GO:0015385	sodium:proton antiporter activity	MF	NA	NA	NA	NA	NA	NA	NA	NA	NA	NA	NA	NA	NA	NA	NA	3.27165	NA	NA
GO:0030036	actin cytoskeleton organization	BP	NA	NA	NA	NA	NA	NA	NA	NA	NA	NA	NA	NA	NA	NA	NA	NA	6.13077	6.7986
GO:0099643	signal release from synapse	BP	NA	NA	NA	NA	NA	NA	NA	NA	NA	NA	NA	NA	NA	NA	NA	NA	4.5817	NA
GO:2000648	positive regulation of stem cell proliferation	BP	NA	NA	NA	NA	NA	NA	NA	NA	NA	NA	NA	NA	NA	NA	NA	NA	3.59176	NA
GO:0097479	synaptic vesicle localization	BP	NA	NA	NA	NA	NA	NA	NA	NA	NA	NA	NA	NA	NA	NA	NA	NA	3.12901	NA
GO:1990124	messenger ribonucleoprotein complex	CC	NA	NA	NA	NA	NA	NA	NA	NA	NA	NA	NA	NA	NA	NA	NA	NA	3.35853	NA
GO:0001228	DNA-binding transcription activator activity, RNA polymerase II-specific	MF	NA	NA	NA	NA	NA	NA	NA	NA	NA	NA	NA	NA	NA	NA	NA	NA	7.17198	NA
GO:0140033	acetylation-dependent protein binding	MF	NA	NA	NA	NA	NA	NA	NA	NA	NA	NA	NA	NA	NA	NA	NA	NA	3.59007	NA
GO:0045499	chemorepellent activity	MF	NA	NA	NA	NA	NA	NA	NA	NA	NA	NA	NA	NA	NA	NA	NA	NA	3.59007	NA
GO:0019239	deaminase activity	MF	NA	NA	NA	NA	NA	NA	NA	NA	NA	NA	NA	NA	NA	NA	NA	NA	3.20621	NA
GO:0004016	adenylate cyclase activity	MF	NA	NA	NA	NA	NA	NA	NA	NA	NA	NA	NA	NA	NA	NA	NA	NA	3.065	4.62893
GO:0048729	tissue morphogenesis	BP	NA	NA	NA	NA	NA	NA	NA	NA	NA	NA	NA	NA	NA	NA	NA	NA	NA	10.4377
GO:0007417	central nervous system development	BP	NA	NA	NA	NA	NA	NA	NA	NA	NA	NA	NA	NA	NA	NA	NA	NA	NA	5.23657
GO:0050795	regulation of behavior	BP	NA	NA	NA	NA	NA	NA	NA	NA	NA	NA	NA	NA	NA	NA	NA	NA	NA	4.00261
GO:0010506	regulation of autophagy	BP	NA	NA	NA	NA	NA	NA	NA	NA	NA	NA	NA	NA	NA	NA	NA	NA	NA	3.83863
GO:0033993	response to lipid	BP	NA	NA	NA	NA	NA	NA	NA	NA	NA	NA	NA	NA	NA	NA	NA	NA	NA	3.67366
GO:0033045	regulation of sister chromatid segregation	BP	NA	NA	NA	NA	NA	NA	NA	NA	NA	NA	NA	NA	NA	NA	NA	NA	NA	3.32148
GO:0043631	RNA polyadenylation	BP	NA	NA	NA	NA	NA	NA	NA	NA	NA	NA	NA	NA	NA	NA	NA	NA	NA	3.15677
GO:0009612	response to mechanical stimulus	BP	NA	NA	NA	NA	NA	NA	NA	NA	NA	NA	NA	NA	NA	NA	NA	NA	NA	3.04383
GO:0016772	transferase activity, transferring phosphorus-containing groups	MF	NA	NA	NA	NA	NA	NA	NA	NA	NA	NA	NA	NA	NA	NA	NA	NA	NA	7.14327

## Sheet: GOrilla_oRNAment_musclepheno
go	clusterall	parent	parentSimScoreall	scoreall	size	term	parentTerm	ontology	cluster5utr	parentSimScore5utr	score5utr	cluster3utr	parentSimScore3utr	score3utr	clustercds	parentSimScorecds	scorecds
GO:0050794	1	GO:0050794	0.787	12.7645	0	regulation of cellular process	regulation of cellular process	BP	NA	NA	NA	4	0.787	6.8962	1	0.787	8.69465
GO:0050789	1	GO:0050794	0.711	11.6162	0	regulation of biological process	regulation of cellular process	BP	NA	NA	NA	4	0.711	6.58503	1	0.711	8.32422
GO:0065007	1	GO:0050794	0.644	10.2168	0	biological regulation	regulation of cellular process	BP	NA	NA	NA	4	0.644	6.27984	1	0.644	7.73283
GO:1902531	2	GO:1902531	0.988	8.39577	1	regulation of intracellular signal transduction	regulation of intracellular signal transduction	BP	NA	NA	NA	NA	NA	NA	2	0.988	7.45967
GO:0032501	3	GO:0032501	0.738	8.30539	0	multicellular organismal process	multicellular organismal process	BP	NA	NA	NA	2	0.738	7.767	14	0.738	3.6073
GO:0006928	4	GO:0006928	0.972	8.15802	0	movement of cell or subcellular component	movement of cell or subcellular component	BP	2	0.972	3.21467	7	0.972	4.83565	10	0.972	4.18776
GO:0051239	5	GO:0051239	0.983	7.87615	0	regulation of multicellular organismal process	regulation of multicellular organismal process	BP	NA	NA	NA	NA	NA	NA	3	0.983	4.9914
GO:0032502	6	GO:0032502	0.766	7.8729	8	developmental process	developmental process	BP	NA	NA	NA	6	0.766	4.84771	NA	NA	NA
GO:0007165	7	GO:0007165	0.928	7.80688	129	signal transduction	signal transduction	BP	NA	NA	NA	NA	NA	NA	NA	NA	NA
GO:0010646	2	GO:1902531	0.825	7.74958	0	regulation of cell communication	regulation of intracellular signal transduction	BP	NA	NA	NA	NA	NA	NA	2	0.825	4.39577
GO:0023051	8	GO:0023051	0.963	7.74958	0	regulation of signaling	regulation of signaling	BP	NA	NA	NA	8	0.963	4.68403	NA	NA	NA
GO:0040011	9	GO:0040011	0.975	7.69465	30	locomotion	locomotion	BP	NA	NA	NA	10	0.975	4.41229	NA	NA	NA
GO:0009966	2	GO:1902531	0.848	7.58004	11	regulation of signal transduction	regulation of intracellular signal transduction	BP	NA	NA	NA	NA	NA	NA	2	0.848	5.50864
GO:0048583	7	GO:0007165	0.527	7.30016	0	regulation of response to stimulus	signal transduction	BP	NA	NA	NA	NA	NA	NA	NA	NA	NA
GO:0050793	10	GO:0050793	0.978	7.23732	2	regulation of developmental process	regulation of developmental process	BP	NA	NA	NA	NA	NA	NA	NA	NA	NA
GO:2000026	5	GO:0051239	0.883	7.07935	0	regulation of multicellular organismal development	regulation of multicellular organismal process	BP	NA	NA	NA	NA	NA	NA	3	0.883	3.91721
GO:0048584	7	GO:0007165	0.464	7.07831	0	positive regulation of response to stimulus	signal transduction	BP	NA	NA	NA	NA	NA	NA	NA	NA	NA
GO:0048518	1	GO:0050794	0.493	6.52143	0	positive regulation of biological process	regulation of cellular process	BP	NA	NA	NA	NA	NA	NA	1	0.493	4.75945
GO:0010647	2	GO:1902531	0.742	6.37779	0	positive regulation of cell communication	regulation of intracellular signal transduction	BP	NA	NA	NA	NA	NA	NA	2	0.742	4.9914
GO:0023056	8	GO:0023051	0.851	6.37779	0	positive regulation of signaling	regulation of signaling	BP	NA	NA	NA	NA	NA	NA	NA	NA	NA
GO:0048856	6	GO:0032502	0.743	6.18977	25	anatomical structure development	developmental process	BP	NA	NA	NA	6	0.743	3.92445	NA	NA	NA
GO:0051960	5	GO:0051239	0.858	6.14146	5	regulation of nervous system development	regulation of multicellular organismal process	BP	NA	NA	NA	NA	NA	NA	3	0.858	3.82974
GO:0009967	2	GO:1902531	0.77	6.03339	0	positive regulation of signal transduction	regulation of intracellular signal transduction	BP	NA	NA	NA	NA	NA	NA	2	0.77	4.31605
GO:0016477	9	GO:0040011	0.877	5.81248	55	cell migration	locomotion	BP	NA	NA	NA	10	0.877	3.44129	NA	NA	NA
GO:0009886	6	GO:0032502	0.399	5.79317	0	post-embryonic animal morphogenesis	developmental process	BP	NA	NA	NA	NA	NA	NA	NA	NA	NA
GO:0007610	11	GO:0007610	0.975	5.79317	1	behavior	behavior	BP	NA	NA	NA	3	0.975	7.04239	NA	NA	NA
GO:0048523	1	GO:0050794	0.537	5.68403	0	negative regulation of cellular process	regulation of cellular process	BP	NA	NA	NA	NA	NA	NA	1	0.537	3.23657
GO:0060284	10	GO:0050793	0.799	5.65561	0	regulation of cell development	regulation of developmental process	BP	NA	NA	NA	NA	NA	NA	NA	NA	NA
GO:1902533	2	GO:1902531	0.918	5.5986	0	positive regulation of intracellular signal transduction	regulation of intracellular signal transduction	BP	NA	NA	NA	NA	NA	NA	2	0.918	6.78516
GO:0051240	5	GO:0051239	0.856	5.5986	0	positive regulation of multicellular organismal process	regulation of multicellular organismal process	BP	NA	NA	NA	NA	NA	NA	3	0.856	3.67778
GO:0048522	1	GO:0050794	0.557	5.59688	0	positive regulation of cellular process	regulation of cellular process	BP	NA	NA	NA	NA	NA	NA	1	0.557	3.84771
GO:0009653	6	GO:0032502	0.573	5.51004	23	anatomical structure morphogenesis	developmental process	BP	NA	NA	NA	NA	NA	NA	NA	NA	NA
GO:0022412	12	GO:0022412	0.96	5.4828	0	cellular process involved in reproduction in multicellular organism	cellular process involved in reproduction in multicellular organism	BP	NA	NA	NA	11	0.96	4.33161	NA	NA	NA
GO:0040008	13	GO:0040008	0.991	5.4828	24	regulation of growth	regulation of growth	BP	NA	NA	NA	NA	NA	NA	NA	NA	NA
GO:0048870	9	GO:0040011	0.891	5.4698	7	cell motility	locomotion	BP	NA	NA	NA	10	0.891	3.18177	NA	NA	NA
GO:0048869	14	GO:0048869	0.905	5.35262	0	cellular developmental process	cellular developmental process	BP	NA	NA	NA	NA	NA	NA	13	0.905	3.73993
GO:0009887	6	GO:0032502	0.461	5.22475	18	animal organ morphogenesis	developmental process	BP	NA	NA	NA	NA	NA	NA	NA	NA	NA
GO:0051094	10	GO:0050793	0.837	5.22475	0	positive regulation of developmental process	regulation of developmental process	BP	NA	NA	NA	NA	NA	NA	NA	NA	NA
GO:0023057	8	GO:0023051	0.843	5.15864	0	negative regulation of signaling	regulation of signaling	BP	NA	NA	NA	8	0.843	3.4698	NA	NA	NA
GO:0010648	2	GO:1902531	0.735	5.15864	0	negative regulation of cell communication	regulation of intracellular signal transduction	BP	NA	NA	NA	NA	NA	NA	NA	NA	NA
GO:0042325	15	GO:0042325	0.996	5.09528	6	regulation of phosphorylation	regulation of phosphorylation	BP	NA	NA	NA	NA	NA	NA	6	0.996	4.93554
GO:0048513	6	GO:0032502	0.537	5.08566	5	animal organ development	developmental process	BP	NA	NA	NA	NA	NA	NA	NA	NA	NA
GO:0007626	11	GO:0007610	0.801	5.057	16	locomotory behavior	behavior	BP	NA	NA	NA	3	0.801	5.75945	NA	NA	NA
GO:0031323	15	GO:0042325	0.589	4.92445	2	regulation of cellular metabolic process	regulation of phosphorylation	BP	NA	NA	NA	NA	NA	NA	6	0.589	3.68403
GO:0050896	7	GO:0007165	0.691	4.91721	0	response to stimulus	signal transduction	BP	NA	NA	NA	NA	NA	NA	NA	NA	NA
GO:0007166	7	GO:0007165	0.803	4.8962	31	cell surface receptor signaling pathway	signal transduction	BP	NA	NA	NA	NA	NA	NA	NA	NA	NA
GO:0022414	12	GO:0022412	0.868	4.82974	2	reproductive process	cellular process involved in reproduction in multicellular organism	BP	NA	NA	NA	11	0.868	4.23508	NA	NA	NA
GO:0016043	16	GO:0016043	0.849	4.78781	0	cellular component organization	cellular component organization	BP	NA	NA	NA	NA	NA	NA	16	0.849	3.55752
GO:0050767	10	GO:0050793	0.779	4.77989	33	regulation of neurogenesis	regulation of developmental process	BP	NA	NA	NA	NA	NA	NA	NA	NA	NA
GO:0010720	10	GO:0050793	0.738	4.73755	0	positive regulation of cell development	regulation of developmental process	BP	NA	NA	NA	NA	NA	NA	NA	NA	NA
GO:0046578	2	GO:1902531	0.827	4.72354	5	regulation of Ras protein signal transduction	regulation of intracellular signal transduction	BP	NA	NA	NA	NA	NA	NA	2	0.827	5.71897
GO:0051056	2	GO:1902531	0.834	4.6925	7	regulation of small GTPase mediated signal transduction	regulation of intracellular signal transduction	BP	NA	NA	NA	NA	NA	NA	2	0.834	5.7986
GO:0048519	1	GO:0050794	0.485	4.69037	0	negative regulation of biological process	regulation of cellular process	BP	NA	NA	NA	NA	NA	NA	NA	NA	NA
GO:0007298	9	GO:0040011	0.763	4.68613	108	border follicle cell migration	locomotion	BP	NA	NA	NA	NA	NA	NA	NA	NA	NA
GO:0045595	10	GO:0050793	0.858	4.63264	9	regulation of cell differentiation	regulation of developmental process	BP	NA	NA	NA	NA	NA	NA	NA	NA	NA
GO:0009968	8	GO:0023051	0.838	4.6038	3	negative regulation of signal transduction	regulation of signaling	BP	NA	NA	NA	NA	NA	NA	NA	NA	NA
GO:0019220	15	GO:0042325	0.974	4.5817	0	regulation of phosphate metabolic process	regulation of phosphorylation	BP	NA	NA	NA	NA	NA	NA	6	0.974	4.61261
GO:0051174	15	GO:0042325	0.974	4.5817	0	regulation of phosphorus metabolic process	regulation of phosphorylation	BP	NA	NA	NA	NA	NA	NA	6	0.974	4.61261
GO:0019222	15	GO:0042325	0.55	4.53313	2	regulation of metabolic process	regulation of phosphorylation	BP	NA	NA	NA	NA	NA	NA	6	0.55	3.96658
GO:0045597	10	GO:0050793	0.764	4.52578	0	positive regulation of cell differentiation	regulation of developmental process	BP	NA	NA	NA	NA	NA	NA	NA	NA	NA
GO:0001667	9	GO:0040011	0.808	4.51286	2	ameboidal-type cell migration	locomotion	BP	NA	NA	NA	NA	NA	NA	NA	NA	NA
GO:0051171	15	GO:0042325	0.532	4.40671	0	regulation of nitrogen compound metabolic process	regulation of phosphorylation	BP	NA	NA	NA	NA	NA	NA	6	0.532	3.29499
GO:0080090	15	GO:0042325	0.532	4.39794	1	regulation of primary metabolic process	regulation of phosphorylation	BP	NA	NA	NA	NA	NA	NA	6	0.532	3.33161
GO:0007623	17	GO:0007623	0.993	4.38722	65	circadian rhythm	circadian rhythm	BP	NA	NA	NA	NA	NA	NA	NA	NA	NA
GO:0048511	17	GO:0007623	0.989	4.34679	0	rhythmic process	circadian rhythm	BP	NA	NA	NA	NA	NA	NA	NA	NA	NA
GO:0050769	10	GO:0050793	0.72	4.30539	4	positive regulation of neurogenesis	regulation of developmental process	BP	NA	NA	NA	NA	NA	NA	NA	NA	NA
GO:0051128	16	GO:0016043	0.576	4.2668	0	regulation of cellular component organization	cellular component organization	BP	NA	NA	NA	NA	NA	NA	NA	NA	NA
GO:0045664	10	GO:0050793	0.747	4.26043	11	regulation of neuron differentiation	regulation of developmental process	BP	NA	NA	NA	NA	NA	NA	NA	NA	NA
GO:0007297	9	GO:0040011	0.771	4.1261	11	ovarian follicle cell migration	locomotion	BP	NA	NA	NA	NA	NA	NA	NA	NA	NA
GO:0060255	15	GO:0042325	0.545	4.12436	0	regulation of macromolecule metabolic process	regulation of phosphorylation	BP	NA	NA	NA	NA	NA	NA	6	0.545	3.6038
GO:0010631	9	GO:0040011	0.795	4.12148	1	epithelial cell migration	locomotion	BP	NA	NA	NA	NA	NA	NA	NA	NA	NA
GO:1902532	2	GO:1902531	0.878	4.08831	0	negative regulation of intracellular signal transduction	regulation of intracellular signal transduction	BP	NA	NA	NA	NA	NA	NA	NA	NA	NA
GO:0048585	7	GO:0007165	0.453	4.08249	0	negative regulation of response to stimulus	signal transduction	BP	NA	NA	NA	NA	NA	NA	NA	NA	NA
GO:0048638	13	GO:0040008	0.953	4.07779	5	regulation of developmental growth	regulation of growth	BP	NA	NA	NA	NA	NA	NA	NA	NA	NA
GO:1904396	16	GO:0016043	0.413	4.05306	4	regulation of neuromuscular junction development	cellular component organization	BP	NA	NA	NA	NA	NA	NA	NA	NA	NA
GO:0048589	13	GO:0040008	0.919	4.01818	5	developmental growth	regulation of growth	BP	NA	NA	NA	NA	NA	NA	NA	NA	NA
GO:0040007	13	GO:0040008	0.943	4.01818	0	growth	regulation of growth	BP	NA	NA	NA	NA	NA	NA	NA	NA	NA
GO:0048665	14	GO:0048869	0.437	3.95078	8	neuron fate specification	cellular developmental process	BP	NA	NA	NA	NA	NA	NA	NA	NA	NA
GO:0051962	5	GO:0051239	0.792	3.87615	0	positive regulation of nervous system development	regulation of multicellular organismal process	BP	NA	NA	NA	NA	NA	NA	NA	NA	NA
GO:0007017	18	GO:0007017	0.979	3.86646	13	microtubule-based process	microtubule-based process	BP	NA	NA	NA	NA	NA	NA	NA	NA	NA
GO:0009987	19	GO:0009987	0.329	3.84771	2	cellular process	cellular process	BP	NA	NA	NA	NA	NA	NA	15	0.329	3.55752
GO:0071840	16	GO:0016043	0.835	3.83565	0	cellular component organization or biogenesis	cellular component organization	BP	NA	NA	NA	NA	NA	NA	NA	NA	NA
GO:0002064	14	GO:0048869	0.618	3.77728	1	epithelial cell development	cellular developmental process	BP	NA	NA	NA	NA	NA	NA	13	0.618	3.53165
GO:0008582	16	GO:0016043	0.41	3.73755	37	regulation of synaptic growth at neuromuscular junction	cellular component organization	BP	NA	NA	NA	NA	NA	NA	NA	NA	NA
GO:0050877	20	GO:0050877	0.979	3.68194	25	nervous system process	nervous system process	BP	NA	NA	NA	NA	NA	NA	NA	NA	NA
GO:0060562	6	GO:0032502	0.404	3.62342	2	epithelial tube morphogenesis	developmental process	BP	NA	NA	NA	NA	NA	NA	NA	NA	NA
GO:0035114	6	GO:0032502	0.375	3.56543	1	imaginal disc-derived appendage morphogenesis	developmental process	BP	NA	NA	NA	NA	NA	NA	NA	NA	NA
GO:0035107	6	GO:0032502	0.376	3.52578	1	appendage morphogenesis	developmental process	BP	NA	NA	NA	NA	NA	NA	NA	NA	NA
GO:0031399	15	GO:0042325	0.448	3.52433	0	regulation of protein modification process	regulation of phosphorylation	BP	NA	NA	NA	NA	NA	NA	6	0.448	3.07469
GO:0051179	21	GO:0051179	0.885	3.4828	0	localization	localization	BP	NA	NA	NA	NA	NA	NA	NA	NA	NA
GO:0030707	14	GO:0048869	0.61	3.47366	78	ovarian follicle cell development	cellular developmental process	BP	NA	NA	NA	NA	NA	NA	13	0.61	3.18111
GO:0043408	2	GO:1902531	0.875	3.47366	0	regulation of MAPK cascade	regulation of intracellular signal transduction	BP	NA	NA	NA	NA	NA	NA	2	0.875	3.53165
GO:0002066	22	GO:0002066	1	3.47366	0	columnar/cuboidal epithelial cell development	columnar/cuboidal epithelial cell development	BP	NA	NA	NA	NA	NA	NA	NA	NA	NA
GO:0051640	21	GO:0051179	0.549	3.46218	0	organelle localization	localization	BP	NA	NA	NA	NA	NA	NA	NA	NA	NA
GO:0001932	15	GO:0042325	0.971	3.45842	7	regulation of protein phosphorylation	regulation of phosphorylation	BP	NA	NA	NA	NA	NA	NA	NA	NA	NA
GO:0048729	6	GO:0032502	0.441	3.45469	0	tissue morphogenesis	developmental process	BP	NA	NA	NA	NA	NA	NA	NA	NA	NA
GO:0007155	23	GO:0007155	0.992	3.42946	52	cell adhesion	cell adhesion	BP	NA	NA	NA	NA	NA	NA	11	0.992	4.16622
GO:0022610	23	GO:0007155	0.989	3.42946	0	biological adhesion	cell adhesion	BP	NA	NA	NA	NA	NA	NA	11	0.989	4.16622
GO:0032879	21	GO:0051179	0.594	3.42022	8	regulation of localization	localization	BP	NA	NA	NA	NA	NA	NA	NA	NA	NA
GO:0012501	24	GO:0012501	0.988	3.38722	18	programmed cell death	programmed cell death	BP	NA	NA	NA	NA	NA	NA	NA	NA	NA
GO:0003006	12	GO:0022412	0.814	3.35164	0	developmental process involved in reproduction	cellular process involved in reproduction in multicellular organism	BP	NA	NA	NA	11	0.814	3.24185	NA	NA	NA
GO:0098609	23	GO:0007155	0.942	3.34872	44	cell-cell adhesion	cell adhesion	BP	NA	NA	NA	NA	NA	NA	11	0.942	3.09313
GO:0045926	13	GO:0040008	0.88	3.31426	16	negative regulation of growth	regulation of growth	BP	NA	NA	NA	NA	NA	NA	NA	NA	NA
GO:0007010	16	GO:0016043	0.588	3.30539	19	cytoskeleton organization	cellular component organization	BP	NA	NA	NA	NA	NA	NA	NA	NA	NA
GO:0010623	24	GO:0012501	0.85	3.28651	8	programmed cell death involved in cell development	programmed cell death	BP	NA	NA	NA	NA	NA	NA	NA	NA	NA
GO:0007389	6	GO:0032502	0.426	3.27737	9	pattern specification process	developmental process	BP	NA	NA	NA	NA	NA	NA	NA	NA	NA
GO:0022603	10	GO:0050793	0.815	3.27084	0	regulation of anatomical structure morphogenesis	regulation of developmental process	BP	NA	NA	NA	NA	NA	NA	NA	NA	NA
GO:0035330	2	GO:1902531	0.82	3.266	1	regulation of hippo signaling	regulation of intracellular signal transduction	BP	NA	NA	NA	NA	NA	NA	NA	NA	NA
GO:0001708	14	GO:0048869	0.517	3.266	30	cell fate specification	cellular developmental process	BP	NA	NA	NA	NA	NA	NA	NA	NA	NA
GO:0051650	21	GO:0051179	0.445	3.25727	0	establishment of vesicle localization	localization	BP	NA	NA	NA	NA	NA	NA	NA	NA	NA
GO:0051648	21	GO:0051179	0.45	3.25727	0	vesicle localization	localization	BP	NA	NA	NA	NA	NA	NA	NA	NA	NA
GO:0016319	25	GO:0016319	0.998	3.25727	86	mushroom body development	mushroom body development	BP	NA	NA	NA	NA	NA	NA	NA	NA	NA
GO:0051093	10	GO:0050793	0.828	3.25727	0	negative regulation of developmental process	regulation of developmental process	BP	NA	NA	NA	NA	NA	NA	NA	NA	NA
GO:0043087	26	GO:0043087	0.997	3.25493	55	regulation of GTPase activity	regulation of GTPase activity	BP	NA	NA	NA	NA	NA	NA	9	0.997	4.22185
GO:0051963	16	GO:0016043	0.413	3.22988	3	regulation of synapse assembly	cellular component organization	BP	NA	NA	NA	NA	NA	NA	NA	NA	NA
GO:0031324	1	GO:0050794	0.45	3.20482	0	negative regulation of cellular metabolic process	regulation of cellular process	BP	NA	NA	NA	NA	NA	NA	NA	NA	NA
GO:0002009	6	GO:0032502	0.438	3.17783	16	morphogenesis of an epithelium	developmental process	BP	NA	NA	NA	NA	NA	NA	NA	NA	NA
GO:0035120	6	GO:0032502	0.371	3.15677	1	post-embryonic appendage morphogenesis	developmental process	BP	NA	NA	NA	NA	NA	NA	NA	NA	NA
GO:0072384	21	GO:0051179	0.414	3.14206	2	organelle transport along microtubule	localization	BP	NA	NA	NA	NA	NA	NA	NA	NA	NA
GO:0007613	20	GO:0050877	0.797	3.12784	26	memory	nervous system process	BP	NA	NA	NA	NA	NA	NA	NA	NA	NA
GO:0007611	20	GO:0050877	0.844	3.12148	17	learning or memory	nervous system process	BP	NA	NA	NA	NA	NA	NA	NA	NA	NA
GO:0050890	20	GO:0050877	0.844	3.12148	0	cognition	nervous system process	BP	NA	NA	NA	NA	NA	NA	NA	NA	NA
GO:0051301	27	GO:0051301	0.991	3.10958	11	cell division	cell division	BP	NA	NA	NA	NA	NA	NA	NA	NA	NA
GO:0009892	1	GO:0050794	0.413	3.10791	0	negative regulation of metabolic process	regulation of cellular process	BP	NA	NA	NA	NA	NA	NA	NA	NA	NA
GO:0003008	20	GO:0050877	0.959	3.08938	0	system process	nervous system process	BP	NA	NA	NA	NA	NA	NA	NA	NA	NA
GO:0031400	15	GO:0042325	0.396	3.0804	0	negative regulation of protein modification process	regulation of phosphorylation	BP	NA	NA	NA	NA	NA	NA	NA	NA	NA
GO:0048639	13	GO:0040008	0.869	3.0804	4	positive regulation of developmental growth	regulation of growth	BP	NA	NA	NA	NA	NA	NA	NA	NA	NA
GO:0045927	13	GO:0040008	0.897	3.06198	12	positive regulation of growth	regulation of growth	BP	NA	NA	NA	NA	NA	NA	NA	NA	NA
GO:0009628	7	GO:0007165	0.459	3.04335	0	response to abiotic stimulus	signal transduction	BP	NA	NA	NA	NA	NA	NA	NA	NA	NA
GO:0048731	6	GO:0032502	0.629	3.04096	0	system development	developmental process	BP	NA	NA	NA	6	0.629	4.10791	NA	NA	NA
GO:0045666	10	GO:0050793	0.64	3.00349	9	positive regulation of neuron differentiation	regulation of developmental process	BP	NA	NA	NA	NA	NA	NA	NA	NA	NA
GO:0016020	1	GO:0016020	0.813	8.66756	350	membrane	membrane	CC	NA	NA	NA	NA	NA	NA	1	0.813	7.35067
GO:0098590	1	GO:0016020	0.464	4.9914	0	plasma membrane region	membrane	CC	NA	NA	NA	NA	NA	NA	NA	NA	NA
GO:0098793	2	GO:0098793	0.99	4.77728	8	presynapse	presynapse	CC	NA	NA	NA	NA	NA	NA	NA	NA	NA
GO:0043235	3	GO:0043235	0.996	4.6925	32	receptor complex	receptor complex	CC	NA	NA	NA	NA	NA	NA	2	0.996	4.23882
GO:0005886	1	GO:0016020	0.648	4.39041	927	plasma membrane	membrane	CC	NA	NA	NA	NA	NA	NA	1	0.648	3.06298
GO:0030054	2	GO:0098793	0.843	4.05306	5	cell junction	presynapse	CC	NA	NA	NA	NA	NA	NA	NA	NA	NA
GO:0120025	4	GO:0120025	0.961	3.81816	0	plasma membrane bounded cell projection	plasma membrane bounded cell projection	CC	NA	NA	NA	NA	NA	NA	NA	NA	NA
GO:0043005	4	GO:0120025	0.896	3.74715	90	neuron projection	plasma membrane bounded cell projection	CC	NA	NA	NA	NA	NA	NA	NA	NA	NA
GO:0097060	1	GO:0016020	0.364	3.73049	4	synaptic membrane	membrane	CC	NA	NA	NA	NA	NA	NA	NA	NA	NA
GO:0031226	1	GO:0016020	0.504	3.61261	1	intrinsic component of plasma membrane	membrane	CC	NA	NA	NA	NA	NA	NA	NA	NA	NA
GO:0042995	4	GO:0120025	0.96	3.52433	7	cell projection	plasma membrane bounded cell projection	CC	NA	NA	NA	NA	NA	NA	NA	NA	NA
GO:0005887	1	GO:0016020	0.502	3.39362	530	integral component of plasma membrane	membrane	CC	NA	NA	NA	NA	NA	NA	NA	NA	NA
GO:0098802	3	GO:0043235	0.96	3.32698	3	plasma membrane signaling receptor complex	receptor complex	CC	NA	NA	NA	NA	NA	NA	NA	NA	NA
GO:0043195	2	GO:0098793	0.888	3.25727	52	terminal bouton	presynapse	CC	NA	NA	NA	NA	NA	NA	NA	NA	NA
GO:0005912	2	GO:0098793	0.64	3.25493	52	adherens junction	presynapse	CC	NA	NA	NA	NA	NA	NA	NA	NA	NA
GO:0070161	2	GO:0098793	0.734	3.25493	0	anchoring junction	presynapse	CC	NA	NA	NA	NA	NA	NA	NA	NA	NA
GO:0005515	1	GO:0005515	0.854	5.06349	872	protein binding	protein binding	MF	NA	NA	NA	NA	NA	NA	NA	NA	NA
GO:0019899	1	GO:0005515	0.547	5.057	12	enzyme binding	protein binding	MF	NA	NA	NA	NA	NA	NA	NA	NA	NA
GO:0038023	2	GO:0038023	0.963	4.85387	52	signaling receptor activity	signaling receptor activity	MF	NA	NA	NA	NA	NA	NA	NA	NA	NA
GO:0060089	2	GO:0038023	0.963	4.20482	0	molecular transducer activity	signaling receptor activity	MF	NA	NA	NA	NA	NA	NA	NA	NA	NA
GO:0050839	3	GO:0050839	0.997	4.00349	35	cell adhesion molecule binding	cell adhesion molecule binding	MF	NA	NA	NA	NA	NA	NA	3	0.997	3.87615
GO:0140110	4	GO:0140110	0.957	3.767	3	transcription regulator activity	transcription regulator activity	MF	NA	NA	NA	NA	NA	NA	NA	NA	NA
GO:0005488	5	GO:0005488	0.596	3.58838	0	binding	binding	MF	NA	NA	NA	NA	NA	NA	1	0.596	4.99568
GO:0016301	6	GO:0016301	0.97	3.46218	17	kinase activity	kinase activity	MF	NA	NA	NA	NA	NA	NA	NA	NA	NA
GO:0019900	1	GO:0005515	0.446	3.42946	18	kinase binding	protein binding	MF	NA	NA	NA	NA	NA	NA	NA	NA	NA
GO:0003700	4	GO:0140110	0.92	3.3098	204	DNA-binding transcription factor activity	transcription regulator activity	MF	NA	NA	NA	NA	NA	NA	NA	NA	NA
GO:0051020	1	GO:0005515	0.441	3.18177	6	GTPase binding	protein binding	MF	NA	NA	NA	NA	NA	NA	NA	NA	NA
GO:0004888	2	GO:0038023	0.932	3.17393	35	transmembrane signaling receptor activity	signaling receptor activity	MF	NA	NA	NA	NA	NA	NA	NA	NA	NA
GO:0098772	7	GO:0098772	0.958	3.10513	0	molecular function regulator	molecular function regulator	MF	NA	NA	NA	NA	NA	NA	NA	NA	NA
GO:0016773	6	GO:0016301	0.887	3.04287	9	phosphotransferase activity, alcohol group as acceptor	kinase activity	MF	NA	NA	NA	NA	NA	NA	NA	NA	NA
GO:0019901	1	GO:0005515	0.435	3.03574	65	protein kinase binding	protein binding	MF	NA	NA	NA	NA	NA	NA	NA	NA	NA
GO:0002253	NA	GO:0002253	NA	NA	1	activation of immune response	activation of immune response	BP	1	1	3.71897	NA	NA	NA	NA	NA	NA
GO:0098590	NA	GO:0098590	NA	NA	0	plasma membrane region	plasma membrane region	CC	1	0.985	4.14752	NA	NA	NA	3	0.985	3.81248
GO:0070161	NA	GO:0070161	NA	NA	0	anchoring junction	anchoring junction	CC	2	0.991	4.11351	NA	NA	NA	NA	NA	NA
GO:0005912	NA	GO:0070161	NA	NA	52	adherens junction	anchoring junction	CC	2	0.866	4.11351	NA	NA	NA	NA	NA	NA
GO:0030863	NA	GO:0098590	NA	NA	2	cortical cytoskeleton	plasma membrane region	CC	1	0.368	3.48149	NA	NA	NA	NA	NA	NA
GO:0030054	NA	GO:0070161	NA	NA	5	cell junction	anchoring junction	CC	2	0.829	3.37986	NA	NA	NA	NA	NA	NA
GO:0097060	NA	GO:0098590	NA	NA	4	synaptic membrane	plasma membrane region	CC	1	0.825	3.27084	NA	NA	NA	NA	NA	NA
GO:0048788	NA	GO:0070161	NA	NA	9	cytoskeleton of presynaptic active zone	anchoring junction	CC	2	0.537	3.13608	NA	NA	NA	NA	NA	NA
GO:0099569	NA	GO:0070161	NA	NA	0	presynaptic cytoskeleton	anchoring junction	CC	2	0.537	3.13608	NA	NA	NA	NA	NA	NA
GO:0048511	NA	GO:0048511	NA	NA	0	rhythmic process	rhythmic process	BP	NA	NA	NA	1	0.993	8.27901	NA	NA	NA
GO:0007623	NA	GO:0048511	NA	NA	65	circadian rhythm	rhythmic process	BP	NA	NA	NA	1	0.989	7.74473	NA	NA	NA
GO:1901701	NA	GO:1901701	NA	NA	0	cellular response to oxygen-containing compound	cellular response to oxygen-containing compound	BP	NA	NA	NA	5	0.994	6.07263	NA	NA	NA
GO:0071322	NA	GO:1901701	NA	NA	1	cellular response to carbohydrate stimulus	cellular response to oxygen-containing compound	BP	NA	NA	NA	5	0.781	5.34008	NA	NA	NA
GO:0071310	NA	GO:1901701	NA	NA	0	cellular response to organic substance	cellular response to oxygen-containing compound	BP	NA	NA	NA	5	0.855	4.72354	NA	NA	NA
GO:0010646	NA	GO:0010646	NA	NA	0	regulation of cell communication	regulation of cell communication	BP	NA	NA	NA	9	0.964	4.68403	NA	NA	NA
GO:0007165	NA	GO:0010646	NA	NA	129	signal transduction	regulation of cell communication	BP	NA	NA	NA	9	0.741	4.53165	NA	NA	NA
GO:1901700	NA	GO:1901701	NA	NA	0	response to oxygen-containing compound	cellular response to oxygen-containing compound	BP	NA	NA	NA	5	0.927	4.48678	NA	NA	NA
GO:0007622	NA	GO:0048511	NA	NA	11	rhythmic behavior	rhythmic process	BP	NA	NA	NA	1	0.933	4.4828	NA	NA	NA
GO:0045464	NA	GO:0045464	NA	NA	20	R8 cell fate specification	R8 cell fate specification	BP	NA	NA	NA	12	1	4.26761	NA	NA	NA
GO:0043704	NA	GO:0045464	NA	NA	2	photoreceptor cell fate specification	R8 cell fate specification	BP	NA	NA	NA	12	0.993	4.26761	NA	NA	NA
GO:0031323	NA	GO:0050794	NA	NA	2	regulation of cellular metabolic process	regulation of cellular process	BP	NA	NA	NA	4	0.594	4.2161	NA	NA	NA
GO:0019222	NA	GO:0050794	NA	NA	2	regulation of metabolic process	regulation of cellular process	BP	NA	NA	NA	4	0.533	4.12033	NA	NA	NA
GO:0008355	NA	GO:0008355	NA	NA	42	olfactory learning	olfactory learning	BP	NA	NA	NA	13	0.999	4.08092	NA	NA	NA
GO:0040007	NA	GO:0040007	NA	NA	0	growth	growth	BP	NA	NA	NA	14	0.986	4.03198	NA	NA	NA
GO:0048589	NA	GO:0040007	NA	NA	5	developmental growth	growth	BP	NA	NA	NA	14	0.959	4.03198	NA	NA	NA
GO:0042048	NA	GO:0007610	NA	NA	49	olfactory behavior	behavior	BP	NA	NA	NA	3	0.728	3.91009	NA	NA	NA
GO:0050804	NA	GO:0023051	NA	NA	24	modulation of chemical synaptic transmission	regulation of signaling	BP	NA	NA	NA	8	0.722	3.88606	NA	NA	NA
GO:0099177	NA	GO:0023051	NA	NA	0	regulation of trans-synaptic signaling	regulation of signaling	BP	NA	NA	NA	8	0.722	3.88606	NA	NA	NA
GO:0048512	NA	GO:0048511	NA	NA	11	circadian behavior	rhythmic process	BP	NA	NA	NA	1	0.927	3.72816	NA	NA	NA
GO:0048665	NA	GO:0045464	NA	NA	8	neuron fate specification	R8 cell fate specification	BP	NA	NA	NA	12	0.973	3.68613	NA	NA	NA
GO:0006468	NA	GO:0006468	NA	NA	235	protein phosphorylation	protein phosphorylation	BP	NA	NA	NA	15	0.989	3.64397	NA	NA	NA
GO:0007635	NA	GO:0007610	NA	NA	7	chemosensory behavior	behavior	BP	NA	NA	NA	3	0.742	3.64207	NA	NA	NA
GO:0046622	NA	GO:0040007	NA	NA	14	positive regulation of organ growth	growth	BP	NA	NA	NA	14	0.735	3.64207	NA	NA	NA
GO:0007446	NA	GO:0040007	NA	NA	17	imaginal disc growth	growth	BP	NA	NA	NA	14	0.779	3.5986	NA	NA	NA
GO:0035265	NA	GO:0040007	NA	NA	2	organ growth	growth	BP	NA	NA	NA	14	0.815	3.5986	NA	NA	NA
GO:0060541	NA	GO:0032502	NA	NA	0	respiratory system development	developmental process	BP	NA	NA	NA	6	0.366	3.5817	NA	NA	NA
GO:0007424	NA	GO:0032502	NA	NA	101	open tracheal system development	developmental process	BP	NA	NA	NA	6	0.363	3.5817	NA	NA	NA
GO:0010468	NA	GO:0050794	NA	NA	106	regulation of gene expression	regulation of cellular process	BP	NA	NA	NA	4	0.5	3.50724	NA	NA	NA
GO:0010648	NA	GO:0010646	NA	NA	0	negative regulation of cell communication	regulation of cell communication	BP	NA	NA	NA	9	0.844	3.4698	NA	NA	NA
GO:0070887	NA	GO:1901701	NA	NA	0	cellular response to chemical stimulus	cellular response to oxygen-containing compound	BP	NA	NA	NA	5	0.878	3.46725	NA	NA	NA
GO:0051051	NA	GO:0051051	NA	NA	0	negative regulation of transport	negative regulation of transport	BP	NA	NA	NA	16	0.999	3.40561	NA	NA	NA
GO:0009628	NA	GO:0009628	NA	NA	0	response to abiotic stimulus	response to abiotic stimulus	BP	NA	NA	NA	17	0.983	3.37469	NA	NA	NA
GO:0009743	NA	GO:1901701	NA	NA	2	response to carbohydrate	cellular response to oxygen-containing compound	BP	NA	NA	NA	5	0.752	3.36552	NA	NA	NA
GO:0007166	NA	GO:0010646	NA	NA	31	cell surface receptor signaling pathway	regulation of cell communication	BP	NA	NA	NA	9	0.651	3.35067	NA	NA	NA
GO:0016319	NA	GO:0045464	NA	NA	86	mushroom body development	R8 cell fate specification	BP	NA	NA	NA	12	0.38	3.34872	NA	NA	NA
GO:0060255	NA	GO:0050794	NA	NA	0	regulation of macromolecule metabolic process	regulation of cellular process	BP	NA	NA	NA	4	0.524	3.27409	NA	NA	NA
GO:0043412	NA	GO:0006468	NA	NA	0	macromolecule modification	protein phosphorylation	BP	NA	NA	NA	15	0.762	3.27165	NA	NA	NA
GO:0051171	NA	GO:0050794	NA	NA	0	regulation of nitrogen compound metabolic process	regulation of cellular process	BP	NA	NA	NA	4	0.499	3.20273	NA	NA	NA
GO:0032924	NA	GO:0010646	NA	NA	22	activin receptor signaling pathway	regulation of cell communication	BP	NA	NA	NA	9	0.41	3.19791	NA	NA	NA
GO:0045705	NA	GO:0045705	NA	NA	8	negative regulation of salivary gland boundary specification	negative regulation of salivary gland boundary specification	BP	NA	NA	NA	18	1	3.19791	NA	NA	NA
GO:0045704	NA	GO:0045705	NA	NA	0	regulation of salivary gland boundary specification	negative regulation of salivary gland boundary specification	BP	NA	NA	NA	18	1	3.19791	NA	NA	NA
GO:0006120	NA	GO:0006120	NA	NA	49	mitochondrial electron transport, NADH to ubiquinone	mitochondrial electron transport, NADH to ubiquinone	BP	NA	NA	NA	19	0.999	3.19791	NA	NA	NA
GO:0001678	NA	GO:0001678	NA	NA	4	cellular glucose homeostasis	cellular glucose homeostasis	BP	NA	NA	NA	20	1	3.19791	NA	NA	NA
GO:0071326	NA	GO:1901701	NA	NA	1	cellular response to monosaccharide stimulus	cellular response to oxygen-containing compound	BP	NA	NA	NA	5	0.745	3.19791	NA	NA	NA
GO:0071331	NA	GO:1901701	NA	NA	0	cellular response to hexose stimulus	cellular response to oxygen-containing compound	BP	NA	NA	NA	5	0.739	3.19791	NA	NA	NA
GO:0071333	NA	GO:1901701	NA	NA	7	cellular response to glucose stimulus	cellular response to oxygen-containing compound	BP	NA	NA	NA	5	0.732	3.19791	NA	NA	NA
GO:0050793	NA	GO:0045705	NA	NA	2	regulation of developmental process	negative regulation of salivary gland boundary specification	BP	NA	NA	NA	18	0.595	3.19179	NA	NA	NA
GO:0007178	NA	GO:0010646	NA	NA	0	transmembrane receptor protein serine/threonine kinase signaling pathway	regulation of cell communication	BP	NA	NA	NA	9	0.497	3.15243	NA	NA	NA
GO:0080090	NA	GO:0050794	NA	NA	1	regulation of primary metabolic process	regulation of cellular process	BP	NA	NA	NA	4	0.5	3.12552	NA	NA	NA
GO:0007611	NA	GO:0008355	NA	NA	17	learning or memory	olfactory learning	BP	NA	NA	NA	13	0.85	3.09854	NA	NA	NA
GO:0050890	NA	GO:0008355	NA	NA	0	cognition	olfactory learning	BP	NA	NA	NA	13	0.85	3.09854	NA	NA	NA
GO:0010033	NA	GO:1901701	NA	NA	1	response to organic substance	cellular response to oxygen-containing compound	BP	NA	NA	NA	5	0.663	3.09854	NA	NA	NA
GO:0008306	NA	GO:0008355	NA	NA	17	associative learning	olfactory learning	BP	NA	NA	NA	13	0.97	3.09637	NA	NA	NA
GO:0048523	NA	GO:0051051	NA	NA	0	negative regulation of cellular process	negative regulation of transport	BP	NA	NA	NA	16	0.524	3.09259	NA	NA	NA
GO:0048519	NA	GO:0051051	NA	NA	0	negative regulation of biological process	negative regulation of transport	BP	NA	NA	NA	16	0.536	3.02	NA	NA	NA
GO:0031326	NA	GO:0050794	NA	NA	0	regulation of cellular biosynthetic process	regulation of cellular process	BP	NA	NA	NA	4	0.549	3.01189	NA	NA	NA
GO:0009889	NA	GO:0050794	NA	NA	0	regulation of biosynthetic process	regulation of cellular process	BP	NA	NA	NA	4	0.471	3.01189	NA	NA	NA
GO:0045475	NA	GO:0048511	NA	NA	69	locomotor rhythm	rhythmic process	BP	NA	NA	NA	1	0.866	3.00524	NA	NA	NA
GO:0061174	NA	GO:0061174	NA	NA	13	type I terminal bouton	type I terminal bouton	CC	NA	NA	NA	1	0.999	4.59346	NA	NA	NA
GO:0043195	NA	GO:0061174	NA	NA	52	terminal bouton	type I terminal bouton	CC	NA	NA	NA	1	0.925	3.34872	NA	NA	NA
GO:0098793	NA	GO:0061174	NA	NA	8	presynapse	type I terminal bouton	CC	NA	NA	NA	1	0.818	3.02733	NA	NA	NA
GO:0060089	NA	GO:0060089	NA	NA	0	molecular transducer activity	molecular transducer activity	MF	NA	NA	NA	1	0.963	6.05899	NA	NA	NA
GO:0038023	NA	GO:0060089	NA	NA	52	signaling receptor activity	molecular transducer activity	MF	NA	NA	NA	1	0.963	5.59176	NA	NA	NA
GO:0004888	NA	GO:0060089	NA	NA	35	transmembrane signaling receptor activity	molecular transducer activity	MF	NA	NA	NA	1	0.932	4.00174	NA	NA	NA
GO:0004672	NA	GO:0004672	NA	NA	67	protein kinase activity	protein kinase activity	MF	NA	NA	NA	2	0.979	3.84164	NA	NA	NA
GO:0019199	NA	GO:0004672	NA	NA	1	transmembrane receptor protein kinase activity	protein kinase activity	MF	NA	NA	NA	2	0.763	3.68613	NA	NA	NA
GO:0016301	NA	GO:0004672	NA	NA	17	kinase activity	protein kinase activity	MF	NA	NA	NA	2	0.924	3.58004	NA	NA	NA
GO:0004674	NA	GO:0004672	NA	NA	230	protein serine/threonine kinase activity	protein kinase activity	MF	NA	NA	NA	2	0.931	3.23359	NA	NA	NA
GO:0016773	NA	GO:0004672	NA	NA	9	phosphotransferase activity, alcohol group as acceptor	protein kinase activity	MF	NA	NA	NA	2	0.94	3.05502	NA	NA	NA
GO:0023056	NA	GO:0023056	NA	NA	0	positive regulation of signaling	positive regulation of signaling	BP	NA	NA	NA	NA	NA	NA	4	0.985	4.9914
GO:0048513	NA	GO:0048513	NA	NA	5	animal organ development	animal organ development	BP	NA	NA	NA	NA	NA	NA	5	0.932	4.96658
GO:0032502	NA	GO:0048513	NA	NA	8	developmental process	animal organ development	BP	NA	NA	NA	NA	NA	NA	5	0.537	4.88941
GO:0045664	NA	GO:0045664	NA	NA	11	regulation of neuron differentiation	regulation of neuron differentiation	BP	NA	NA	NA	NA	NA	NA	7	0.998	4.54212
GO:0048856	NA	GO:0048513	NA	NA	25	anatomical structure development	animal organ development	BP	NA	NA	NA	NA	NA	NA	5	0.571	4.40561
GO:0023051	NA	GO:0023056	NA	NA	0	regulation of signaling	positive regulation of signaling	BP	NA	NA	NA	NA	NA	NA	4	0.851	4.39577
GO:0048583	NA	GO:0048583	NA	NA	0	regulation of response to stimulus	regulation of response to stimulus	BP	NA	NA	NA	NA	NA	NA	8	0.96	4.36452
GO:0050793	NA	GO:0045664	NA	NA	2	regulation of developmental process	regulation of neuron differentiation	BP	NA	NA	NA	NA	NA	NA	7	0.747	4.29243
GO:0048584	NA	GO:0048583	NA	NA	0	positive regulation of response to stimulus	regulation of response to stimulus	BP	NA	NA	NA	NA	NA	NA	8	0.855	4.20621
GO:0009653	NA	GO:0048513	NA	NA	23	anatomical structure morphogenesis	animal organ development	BP	NA	NA	NA	NA	NA	NA	5	0.472	3.96658
GO:0009886	NA	GO:0048513	NA	NA	0	post-embryonic animal morphogenesis	animal organ development	BP	NA	NA	NA	NA	NA	NA	5	0.428	3.95861
GO:0007165	NA	GO:0023056	NA	NA	129	signal transduction	positive regulation of signaling	BP	NA	NA	NA	NA	NA	NA	4	0.656	3.86012
GO:0060284	NA	GO:0045664	NA	NA	0	regulation of cell development	regulation of neuron differentiation	BP	NA	NA	NA	NA	NA	NA	7	0.828	3.80688
GO:0050767	NA	GO:0045664	NA	NA	33	regulation of neurogenesis	regulation of neuron differentiation	BP	NA	NA	NA	NA	NA	NA	7	0.811	3.78781
GO:0016477	NA	GO:0016477	NA	NA	55	cell migration	cell migration	BP	NA	NA	NA	NA	NA	NA	12	0.989	3.77728
GO:0040011	NA	GO:0016477	NA	NA	30	locomotion	cell migration	BP	NA	NA	NA	NA	NA	NA	12	0.877	3.70115
GO:0048870	NA	GO:0016477	NA	NA	7	cell motility	cell migration	BP	NA	NA	NA	NA	NA	NA	12	0.974	3.66354
GO:0042327	NA	GO:0042325	NA	NA	3	positive regulation of phosphorylation	regulation of phosphorylation	BP	NA	NA	NA	NA	NA	NA	6	0.945	3.54516
GO:0007298	NA	GO:0016477	NA	NA	108	border follicle cell migration	cell migration	BP	NA	NA	NA	NA	NA	NA	12	0.87	3.53165
GO:0045937	NA	GO:0042325	NA	NA	0	positive regulation of phosphate metabolic process	regulation of phosphorylation	BP	NA	NA	NA	NA	NA	NA	6	0.913	3.51999
GO:0010562	NA	GO:0042325	NA	NA	0	positive regulation of phosphorus metabolic process	regulation of phosphorylation	BP	NA	NA	NA	NA	NA	NA	6	0.913	3.51999
GO:0016203	NA	GO:0016203	NA	NA	36	muscle attachment	muscle attachment	BP	NA	NA	NA	NA	NA	NA	17	0.999	3.43771
GO:0046579	NA	GO:1902531	NA	NA	27	positive regulation of Ras protein signal transduction	regulation of intracellular signal transduction	BP	NA	NA	NA	NA	NA	NA	2	0.774	3.31695
GO:0051057	NA	GO:1902531	NA	NA	0	positive regulation of small GTPase mediated signal transduction	regulation of intracellular signal transduction	BP	NA	NA	NA	NA	NA	NA	2	0.774	3.31695
GO:0042752	NA	GO:0042752	NA	NA	33	regulation of circadian rhythm	regulation of circadian rhythm	BP	NA	NA	NA	NA	NA	NA	18	0.997	3.284
GO:0007422	NA	GO:0007422	NA	NA	57	peripheral nervous system development	peripheral nervous system development	BP	NA	NA	NA	NA	NA	NA	19	0.999	3.20204
GO:0043547	NA	GO:0043087	NA	NA	41	positive regulation of GTPase activity	regulation of GTPase activity	BP	NA	NA	NA	NA	NA	NA	9	0.95	3.20204
GO:0002066	NA	GO:0048869	NA	NA	0	columnar/cuboidal epithelial cell development	cellular developmental process	BP	NA	NA	NA	NA	NA	NA	13	0.324	3.18111
GO:0042391	NA	GO:0042391	NA	NA	44	regulation of membrane potential	regulation of membrane potential	BP	NA	NA	NA	NA	NA	NA	20	0.998	3.14752
GO:0045666	NA	GO:0045664	NA	NA	9	positive regulation of neuron differentiation	regulation of neuron differentiation	BP	NA	NA	NA	NA	NA	NA	7	0.878	3.13727
GO:0051094	NA	GO:0045664	NA	NA	0	positive regulation of developmental process	regulation of neuron differentiation	BP	NA	NA	NA	NA	NA	NA	7	0.663	3.09691
GO:0035107	NA	GO:0048513	NA	NA	1	appendage morphogenesis	animal organ development	BP	NA	NA	NA	NA	NA	NA	5	0.407	3.07058
GO:0048598	NA	GO:0048513	NA	NA	9	embryonic morphogenesis	animal organ development	BP	NA	NA	NA	NA	NA	NA	5	0.398	3.05355
GO:0001667	NA	GO:0016477	NA	NA	2	ameboidal-type cell migration	cell migration	BP	NA	NA	NA	NA	NA	NA	12	0.917	3.04672
GO:0022412	NA	GO:0032501	NA	NA	0	cellular process involved in reproduction in multicellular organism	multicellular organismal process	BP	NA	NA	NA	NA	NA	NA	14	0.433	3.00922
GO:0030054	NA	GO:0030054	NA	NA	5	cell junction	cell junction	CC	NA	NA	NA	NA	NA	NA	4	0.971	3.53165
GO:0097060	NA	GO:0030054	NA	NA	4	synaptic membrane	cell junction	CC	NA	NA	NA	NA	NA	NA	4	0.733	3.20204
GO:0019898	NA	GO:0016020	NA	NA	19	extrinsic component of membrane	membrane	CC	NA	NA	NA	NA	NA	NA	1	0.382	3.09691
GO:0042734	NA	GO:0030054	NA	NA	23	presynaptic membrane	cell junction	CC	NA	NA	NA	NA	NA	NA	4	0.66	3.065
GO:0016323	NA	GO:0098590	NA	NA	39	basolateral plasma membrane	plasma membrane region	CC	NA	NA	NA	NA	NA	NA	3	0.768	3.00745
GO:0019899	NA	GO:0019899	NA	NA	12	enzyme binding	enzyme binding	MF	NA	NA	NA	NA	NA	NA	2	0.983	4.8729
GO:0051020	NA	GO:0019899	NA	NA	6	GTPase binding	enzyme binding	MF	NA	NA	NA	NA	NA	NA	2	0.836	4.3279
GO:0005515	NA	GO:0019899	NA	NA	872	protein binding	enzyme binding	MF	NA	NA	NA	NA	NA	NA	2	0.547	4.31247
GO:0019901	NA	GO:0019899	NA	NA	65	protein kinase binding	enzyme binding	MF	NA	NA	NA	NA	NA	NA	2	0.826	3.95861
GO:0005085	NA	GO:0005085	NA	NA	128	guanyl-nucleotide exchange factor activity	guanyl-nucleotide exchange factor activity	MF	NA	NA	NA	NA	NA	NA	4	0.995	3.6925
GO:0019900	NA	GO:0019899	NA	NA	18	kinase binding	enzyme binding	MF	NA	NA	NA	NA	NA	NA	2	0.843	3.38616
GO:0008270	NA	GO:0008270	NA	NA	545	zinc ion binding	zinc ion binding	MF	NA	NA	NA	NA	NA	NA	5	0.98	3.35458
GO:0003677	NA	GO:0003677	NA	NA	407	DNA binding	DNA binding	MF	NA	NA	NA	NA	NA	NA	6	0.94	3.25181
GO:0098772	NA	GO:0005085	NA	NA	0	molecular function regulator	guanyl-nucleotide exchange factor activity	MF	NA	NA	NA	NA	NA	NA	4	0.711	3.13668

## Sheet: GOrilla_oRNAment_allgenes
go	clusterall	parent	parentSimScoreall	scoreall	size	term	parentTerm	ontology	cluster5utr	parentSimScore5utr	score5utr	cluster3utr	parentSimScore3utr	score3utr	clustercds	parentSimScorecds	scorecds
GO:0050789	1	GO:0050789	0.751	60.4547	0	regulation of biological process	regulation of biological process	BP	NA	NA	NA	NA	NA	NA	1	0.751	38.5575
GO:0050794	1	GO:0050789	0.711	59.7852	0	regulation of cellular process	regulation of biological process	BP	NA	NA	NA	NA	NA	NA	1	0.711	36.4437
GO:0065007	1	GO:0050789	0.682	58.9666	0	biological regulation	regulation of biological process	BP	NA	NA	NA	NA	NA	NA	1	0.682	38.0804
GO:0032502	2	GO:0032502	0.766	46.9666	8	developmental process	developmental process	BP	1	0.766	10.4559	2	0.766	24.5952	3	0.766	29.067
GO:0048869	2	GO:0032502	0.584	39.0372	0	cellular developmental process	developmental process	BP	1	0.584	5.78516	2	0.584	14.8894	NA	NA	NA
GO:0009653	3	GO:0009653	0.912	35.1772	23	anatomical structure morphogenesis	anatomical structure morphogenesis	BP	2	0.912	10.2373	3	0.912	18.8697	5	0.912	21.5884
GO:0048856	2	GO:0032502	0.743	33.6216	25	anatomical structure development	developmental process	BP	1	0.743	8.00393	2	0.743	18.7011	3	0.743	19.9355
GO:0048518	4	GO:0048518	0.932	31.5171	0	positive regulation of biological process	positive regulation of biological process	BP	NA	NA	NA	5	0.932	16.7721	8	0.932	19.0747
GO:0016043	5	GO:0016043	0.849	30.0013	0	cellular component organization	cellular component organization	BP	NA	NA	NA	25	0.849	8.76955	4	0.849	21.6421
GO:0051239	6	GO:0051239	0.983	29.2941	0	regulation of multicellular organismal process	regulation of multicellular organismal process	BP	NA	NA	NA	NA	NA	NA	6	0.983	20.433
GO:0048523	7	GO:0048523	0.95	28.5031	0	negative regulation of cellular process	negative regulation of cellular process	BP	NA	NA	NA	8	0.95	14.9706	11	0.95	17.0414
GO:0019222	8	GO:0019222	0.907	28.4425	2	regulation of metabolic process	regulation of metabolic process	BP	NA	NA	NA	NA	NA	NA	7	0.907	19.0969
GO:0071840	5	GO:0016043	0.835	28.3925	0	cellular component organization or biogenesis	cellular component organization	BP	NA	NA	NA	25	0.835	8.48017	4	0.835	20.6696
GO:0048522	4	GO:0048518	0.91	28.3635	0	positive regulation of cellular process	positive regulation of biological process	BP	NA	NA	NA	5	0.91	15.4134	8	0.91	16.8239
GO:0050793	9	GO:0050793	0.978	27.9469	2	regulation of developmental process	regulation of developmental process	BP	NA	NA	NA	14	0.978	13.0899	10	0.978	17.9031
GO:0031323	8	GO:0019222	0.873	27.8761	2	regulation of cellular metabolic process	regulation of metabolic process	BP	NA	NA	NA	NA	NA	NA	7	0.873	17.719
GO:0060255	8	GO:0019222	0.894	27.3215	0	regulation of macromolecule metabolic process	regulation of metabolic process	BP	NA	NA	NA	NA	NA	NA	7	0.894	18.5867
GO:0048519	7	GO:0048523	0.899	27.0287	0	negative regulation of biological process	negative regulation of cellular process	BP	NA	NA	NA	8	0.899	13.1864	11	0.899	15.8386
GO:0006928	10	GO:0006928	0.972	26.7282	0	movement of cell or subcellular component	movement of cell or subcellular component	BP	8	0.972	6.19044	10	0.972	14.5243	13	0.972	14.7545
GO:0051171	8	GO:0019222	0.859	26.1851	0	regulation of nitrogen compound metabolic process	regulation of metabolic process	BP	NA	NA	NA	NA	NA	NA	7	0.859	16.3279
GO:0009987	11	GO:0009987	0.329	25.5031	2	cellular process	cellular process	BP	16	0.329	4.24336	20	0.329	10.1273	9	0.329	19.064
GO:0048513	12	GO:0048513	0.932	25.1561	5	animal organ development	animal organ development	BP	5	0.932	6.74715	16	0.932	12.7375	14	0.932	14.2083
GO:0080090	8	GO:0019222	0.86	25.0381	1	regulation of primary metabolic process	regulation of metabolic process	BP	NA	NA	NA	NA	NA	NA	7	0.86	15.585
GO:0051128	13	GO:0051128	0.975	24.5575	0	regulation of cellular component organization	regulation of cellular component organization	BP	NA	NA	NA	24	0.975	9.51004	12	0.975	16.5376
GO:2000026	6	GO:0051239	0.883	24.2874	0	regulation of multicellular organismal development	regulation of multicellular organismal process	BP	NA	NA	NA	NA	NA	NA	6	0.883	13.6091
GO:0009886	12	GO:0048513	0.428	24.015	0	post-embryonic animal morphogenesis	animal organ development	BP	NA	NA	NA	NA	NA	NA	NA	NA	NA
GO:0007165	14	GO:0007165	0.928	24	129	signal transduction	signal transduction	BP	14	0.928	4.55129	4	0.928	18.8508	18	0.928	11.3206
GO:0006355	8	GO:0019222	0.794	23.7595	297	regulation of transcription, DNA-templated	regulation of metabolic process	BP	NA	NA	NA	NA	NA	NA	7	0.794	17.9393
GO:1903506	8	GO:0019222	0.794	23.7595	0	regulation of nucleic acid-templated transcription	regulation of metabolic process	BP	NA	NA	NA	NA	NA	NA	7	0.794	17.9393
GO:2001141	8	GO:0019222	0.794	23.7595	0	regulation of RNA biosynthetic process	regulation of metabolic process	BP	NA	NA	NA	NA	NA	NA	7	0.794	17.9393
GO:2000112	8	GO:0019222	0.811	23.2692	0	regulation of cellular macromolecule biosynthetic process	regulation of metabolic process	BP	NA	NA	NA	NA	NA	NA	7	0.811	15.118
GO:0031326	8	GO:0019222	0.817	23.1445	0	regulation of cellular biosynthetic process	regulation of metabolic process	BP	NA	NA	NA	NA	NA	NA	7	0.817	14.9245
GO:0010468	8	GO:0019222	0.86	23.1062	106	regulation of gene expression	regulation of metabolic process	BP	NA	NA	NA	NA	NA	NA	7	0.86	15.7696
GO:0010556	8	GO:0019222	0.812	23.0947	0	regulation of macromolecule biosynthetic process	regulation of metabolic process	BP	NA	NA	NA	NA	NA	NA	7	0.812	15.061
GO:0009889	8	GO:0019222	0.817	22.9626	0	regulation of biosynthetic process	regulation of metabolic process	BP	NA	NA	NA	NA	NA	NA	7	0.817	14.8069
GO:0051252	8	GO:0019222	0.809	22.6326	3	regulation of RNA metabolic process	regulation of metabolic process	BP	NA	NA	NA	NA	NA	NA	7	0.809	16.1759
GO:0019219	8	GO:0019222	0.813	22.5421	0	regulation of nucleobase-containing compound metabolic process	regulation of metabolic process	BP	NA	NA	NA	NA	NA	NA	7	0.813	16.4023
GO:0048583	15	GO:0048583	0.96	22.2807	0	regulation of response to stimulus	regulation of response to stimulus	BP	6	0.96	6.47886	13	0.96	13.2154	17	0.96	12.27
GO:0048468	2	GO:0032502	0.537	20.2104	4	cell development	developmental process	BP	NA	NA	NA	2	0.537	11.9355	NA	NA	NA
GO:0010646	16	GO:0010646	0.964	20.1965	0	regulation of cell communication	regulation of cell communication	BP	NA	NA	NA	12	0.964	13.9066	NA	NA	NA
GO:0023051	14	GO:0007165	0.752	20.1965	0	regulation of signaling	signal transduction	BP	NA	NA	NA	4	0.752	13.9066	18	0.752	9.36653
GO:0022412	17	GO:0022412	0.96	19.1549	0	cellular process involved in reproduction in multicellular organism	cellular process involved in reproduction in multicellular organism	BP	NA	NA	NA	NA	NA	NA	16	0.96	12.6459
GO:0022414	17	GO:0022412	0.868	18.9586	2	reproductive process	cellular process involved in reproduction in multicellular organism	BP	NA	NA	NA	NA	NA	NA	16	0.868	10.8962
GO:0031325	4	GO:0048518	0.785	18.9245	0	positive regulation of cellular metabolic process	positive regulation of biological process	BP	NA	NA	NA	5	0.785	11.9066	8	0.785	11.3645
GO:0009893	4	GO:0048518	0.801	18.6003	0	positive regulation of metabolic process	positive regulation of biological process	BP	NA	NA	NA	5	0.801	11.1918	8	0.801	11.7077
GO:0040011	18	GO:0040011	0.975	18.5421	30	locomotion	locomotion	BP	NA	NA	NA	19	0.975	10.5003	24	0.975	8.34775
GO:0051960	6	GO:0051239	0.858	18.0348	5	regulation of nervous system development	regulation of multicellular organismal process	BP	NA	NA	NA	NA	NA	NA	6	0.858	11.5884
GO:0051173	4	GO:0048518	0.773	18.0159	0	positive regulation of nitrogen compound metabolic process	positive regulation of biological process	BP	NA	NA	NA	5	0.773	11.5498	8	0.773	10.4342
GO:0045595	9	GO:0050793	0.858	17.6799	9	regulation of cell differentiation	regulation of developmental process	BP	NA	NA	NA	14	0.858	11.3595	10	0.858	13
GO:0032989	3	GO:0009653	0.706	17.6421	0	cellular component morphogenesis	anatomical structure morphogenesis	BP	NA	NA	NA	3	0.706	8.50864	NA	NA	NA
GO:0010604	4	GO:0048518	0.788	17.5817	0	positive regulation of macromolecule metabolic process	positive regulation of biological process	BP	NA	NA	NA	5	0.788	10.1135	8	0.788	11
GO:0009966	16	GO:0010646	0.944	17.2358	11	regulation of signal transduction	regulation of cell communication	BP	NA	NA	NA	NA	NA	NA	NA	NA	NA
GO:0032879	19	GO:0032879	0.986	16.9208	8	regulation of localization	regulation of localization	BP	NA	NA	NA	21	0.986	10.1175	20	0.986	10.5513
GO:0022603	9	GO:0050793	0.815	16.9031	0	regulation of anatomical structure morphogenesis	regulation of developmental process	BP	NA	NA	NA	14	0.815	7.98716	10	0.815	11.6778
GO:0065008	20	GO:0065008	0.955	16.8996	0	regulation of biological quality	regulation of biological quality	BP	15	0.955	4.43652	18	0.955	11.8356	23	0.955	8.86646
GO:0009887	12	GO:0048513	0.827	16.3028	18	animal organ morphogenesis	animal organ development	BP	5	0.827	4.37779	16	0.827	6.56225	14	0.827	8.1343
GO:0060284	9	GO:0050793	0.799	16.3019	0	regulation of cell development	regulation of developmental process	BP	NA	NA	NA	14	0.799	10.1013	10	0.799	12.0615
GO:0030030	13	GO:0051128	0.444	16.2175	2	cell projection organization	regulation of cellular component organization	BP	NA	NA	NA	NA	NA	NA	NA	NA	NA
GO:0006996	5	GO:0016043	0.752	16.1593	1	organelle organization	cellular component organization	BP	NA	NA	NA	25	0.752	3.68403	4	0.752	12.266
GO:0006357	8	GO:0019222	0.729	15.644	684	regulation of transcription by RNA polymerase II	regulation of metabolic process	BP	NA	NA	NA	NA	NA	NA	7	0.729	11.0048
GO:1903508	4	GO:0048518	0.715	15.5003	0	positive regulation of nucleic acid-templated transcription	positive regulation of biological process	BP	NA	NA	NA	5	0.715	8.61798	8	0.715	10.0097
GO:0045893	4	GO:0048518	0.715	15.5003	147	positive regulation of transcription, DNA-templated	positive regulation of biological process	BP	NA	NA	NA	5	0.715	8.61798	8	0.715	10.0097
GO:1902680	4	GO:0048518	0.715	15.5003	0	positive regulation of RNA biosynthetic process	positive regulation of biological process	BP	NA	NA	NA	5	0.715	8.61798	8	0.715	10.0097
GO:0003006	17	GO:0022412	0.814	15.4123	0	developmental process involved in reproduction	cellular process involved in reproduction in multicellular organism	BP	NA	NA	NA	NA	NA	NA	16	0.814	9.06854
GO:0035114	12	GO:0048513	0.407	15.3635	1	imaginal disc-derived appendage morphogenesis	animal organ development	BP	NA	NA	NA	NA	NA	NA	NA	NA	NA
GO:0051254	4	GO:0048518	0.719	15.2557	0	positive regulation of RNA metabolic process	positive regulation of biological process	BP	NA	NA	NA	5	0.719	9.24109	8	0.719	9.6073
GO:1902531	14	GO:0007165	0.691	15.2204	1	regulation of intracellular signal transduction	signal transduction	BP	NA	NA	NA	4	0.691	6.48812	NA	NA	NA
GO:0045935	4	GO:0048518	0.723	15.1024	0	positive regulation of nucleobase-containing compound metabolic process	positive regulation of biological process	BP	NA	NA	NA	5	0.723	9.10403	8	0.723	9.79317
GO:0032501	21	GO:0032501	0.738	14.9626	0	multicellular organismal process	multicellular organismal process	BP	NA	NA	NA	7	0.738	15.7721	36	0.738	5.79588
GO:0050767	9	GO:0050793	0.779	14.9355	33	regulation of neurogenesis	regulation of developmental process	BP	NA	NA	NA	14	0.779	8.83565	10	0.779	10.8928
GO:0007010	22	GO:0007010	0.972	14.7352	19	cytoskeleton organization	cytoskeleton organization	BP	NA	NA	NA	NA	NA	NA	NA	NA	NA
GO:0097485	18	GO:0040011	0.859	14.7282	0	neuron projection guidance	locomotion	BP	NA	NA	NA	NA	NA	NA	NA	NA	NA
GO:0035120	12	GO:0048513	0.403	14.7258	1	post-embryonic appendage morphogenesis	animal organ development	BP	NA	NA	NA	NA	NA	NA	NA	NA	NA
GO:0035107	12	GO:0048513	0.407	14.6655	1	appendage morphogenesis	animal organ development	BP	NA	NA	NA	NA	NA	NA	NA	NA	NA
GO:0040008	23	GO:0040008	0.991	14.3224	24	regulation of growth	regulation of growth	BP	NA	NA	NA	NA	NA	NA	NA	NA	NA
GO:0007411	18	GO:0040011	0.854	14.2916	204	axon guidance	locomotion	BP	NA	NA	NA	NA	NA	NA	NA	NA	NA
GO:0048731	2	GO:0032502	0.629	14.1864	0	system development	developmental process	BP	NA	NA	NA	NA	NA	NA	3	0.629	8.28988
GO:0010628	4	GO:0048518	0.634	14.1397	70	positive regulation of gene expression	positive regulation of biological process	BP	NA	NA	NA	5	0.634	9.30016	8	0.634	8.72354
GO:0051179	24	GO:0051179	0.885	13.9355	0	localization	localization	BP	NA	NA	NA	NA	NA	NA	NA	NA	NA
GO:0045664	9	GO:0050793	0.747	13.9208	11	regulation of neuron differentiation	regulation of developmental process	BP	NA	NA	NA	14	0.747	7.74715	10	0.747	11.1831
GO:0010557	4	GO:0048518	0.726	13.719	0	positive regulation of macromolecule biosynthetic process	positive regulation of biological process	BP	NA	NA	NA	5	0.726	8.68403	8	0.726	8.6216
GO:0031328	4	GO:0048518	0.736	13.7167	0	positive regulation of cellular biosynthetic process	positive regulation of biological process	BP	NA	NA	NA	5	0.736	9.08302	8	0.736	8.25885
GO:0009891	4	GO:0048518	0.736	13.7167	0	positive regulation of biosynthetic process	positive regulation of biological process	BP	NA	NA	NA	5	0.736	9.08302	8	0.736	8.25885
GO:0009892	7	GO:0048523	0.795	13.5229	0	negative regulation of metabolic process	negative regulation of cellular process	BP	NA	NA	NA	8	0.795	6.89963	11	0.795	9.18977
GO:0002009	25	GO:0002009	0.973	13.3737	16	morphogenesis of an epithelium	morphogenesis of an epithelium	BP	NA	NA	NA	NA	NA	NA	NA	NA	NA
GO:0048729	25	GO:0002009	0.968	13.2118	0	tissue morphogenesis	morphogenesis of an epithelium	BP	NA	NA	NA	NA	NA	NA	NA	NA	NA
GO:0007610	26	GO:0007610	0.975	13.1746	1	behavior	behavior	BP	19	0.975	3.78516	6	0.975	16.5986	NA	NA	NA
GO:0010629	7	GO:0048523	0.715	13.1073	74	negative regulation of gene expression	negative regulation of cellular process	BP	NA	NA	NA	8	0.715	5.15927	11	0.715	9.06449
GO:0048584	15	GO:0048583	0.855	13.0506	0	positive regulation of response to stimulus	regulation of response to stimulus	BP	6	0.855	5.59176	13	0.855	6.00087	17	0.855	7.26043
GO:0051093	9	GO:0050793	0.828	12.9508	0	negative regulation of developmental process	regulation of developmental process	BP	NA	NA	NA	14	0.828	3.88273	10	0.828	9.34104
GO:2000113	7	GO:0048523	0.79	12.8761	0	negative regulation of cellular macromolecule biosynthetic process	negative regulation of cellular process	BP	NA	NA	NA	8	0.79	7.37263	11	0.79	7.62893
GO:0031324	7	GO:0048523	0.828	12.8761	0	negative regulation of cellular metabolic process	negative regulation of cellular process	BP	NA	NA	NA	8	0.828	8.15552	11	0.828	7.94692
GO:0010558	7	GO:0048523	0.719	12.8761	0	negative regulation of macromolecule biosynthetic process	negative regulation of cellular process	BP	NA	NA	NA	8	0.719	7.37263	11	0.719	7.62893
GO:0010605	7	GO:0048523	0.79	12.8125	0	negative regulation of macromolecule metabolic process	negative regulation of cellular process	BP	NA	NA	NA	8	0.79	5.34969	11	0.79	8.41229
GO:0007389	27	GO:0007389	0.977	12.7932	9	pattern specification process	pattern specification process	BP	NA	NA	NA	17	0.977	12.6946	NA	NA	NA
GO:0120039	3	GO:0009653	0.682	12.5513	0	plasma membrane bounded cell projection morphogenesis	anatomical structure morphogenesis	BP	NA	NA	NA	3	0.682	7.65365	NA	NA	NA
GO:0048858	3	GO:0009653	0.682	12.5513	0	cell projection morphogenesis	anatomical structure morphogenesis	BP	NA	NA	NA	3	0.682	7.65365	NA	NA	NA
GO:0048812	3	GO:0009653	0.681	12.5513	16	neuron projection morphogenesis	anatomical structure morphogenesis	BP	NA	NA	NA	3	0.681	7.65365	NA	NA	NA
GO:0048813	3	GO:0009653	0.558	12.4001	126	dendrite morphogenesis	anatomical structure morphogenesis	BP	NA	NA	NA	3	0.558	7.95078	5	0.558	10.2565
GO:0032990	3	GO:0009653	0.683	12.3645	0	cell part morphogenesis	anatomical structure morphogenesis	BP	NA	NA	NA	3	0.683	8.40561	NA	NA	NA
GO:0001654	12	GO:0048513	0.735	12.1681	20	eye development	animal organ development	BP	NA	NA	NA	16	0.735	4.9431	14	0.735	9.34486
GO:0030029	28	GO:0030029	0.987	12.1427	5	actin filament-based process	actin filament-based process	BP	20	0.987	3.67572	NA	NA	NA	NA	NA	NA
GO:0007166	14	GO:0007165	0.803	12.1267	31	cell surface receptor signaling pathway	signal transduction	BP	NA	NA	NA	4	0.803	11.4647	NA	NA	NA
GO:0035556	14	GO:0007165	0.749	12.0947	91	intracellular signal transduction	signal transduction	BP	NA	NA	NA	4	0.749	10.2306	NA	NA	NA
GO:0031327	7	GO:0048523	0.792	12.091	0	negative regulation of cellular biosynthetic process	negative regulation of cellular process	BP	NA	NA	NA	8	0.792	7.1945	11	0.792	7.35754
GO:0009890	7	GO:0048523	0.721	12.091	0	negative regulation of biosynthetic process	negative regulation of cellular process	BP	NA	NA	NA	8	0.721	7.1945	11	0.721	7.35754
GO:1903507	7	GO:0048523	0.771	12.0625	0	negative regulation of nucleic acid-templated transcription	negative regulation of cellular process	BP	NA	NA	NA	8	0.771	5.37161	11	0.771	8.64207
GO:0045892	7	GO:0048523	0.771	12.0625	153	negative regulation of transcription, DNA-templated	negative regulation of cellular process	BP	NA	NA	NA	8	0.771	5.37161	11	0.771	8.64207
GO:1902679	7	GO:0048523	0.771	12.0625	0	negative regulation of RNA biosynthetic process	negative regulation of cellular process	BP	NA	NA	NA	8	0.771	5.37161	11	0.771	8.64207
GO:0051241	6	GO:0051239	0.845	11.8928	0	negative regulation of multicellular organismal process	regulation of multicellular organismal process	BP	NA	NA	NA	NA	NA	NA	6	0.845	7.84164
GO:0051253	7	GO:0048523	0.775	11.6861	0	negative regulation of RNA metabolic process	negative regulation of cellular process	BP	NA	NA	NA	8	0.775	5.53313	11	0.775	7.8041
GO:0040007	23	GO:0040008	0.943	11.6308	0	growth	regulation of growth	BP	NA	NA	NA	NA	NA	NA	NA	NA	NA
GO:0048589	23	GO:0040008	0.919	11.6308	5	developmental growth	regulation of growth	BP	NA	NA	NA	NA	NA	NA	NA	NA	NA
GO:0030154	2	GO:0032502	0.584	11.5735	77	cell differentiation	developmental process	BP	NA	NA	NA	2	0.584	4.16494	NA	NA	NA
GO:0009888	25	GO:0002009	0.848	11.3575	15	tissue development	morphogenesis of an epithelium	BP	NA	NA	NA	NA	NA	NA	NA	NA	NA
GO:0035239	29	GO:0035239	0.98	11.3526	5	tube morphogenesis	tube morphogenesis	BP	NA	NA	NA	NA	NA	NA	25	0.98	7.82102
GO:0051172	7	GO:0048523	0.744	11.3224	0	negative regulation of nitrogen compound metabolic process	negative regulation of cellular process	BP	NA	NA	NA	8	0.744	6.2652	11	0.744	6.58838
GO:0048870	18	GO:0040011	0.891	11.2832	7	cell motility	locomotion	BP	NA	NA	NA	19	0.891	7.00833	24	0.891	5.65365
GO:0023057	14	GO:0007165	0.649	11.2426	0	negative regulation of signaling	signal transduction	BP	NA	NA	NA	4	0.649	8.60206	18	0.649	4.18575
GO:0030036	28	GO:0030029	0.974	11.2007	65	actin cytoskeleton organization	actin filament-based process	BP	NA	NA	NA	NA	NA	NA	NA	NA	NA
GO:0048638	23	GO:0040008	0.953	11.1878	5	regulation of developmental growth	regulation of growth	BP	NA	NA	NA	NA	NA	NA	NA	NA	NA
GO:0007476	12	GO:0048513	0.676	11.1451	144	imaginal disc-derived wing morphogenesis	animal organ development	BP	NA	NA	NA	NA	NA	NA	NA	NA	NA
GO:0010648	16	GO:0010646	0.844	11.0088	0	negative regulation of cell communication	regulation of cell communication	BP	NA	NA	NA	NA	NA	NA	NA	NA	NA
GO:0045934	7	GO:0048523	0.778	10.9626	0	negative regulation of nucleobase-containing compound metabolic process	negative regulation of cellular process	BP	NA	NA	NA	8	0.778	5.02595	11	0.778	7.23284
GO:0007423	12	GO:0048513	0.762	10.9586	58	sensory organ development	animal organ development	BP	NA	NA	NA	16	0.762	5.35556	14	0.762	6.67778
GO:0048598	30	GO:0048598	0.99	10.6162	9	embryonic morphogenesis	embryonic morphogenesis	BP	NA	NA	NA	32	0.99	5.25337	22	0.99	9.48812
GO:0048749	12	GO:0048513	0.727	10.0742	128	compound eye development	animal organ development	BP	NA	NA	NA	16	0.727	4.11238	14	0.727	7.36452
GO:0007447	27	GO:0007389	0.775	10.0742	5	imaginal disc pattern formation	pattern specification process	BP	NA	NA	NA	17	0.775	5.7986	NA	NA	NA
GO:0048609	17	GO:0022412	0.874	10.0283	0	multicellular organismal reproductive process	cellular process involved in reproduction in multicellular organism	BP	NA	NA	NA	NA	NA	NA	16	0.874	5.39577
GO:0048477	17	GO:0022412	0.904	10.0035	262	oogenesis	cellular process involved in reproduction in multicellular organism	BP	NA	NA	NA	NA	NA	NA	16	0.904	6.17263
GO:0009967	16	GO:0010646	0.844	9.86967	0	positive regulation of signal transduction	regulation of cell communication	BP	NA	NA	NA	12	0.844	3.98297	NA	NA	NA
GO:0016477	18	GO:0040011	0.877	9.85078	55	cell migration	locomotion	BP	NA	NA	NA	19	0.877	8.18243	24	0.877	4.266
GO:0007292	17	GO:0022412	0.804	9.82974	1	female gamete generation	cellular process involved in reproduction in multicellular organism	BP	NA	NA	NA	NA	NA	NA	16	0.804	6.0655
GO:0044087	5	GO:0016043	0.477	9.82102	0	regulation of cellular component biogenesis	cellular component organization	BP	NA	NA	NA	25	0.477	5.06198	4	0.477	4.01233
GO:0045944	4	GO:0048518	0.678	9.7167	386	positive regulation of transcription by RNA polymerase II	positive regulation of biological process	BP	NA	NA	NA	5	0.678	6.74715	8	0.678	5.63639
GO:0060562	29	GO:0035239	0.963	9.5784	2	epithelial tube morphogenesis	tube morphogenesis	BP	NA	NA	NA	NA	NA	NA	25	0.963	5.96658
GO:0051240	6	GO:0051239	0.856	9.57512	0	positive regulation of multicellular organismal process	regulation of multicellular organismal process	BP	NA	NA	NA	NA	NA	NA	6	0.856	6.0511
GO:0023056	14	GO:0007165	0.656	9.50864	0	positive regulation of signaling	signal transduction	BP	NA	NA	NA	4	0.656	3.88606	18	0.656	5.57349
GO:0010647	16	GO:0010646	0.852	9.50864	0	positive regulation of cell communication	regulation of cell communication	BP	NA	NA	NA	12	0.852	3.88606	NA	NA	NA
GO:0031344	13	GO:0051128	0.785	9.49214	1	regulation of cell projection organization	regulation of cellular component organization	BP	NA	NA	NA	24	0.785	4.58503	NA	NA	NA
GO:0022604	9	GO:0050793	0.743	9.49214	1	regulation of cell morphogenesis	regulation of developmental process	BP	NA	NA	NA	14	0.743	4.58503	10	0.743	7.50446
GO:0120035	13	GO:0051128	0.782	9.49214	0	regulation of plasma membrane bounded cell projection organization	regulation of cellular component organization	BP	NA	NA	NA	24	0.782	4.58503	NA	NA	NA
GO:0051094	9	GO:0050793	0.837	9.451	0	positive regulation of developmental process	regulation of developmental process	BP	NA	NA	NA	14	0.837	6.50724	10	0.837	5.68194
GO:0006468	31	GO:0006468	0.989	9.44491	235	protein phosphorylation	protein phosphorylation	BP	NA	NA	NA	NA	NA	NA	37	0.989	5.451
GO:0048511	32	GO:0048511	0.993	9.44491	0	rhythmic process	rhythmic process	BP	NA	NA	NA	23	0.993	9.65758	NA	NA	NA
GO:0007623	32	GO:0048511	0.989	9.35262	65	circadian rhythm	rhythmic process	BP	NA	NA	NA	23	0.989	9.10568	NA	NA	NA
GO:0097435	5	GO:0016043	0.492	9.32975	0	supramolecular fiber organization	cellular component organization	BP	NA	NA	NA	NA	NA	NA	4	0.492	4.45593
GO:0051049	19	GO:0032879	0.922	9.2815	2	regulation of transport	regulation of localization	BP	NA	NA	NA	21	0.922	5.2233	20	0.922	5.86967
GO:0010975	13	GO:0051128	0.744	9.2815	2	regulation of neuron projection development	regulation of cellular component organization	BP	NA	NA	NA	24	0.744	5.3851	NA	NA	NA
GO:0003002	27	GO:0007389	0.961	9.18977	0	regionalization	pattern specification process	BP	NA	NA	NA	17	0.961	7.64589	NA	NA	NA
GO:0006464	33	GO:0006464	0.954	9.18376	12	cellular protein modification process	cellular protein modification process	BP	NA	NA	NA	NA	NA	NA	NA	NA	NA
GO:0036211	33	GO:0006464	0.954	9.18376	0	protein modification process	cellular protein modification process	BP	NA	NA	NA	NA	NA	NA	NA	NA	NA
GO:0007626	26	GO:0007610	0.801	9.17522	16	locomotory behavior	behavior	BP	NA	NA	NA	6	0.801	7.37366	NA	NA	NA
GO:0007276	17	GO:0022412	0.857	9.09205	6	gamete generation	cellular process involved in reproduction in multicellular organism	BP	NA	NA	NA	NA	NA	NA	16	0.857	6.76447
GO:0042325	31	GO:0006468	0.798	9.04576	6	regulation of phosphorylation	protein phosphorylation	BP	NA	NA	NA	NA	NA	NA	37	0.798	5.4318
GO:0048646	3	GO:0009653	0.677	8.95468	0	anatomical structure formation involved in morphogenesis	anatomical structure morphogenesis	BP	NA	NA	NA	NA	NA	NA	5	0.677	7.2644
GO:0007297	18	GO:0040011	0.771	8.87943	11	ovarian follicle cell migration	locomotion	BP	NA	NA	NA	19	0.771	5.10624	24	0.771	4.68194
GO:0051301	34	GO:0051301	0.991	8.87615	11	cell division	cell division	BP	NA	NA	NA	NA	NA	NA	27	0.991	7.11182
GO:2000027	9	GO:0050793	0.662	8.8041	0	regulation of animal organ morphogenesis	regulation of developmental process	BP	NA	NA	NA	14	0.662	5.00612	10	0.662	5.60555
GO:0051234	24	GO:0051179	0.828	8.77211	0	establishment of localization	localization	BP	NA	NA	NA	NA	NA	NA	NA	NA	NA
GO:0009968	14	GO:0007165	0.703	8.70553	3	negative regulation of signal transduction	signal transduction	BP	NA	NA	NA	NA	NA	NA	18	0.703	3.61618
GO:0048585	15	GO:0048583	0.836	8.66756	0	negative regulation of response to stimulus	regulation of response to stimulus	BP	NA	NA	NA	13	0.836	7.767	17	0.836	3.33536
GO:0035222	27	GO:0007389	0.742	8.62893	23	wing disc pattern formation	pattern specification process	BP	NA	NA	NA	17	0.742	3.76195	NA	NA	NA
GO:0033043	13	GO:0051128	0.877	8.53018	0	regulation of organelle organization	regulation of cellular component organization	BP	NA	NA	NA	NA	NA	NA	12	0.877	7.06651
GO:0051056	14	GO:0007165	0.561	8.46218	7	regulation of small GTPase mediated signal transduction	signal transduction	BP	NA	NA	NA	NA	NA	NA	NA	NA	NA
GO:0051129	13	GO:0051128	0.793	8.451	0	negative regulation of cellular component organization	regulation of cellular component organization	BP	NA	NA	NA	NA	NA	NA	12	0.793	7.43063
GO:0007155	35	GO:0007155	0.992	8.44855	52	cell adhesion	cell adhesion	BP	NA	NA	NA	NA	NA	NA	26	0.992	7.16494
GO:0008038	36	GO:0008038	0.997	8.44009	6	neuron recognition	neuron recognition	BP	NA	NA	NA	30	0.997	6.17522	33	0.997	6.18111
GO:0007298	18	GO:0040011	0.763	8.36957	108	border follicle cell migration	locomotion	BP	NA	NA	NA	19	0.763	4.05306	24	0.763	5.10735
GO:0051641	24	GO:0051179	0.722	8.35556	0	cellular localization	localization	BP	NA	NA	NA	NA	NA	NA	NA	NA	NA
GO:0008037	36	GO:0008038	0.994	8.33442	0	cell recognition	neuron recognition	BP	NA	NA	NA	30	0.994	5.94692	33	0.994	5.76195
GO:0008356	34	GO:0051301	0.877	8.26922	26	asymmetric cell division	cell division	BP	NA	NA	NA	NA	NA	NA	27	0.877	5.86967
GO:0051961	6	GO:0051239	0.779	8.23136	0	negative regulation of nervous system development	regulation of multicellular organismal process	BP	NA	NA	NA	NA	NA	NA	6	0.779	4.51145
GO:0051656	37	GO:0051656	0.995	8.23136	0	establishment of organelle localization	establishment of organelle localization	BP	NA	NA	NA	NA	NA	NA	34	0.995	6.01592
GO:0006810	24	GO:0051179	0.823	8.22988	9	transport	localization	BP	NA	NA	NA	NA	NA	NA	NA	NA	NA
GO:0007154	16	GO:0010646	0.768	8.13194	3	cell communication	regulation of cell communication	BP	NA	NA	NA	12	0.768	6.02273	NA	NA	NA
GO:0007281	17	GO:0022412	0.928	8.10735	53	germ cell development	cellular process involved in reproduction in multicellular organism	BP	NA	NA	NA	NA	NA	NA	16	0.928	5.45346
GO:0043412	33	GO:0006464	0.937	8.04383	0	macromolecule modification	cellular protein modification process	BP	NA	NA	NA	NA	NA	NA	NA	NA	NA
GO:0045596	9	GO:0050793	0.764	8.02319	3	negative regulation of cell differentiation	regulation of developmental process	BP	NA	NA	NA	14	0.764	4.83863	10	0.764	5.45223
GO:0001667	18	GO:0040011	0.808	8.01323	2	ameboidal-type cell migration	locomotion	BP	NA	NA	NA	19	0.808	5.71444	24	0.808	4.25026
GO:0051640	37	GO:0051656	0.946	7.89963	0	organelle localization	establishment of organelle localization	BP	NA	NA	NA	NA	NA	NA	34	0.946	5.47625
GO:0007017	38	GO:0007017	0.979	7.86967	13	microtubule-based process	microtubule-based process	BP	NA	NA	NA	NA	NA	NA	32	0.979	6.2204
GO:0007391	30	GO:0048598	0.883	7.80967	121	dorsal closure	embryonic morphogenesis	BP	NA	NA	NA	NA	NA	NA	22	0.883	6.47756
GO:0010721	9	GO:0050793	0.704	7.73518	0	negative regulation of cell development	regulation of developmental process	BP	NA	NA	NA	14	0.704	4.18642	10	0.704	5.0511
GO:0001932	31	GO:0006468	0.866	7.71897	7	regulation of protein phosphorylation	protein phosphorylation	BP	NA	NA	NA	NA	NA	NA	37	0.866	4.10679
GO:0010631	18	GO:0040011	0.795	7.69465	1	epithelial cell migration	locomotion	BP	NA	NA	NA	19	0.795	4.43297	24	0.795	4.20343
GO:0120036	13	GO:0051128	0.443	7.68403	0	plasma membrane bounded cell projection organization	regulation of cellular component organization	BP	NA	NA	NA	NA	NA	NA	NA	NA	NA
GO:0006333	22	GO:0007010	0.476	7.63827	29	chromatin assembly or disassembly	cytoskeleton organization	BP	NA	NA	NA	NA	NA	NA	NA	NA	NA
GO:0045926	23	GO:0040008	0.88	7.5986	16	negative regulation of growth	regulation of growth	BP	NA	NA	NA	NA	NA	NA	NA	NA	NA
GO:0046578	14	GO:0007165	0.556	7.57675	5	regulation of Ras protein signal transduction	signal transduction	BP	NA	NA	NA	NA	NA	NA	NA	NA	NA
GO:0010769	9	GO:0050793	0.63	7.49214	0	regulation of cell morphogenesis involved in differentiation	regulation of developmental process	BP	NA	NA	NA	14	0.63	4.35754	10	0.63	5.46344
GO:0050807	20	GO:0065008	0.686	7.48678	13	regulation of synapse organization	regulation of biological quality	BP	NA	NA	NA	18	0.686	4.86646	NA	NA	NA
GO:1904396	39	GO:1904396	0.997	7.46471	4	regulation of neuromuscular junction development	regulation of neuromuscular junction development	BP	NA	NA	NA	NA	NA	NA	NA	NA	NA
GO:0016331	30	GO:0048598	0.897	7.43533	9	morphogenesis of embryonic epithelium	embryonic morphogenesis	BP	NA	NA	NA	NA	NA	NA	22	0.897	6.39686
GO:0050770	13	GO:0051128	0.687	7.36957	27	regulation of axonogenesis	regulation of cellular component organization	BP	NA	NA	NA	24	0.687	6.29757	NA	NA	NA
GO:0022610	35	GO:0007155	0.989	7.36151	0	biological adhesion	cell adhesion	BP	NA	NA	NA	NA	NA	NA	26	0.989	6.33819
GO:0016319	40	GO:0016319	0.998	7.33348	86	mushroom body development	mushroom body development	BP	NA	NA	NA	NA	NA	NA	NA	NA	NA
GO:0006796	31	GO:0006468	0.83	7.32975	2	phosphate-containing compound metabolic process	protein phosphorylation	BP	NA	NA	NA	NA	NA	NA	37	0.83	4.70553
GO:0050808	39	GO:1904396	0.872	7.30539	79	synapse organization	regulation of neuromuscular junction development	BP	NA	NA	NA	NA	NA	NA	NA	NA	NA
GO:0001894	20	GO:0065008	0.611	7.2993	4	tissue homeostasis	regulation of biological quality	BP	NA	NA	NA	NA	NA	NA	23	0.611	6.47108
GO:0040012	18	GO:0040011	0.759	7.21467	6	regulation of locomotion	locomotion	BP	NA	NA	NA	19	0.759	4.1261	24	0.759	6.06449
GO:0035152	41	GO:0035152	0.998	7.18111	8	regulation of tube architecture, open tracheal system	regulation of tube architecture, open tracheal system	BP	NA	NA	NA	NA	NA	NA	NA	NA	NA
GO:1902533	14	GO:0007165	0.63	7.14874	0	positive regulation of intracellular signal transduction	signal transduction	BP	NA	NA	NA	NA	NA	NA	NA	NA	NA
GO:0051270	10	GO:0006928	0.737	7.04096	0	regulation of cellular component movement	movement of cell or subcellular component	BP	NA	NA	NA	10	0.737	5.12668	13	0.737	5.51004
GO:0061061	42	GO:0061061	0.992	7.03105	6	muscle structure development	muscle structure development	BP	NA	NA	NA	33	0.992	4.83863	NA	NA	NA
GO:0035295	29	GO:0035239	0.906	7.00612	1	tube development	tube morphogenesis	BP	NA	NA	NA	NA	NA	NA	25	0.906	4.8729
GO:0006793	31	GO:0006468	0.828	6.97062	0	phosphorus metabolic process	protein phosphorylation	BP	NA	NA	NA	NA	NA	NA	37	0.828	4.55596
GO:0051174	31	GO:0006468	0.667	6.95078	0	regulation of phosphorus metabolic process	protein phosphorylation	BP	NA	NA	NA	NA	NA	NA	37	0.667	4.65561
GO:0019220	31	GO:0006468	0.671	6.95078	0	regulation of phosphate metabolic process	protein phosphorylation	BP	NA	NA	NA	NA	NA	NA	37	0.671	4.65561
GO:0016310	31	GO:0006468	0.932	6.92082	19	phosphorylation	protein phosphorylation	BP	NA	NA	NA	NA	NA	NA	37	0.932	3.84466
GO:0019932	14	GO:0007165	0.532	6.86967	0	second-messenger-mediated signaling	signal transduction	BP	NA	NA	NA	4	0.532	5.63827	NA	NA	NA
GO:0000122	7	GO:0048523	0.69	6.81248	250	negative regulation of transcription by RNA polymerase II	negative regulation of cellular process	BP	NA	NA	NA	8	0.69	3.14448	11	0.69	4.06148
GO:0051649	24	GO:0051179	0.681	6.80688	0	establishment of localization in cell	localization	BP	NA	NA	NA	NA	NA	NA	NA	NA	NA
GO:0048666	40	GO:0016319	0.537	6.79588	15	neuron development	mushroom body development	BP	NA	NA	NA	NA	NA	NA	NA	NA	NA
GO:0022407	35	GO:0007155	0.798	6.77989	2	regulation of cell-cell adhesion	cell adhesion	BP	NA	NA	NA	NA	NA	NA	26	0.798	5.29671
GO:0050795	26	GO:0007610	0.733	6.767	1	regulation of behavior	behavior	BP	NA	NA	NA	6	0.733	3.32883	NA	NA	NA
GO:0048640	23	GO:0040008	0.858	6.75449	6	negative regulation of developmental growth	regulation of growth	BP	NA	NA	NA	NA	NA	NA	NA	NA	NA
GO:0010720	9	GO:0050793	0.738	6.73993	0	positive regulation of cell development	regulation of developmental process	BP	NA	NA	NA	14	0.738	4.4168	10	0.738	5.65365
GO:0060627	19	GO:0032879	0.835	6.70553	0	regulation of vesicle-mediated transport	regulation of localization	BP	NA	NA	NA	21	0.835	3.48678	20	0.835	4.49349
GO:0000902	3	GO:0009653	0.709	6.66959	57	cell morphogenesis	anatomical structure morphogenesis	BP	NA	NA	NA	NA	NA	NA	5	0.709	5.62709
GO:0060560	23	GO:0040008	0.786	6.66555	0	developmental growth involved in morphogenesis	regulation of growth	BP	NA	NA	NA	NA	NA	NA	NA	NA	NA
GO:0007417	40	GO:0016319	0.859	6.66555	90	central nervous system development	mushroom body development	BP	NA	NA	NA	NA	NA	NA	NA	NA	NA
GO:0042752	32	GO:0048511	0.907	6.64975	33	regulation of circadian rhythm	rhythmic process	BP	NA	NA	NA	NA	NA	NA	NA	NA	NA
GO:0001709	43	GO:0001709	0.996	6.6038	13	cell fate determination	cell fate determination	BP	NA	NA	NA	NA	NA	NA	NA	NA	NA
GO:0007399	40	GO:0016319	0.585	6.54668	93	nervous system development	mushroom body development	BP	NA	NA	NA	NA	NA	NA	NA	NA	NA
GO:0051130	13	GO:0051128	0.851	6.54516	0	positive regulation of cellular component organization	regulation of cellular component organization	BP	NA	NA	NA	NA	NA	NA	12	0.851	4.74473
GO:0000226	38	GO:0007017	0.935	6.5391	62	microtubule cytoskeleton organization	microtubule-based process	BP	NA	NA	NA	NA	NA	NA	32	0.935	5.23062
GO:0008582	39	GO:1904396	0.993	6.49485	37	regulation of synaptic growth at neuromuscular junction	regulation of neuromuscular junction development	BP	NA	NA	NA	NA	NA	NA	NA	NA	NA
GO:0098609	35	GO:0007155	0.942	6.48945	44	cell-cell adhesion	cell adhesion	BP	NA	NA	NA	NA	NA	NA	26	0.942	5.01457
GO:0007560	12	GO:0048513	0.722	6.46092	10	imaginal disc morphogenesis	animal organ development	BP	NA	NA	NA	NA	NA	NA	NA	NA	NA
GO:0045597	9	GO:0050793	0.764	6.43533	0	positive regulation of cell differentiation	regulation of developmental process	BP	NA	NA	NA	14	0.764	4.50446	10	0.764	5.57187
GO:0090066	20	GO:0065008	0.73	6.43297	0	regulation of anatomical structure size	regulation of biological quality	BP	NA	NA	NA	18	0.73	4.94692	NA	NA	NA
GO:0060341	19	GO:0032879	0.838	6.42946	1	regulation of cellular localization	regulation of localization	BP	NA	NA	NA	21	0.838	5.5376	NA	NA	NA
GO:0042327	31	GO:0006468	0.753	6.4023	3	positive regulation of phosphorylation	protein phosphorylation	BP	NA	NA	NA	NA	NA	NA	37	0.753	4.92812
GO:0051962	6	GO:0051239	0.792	6.40121	0	positive regulation of nervous system development	regulation of multicellular organismal process	BP	NA	NA	NA	NA	NA	NA	6	0.792	4.51856
GO:0007015	5	GO:0016043	0.457	6.37779	73	actin filament organization	cellular component organization	BP	NA	NA	NA	NA	NA	NA	NA	NA	NA
GO:0007622	32	GO:0048511	0.933	6.35952	11	rhythmic behavior	rhythmic process	BP	NA	NA	NA	23	0.933	5.87943	NA	NA	NA
GO:0009187	31	GO:0006468	0.558	6.34775	1	cyclic nucleotide metabolic process	protein phosphorylation	BP	NA	NA	NA	NA	NA	NA	37	0.558	5.00745
GO:0050896	15	GO:0048583	0.609	6.32975	0	response to stimulus	regulation of response to stimulus	BP	6	0.609	3.42251	NA	NA	NA	17	0.609	3.4828
GO:0019935	14	GO:0007165	0.5	6.30364	3	cyclic-nucleotide-mediated signaling	signal transduction	BP	NA	NA	NA	4	0.5	3.77728	NA	NA	NA
GO:0007480	12	GO:0048513	0.555	6.30364	58	imaginal disc-derived leg morphogenesis	animal organ development	BP	NA	NA	NA	NA	NA	NA	NA	NA	NA
GO:1902532	16	GO:0010646	0.721	6.27737	0	negative regulation of intracellular signal transduction	regulation of cell communication	BP	NA	NA	NA	NA	NA	NA	NA	NA	NA
GO:0048512	32	GO:0048511	0.927	6.25885	11	circadian behavior	rhythmic process	BP	NA	NA	NA	23	0.927	5.35754	NA	NA	NA
GO:0007268	16	GO:0010646	0.569	6.25259	103	chemical synaptic transmission	regulation of cell communication	BP	NA	NA	NA	12	0.569	6.54975	NA	NA	NA
GO:0098916	16	GO:0010646	0.569	6.25259	0	anterograde trans-synaptic signaling	regulation of cell communication	BP	NA	NA	NA	12	0.569	6.54975	NA	NA	NA
GO:0051963	20	GO:0065008	0.658	6.2161	3	regulation of synapse assembly	regulation of biological quality	BP	NA	NA	NA	NA	NA	NA	NA	NA	NA
GO:0051648	37	GO:0051656	0.821	6.15802	0	vesicle localization	establishment of organelle localization	BP	NA	NA	NA	NA	NA	NA	NA	NA	NA
GO:0016049	23	GO:0040008	0.823	6.13077	0	cell growth	regulation of growth	BP	NA	NA	NA	NA	NA	NA	NA	NA	NA
GO:0033036	24	GO:0051179	0.687	6.1261	0	macromolecule localization	localization	BP	NA	NA	NA	NA	NA	NA	NA	NA	NA
GO:0030155	35	GO:0007155	0.833	6.11182	4	regulation of cell adhesion	cell adhesion	BP	NA	NA	NA	NA	NA	NA	26	0.833	5.18111
GO:0022402	44	GO:0022402	0.97	6.01189	0	cell cycle process	cell cycle process	BP	NA	NA	NA	NA	NA	NA	38	0.97	5.3851
GO:0050890	45	GO:0050890	0.994	5.94692	0	cognition	cognition	BP	NA	NA	NA	NA	NA	NA	NA	NA	NA
GO:0007611	45	GO:0050890	0.994	5.94692	17	learning or memory	cognition	BP	NA	NA	NA	NA	NA	NA	NA	NA	NA
GO:0050769	9	GO:0050793	0.72	5.90309	4	positive regulation of neurogenesis	regulation of developmental process	BP	NA	NA	NA	14	0.72	4.1261	10	0.72	4.82102
GO:0010562	31	GO:0006468	0.622	5.8962	0	positive regulation of phosphorus metabolic process	protein phosphorylation	BP	NA	NA	NA	NA	NA	NA	37	0.622	4.72816
GO:0045937	31	GO:0006468	0.625	5.8962	0	positive regulation of phosphate metabolic process	protein phosphorylation	BP	NA	NA	NA	NA	NA	NA	37	0.625	4.72816
GO:0050804	16	GO:0010646	0.723	5.88941	24	modulation of chemical synaptic transmission	regulation of cell communication	BP	NA	NA	NA	12	0.723	8.00261	NA	NA	NA
GO:0012501	46	GO:0012501	0.988	5.88941	18	programmed cell death	programmed cell death	BP	NA	NA	NA	41	0.988	3.07831	40	0.988	4.95078
GO:0099177	16	GO:0010646	0.723	5.88941	0	regulation of trans-synaptic signaling	regulation of cell communication	BP	NA	NA	NA	12	0.723	8.00261	NA	NA	NA
GO:0043408	14	GO:0007165	0.595	5.88941	0	regulation of MAPK cascade	signal transduction	BP	NA	NA	NA	NA	NA	NA	NA	NA	NA
GO:0048190	27	GO:0007389	0.703	5.83268	59	wing disc dorsal/ventral pattern formation	pattern specification process	BP	NA	NA	NA	NA	NA	NA	NA	NA	NA
GO:0099537	16	GO:0010646	0.569	5.82102	0	trans-synaptic signaling	regulation of cell communication	BP	NA	NA	NA	12	0.569	6.34486	NA	NA	NA
GO:0031399	8	GO:0019222	0.577	5.80967	0	regulation of protein modification process	regulation of metabolic process	BP	NA	NA	NA	NA	NA	NA	NA	NA	NA
GO:0060249	20	GO:0065008	0.694	5.78252	0	anatomical structure homeostasis	regulation of biological quality	BP	15	0.694	3.11862	NA	NA	NA	23	0.694	3.8962
GO:0034329	39	GO:1904396	0.796	5.76195	0	cell junction assembly	regulation of neuromuscular junction development	BP	NA	NA	NA	NA	NA	NA	NA	NA	NA
GO:0050768	9	GO:0050793	0.696	5.72125	6	negative regulation of neurogenesis	regulation of developmental process	BP	NA	NA	NA	14	0.696	3.77728	NA	NA	NA
GO:0051716	15	GO:0048583	0.553	5.71444	0	cellular response to stimulus	regulation of response to stimulus	BP	NA	NA	NA	NA	NA	NA	17	0.553	3.8729
GO:0007435	12	GO:0048513	0.572	5.70115	53	salivary gland morphogenesis	animal organ development	BP	NA	NA	NA	NA	NA	NA	14	0.572	4.49621
GO:0022612	12	GO:0048513	0.572	5.70115	0	gland morphogenesis	animal organ development	BP	NA	NA	NA	NA	NA	NA	14	0.572	4.49621
GO:0007450	27	GO:0007389	0.711	5.66555	6	dorsal/ventral pattern formation, imaginal disc	pattern specification process	BP	NA	NA	NA	NA	NA	NA	NA	NA	NA
GO:0007267	16	GO:0010646	0.604	5.64397	5	cell-cell signaling	regulation of cell communication	BP	NA	NA	NA	12	0.604	6.03386	NA	NA	NA
GO:0023052	14	GO:0007165	0.88	5.6073	1	signaling	signal transduction	BP	NA	NA	NA	4	0.88	5.56225	18	0.88	3.73283
GO:0043410	14	GO:0007165	0.559	5.59176	12	positive regulation of MAPK cascade	signal transduction	BP	NA	NA	NA	NA	NA	NA	NA	NA	NA
GO:0034330	39	GO:1904396	0.848	5.59176	0	cell junction organization	regulation of neuromuscular junction development	BP	NA	NA	NA	NA	NA	NA	NA	NA	NA
GO:0070925	5	GO:0016043	0.513	5.53611	0	organelle assembly	cellular component organization	BP	NA	NA	NA	NA	NA	NA	4	0.513	5.78781
GO:0009628	47	GO:0009628	0.983	5.53165	0	response to abiotic stimulus	response to abiotic stimulus	BP	NA	NA	NA	36	0.983	3.61979	NA	NA	NA
GO:0060429	25	GO:0002009	0.867	5.51856	3	epithelium development	morphogenesis of an epithelium	BP	NA	NA	NA	NA	NA	NA	NA	NA	NA
GO:0006338	22	GO:0007010	0.473	5.51286	62	chromatin remodeling	cytoskeleton organization	BP	NA	NA	NA	NA	NA	NA	NA	NA	NA
GO:0007424	41	GO:0035152	0.864	5.46852	101	open tracheal system development	regulation of tube architecture, open tracheal system	BP	NA	NA	NA	NA	NA	NA	NA	NA	NA
GO:0060541	41	GO:0035152	0.858	5.46852	0	respiratory system development	regulation of tube architecture, open tracheal system	BP	NA	NA	NA	NA	NA	NA	NA	NA	NA
GO:0042330	18	GO:0040011	0.884	5.46852	1	taxis	locomotion	BP	NA	NA	NA	NA	NA	NA	NA	NA	NA
GO:0042127	48	GO:0042127	0.994	5.44491	26	regulation of cell population proliferation	regulation of cell population proliferation	BP	NA	NA	NA	NA	NA	NA	NA	NA	NA
GO:0051650	37	GO:0051656	0.897	5.38828	0	establishment of vesicle localization	establishment of organelle localization	BP	NA	NA	NA	NA	NA	NA	34	0.897	3.02965
GO:0007167	14	GO:0007165	0.709	5.37059	0	enzyme linked receptor protein signaling pathway	signal transduction	BP	NA	NA	NA	4	0.709	5.24642	NA	NA	NA
GO:0030705	37	GO:0051656	0.541	5.35952	5	cytoskeleton-dependent intracellular transport	establishment of organelle localization	BP	NA	NA	NA	NA	NA	NA	34	0.541	3.18046
GO:0001934	31	GO:0006468	0.816	5.31785	14	positive regulation of protein phosphorylation	protein phosphorylation	BP	NA	NA	NA	NA	NA	NA	37	0.816	3.69897
GO:0007517	42	GO:0061061	0.889	5.28904	38	muscle organ development	muscle structure development	BP	NA	NA	NA	33	0.889	3.72584	NA	NA	NA
GO:0046532	9	GO:0050793	0.711	5.1986	2	regulation of photoreceptor cell differentiation	regulation of developmental process	BP	NA	NA	NA	NA	NA	NA	10	0.711	4.01189
GO:0051726	44	GO:0022402	0.776	5.19518	48	regulation of cell cycle	cell cycle process	BP	NA	NA	NA	NA	NA	NA	38	0.776	5.08884
GO:0007097	37	GO:0051656	0.85	5.18442	21	nuclear migration	establishment of organelle localization	BP	NA	NA	NA	NA	NA	NA	34	0.85	4.05849
GO:0045666	9	GO:0050793	0.64	5.1831	9	positive regulation of neuron differentiation	regulation of developmental process	BP	NA	NA	NA	NA	NA	NA	10	0.64	5.65758
GO:0042391	20	GO:0065008	0.636	5.1707	44	regulation of membrane potential	regulation of biological quality	BP	NA	NA	NA	NA	NA	NA	23	0.636	6.10902
GO:0022607	5	GO:0016043	0.638	5.16813	0	cellular component assembly	cellular component organization	BP	NA	NA	NA	NA	NA	NA	4	0.638	4.36051
GO:0043067	46	GO:0012501	0.92	5.15304	12	regulation of programmed cell death	programmed cell death	BP	NA	NA	NA	NA	NA	NA	40	0.92	4.24185
GO:0008360	9	GO:0050793	0.721	5.06298	40	regulation of cell shape	regulation of developmental process	BP	NA	NA	NA	NA	NA	NA	10	0.721	4.81816
GO:0033674	49	GO:0033674	0.998	5.06298	22	positive regulation of kinase activity	positive regulation of kinase activity	BP	NA	NA	NA	NA	NA	NA	NA	NA	NA
GO:0035330	14	GO:0007165	0.55	5.06198	1	regulation of hippo signaling	signal transduction	BP	NA	NA	NA	NA	NA	NA	NA	NA	NA
GO:0008049	26	GO:0007610	0.724	5.06198	64	male courtship behavior	behavior	BP	NA	NA	NA	6	0.724	8.5867	NA	NA	NA
GO:0099536	16	GO:0010646	0.571	5.03716	8	synaptic signaling	regulation of cell communication	BP	NA	NA	NA	12	0.571	5.95861	NA	NA	NA
GO:0009190	31	GO:0006468	0.546	5.02136	3	cyclic nucleotide biosynthetic process	protein phosphorylation	BP	NA	NA	NA	NA	NA	NA	37	0.546	4.18046
GO:0010941	46	GO:0012501	0.908	4.95078	6	regulation of cell death	programmed cell death	BP	NA	NA	NA	NA	NA	NA	40	0.908	4.08778
GO:0048639	23	GO:0040008	0.869	4.92445	4	positive regulation of developmental growth	regulation of growth	BP	NA	NA	NA	NA	NA	NA	NA	NA	NA
GO:0099643	24	GO:0051179	0.498	4.92082	0	signal release from synapse	localization	BP	NA	NA	NA	NA	NA	NA	NA	NA	NA
GO:0008104	24	GO:0051179	0.65	4.89279	63	protein localization	localization	BP	NA	NA	NA	NA	NA	NA	NA	NA	NA
GO:0045475	32	GO:0048511	0.866	4.84771	69	locomotor rhythm	rhythmic process	BP	NA	NA	NA	23	0.866	3.85699	NA	NA	NA
GO:0051246	8	GO:0019222	0.662	4.82102	0	regulation of protein metabolic process	regulation of metabolic process	BP	NA	NA	NA	NA	NA	NA	NA	NA	NA
GO:0007613	45	GO:0050890	0.944	4.78252	26	memory	cognition	BP	NA	NA	NA	NA	NA	NA	NA	NA	NA
GO:0030100	19	GO:0032879	0.778	4.77728	14	regulation of endocytosis	regulation of localization	BP	NA	NA	NA	NA	NA	NA	20	0.778	3.73518
GO:0046620	23	GO:0040008	0.845	4.77728	9	regulation of organ growth	regulation of growth	BP	NA	NA	NA	NA	NA	NA	NA	NA	NA
GO:0019933	14	GO:0007165	0.461	4.77469	12	cAMP-mediated signaling	signal transduction	BP	NA	NA	NA	4	0.461	3.54363	NA	NA	NA
GO:0001505	20	GO:0065008	0.693	4.73993	0	regulation of neurotransmitter levels	regulation of biological quality	BP	NA	NA	NA	18	0.693	4.40894	NA	NA	NA
GO:0045927	23	GO:0040008	0.897	4.72816	12	positive regulation of growth	regulation of growth	BP	NA	NA	NA	NA	NA	NA	NA	NA	NA
GO:0098727	50	GO:0098727	0.997	4.70553	0	maintenance of cell number	maintenance of cell number	BP	NA	NA	NA	NA	NA	NA	NA	NA	NA
GO:0019827	50	GO:0098727	0.997	4.70553	7	stem cell population maintenance	maintenance of cell number	BP	NA	NA	NA	NA	NA	NA	NA	NA	NA
GO:0008219	46	GO:0012501	0.972	4.67985	23	cell death	programmed cell death	BP	NA	NA	NA	NA	NA	NA	40	0.972	3.83863
GO:0007422	40	GO:0016319	0.417	4.67366	57	peripheral nervous system development	mushroom body development	BP	NA	NA	NA	NA	NA	NA	NA	NA	NA
GO:0046907	24	GO:0051179	0.645	4.65758	20	intracellular transport	localization	BP	NA	NA	NA	NA	NA	NA	NA	NA	NA
GO:0031401	8	GO:0019222	0.526	4.65365	0	positive regulation of protein modification process	regulation of metabolic process	BP	NA	NA	NA	NA	NA	NA	NA	NA	NA
GO:0042462	40	GO:0016319	0.435	4.6517	3	eye photoreceptor cell development	mushroom body development	BP	NA	NA	NA	NA	NA	NA	NA	NA	NA
GO:0051302	34	GO:0051301	0.797	4.64207	3	regulation of cell division	cell division	BP	NA	NA	NA	NA	NA	NA	NA	NA	NA
GO:0031175	40	GO:0016319	0.522	4.63451	14	neuron projection development	mushroom body development	BP	NA	NA	NA	NA	NA	NA	NA	NA	NA
GO:0030334	10	GO:0006928	0.711	4.62709	9	regulation of cell migration	movement of cell or subcellular component	BP	NA	NA	NA	NA	NA	NA	13	0.711	4.09528
GO:0051493	13	GO:0051128	0.798	4.61618	8	regulation of cytoskeleton organization	regulation of cellular component organization	BP	NA	NA	NA	NA	NA	NA	NA	NA	NA
GO:0006897	24	GO:0051179	0.521	4.59688	71	endocytosis	localization	BP	NA	NA	NA	NA	NA	NA	NA	NA	NA
GO:2000145	10	GO:0006928	0.716	4.57675	0	regulation of cell motility	movement of cell or subcellular component	BP	NA	NA	NA	NA	NA	NA	13	0.716	4.14327
GO:0040017	18	GO:0040011	0.709	4.57187	2	positive regulation of locomotion	locomotion	BP	NA	NA	NA	19	0.709	3.26761	24	0.709	3.45842
GO:0042052	40	GO:0016319	0.407	4.56225	38	rhabdomere development	mushroom body development	BP	NA	NA	NA	NA	NA	NA	NA	NA	NA
GO:0035150	20	GO:0065008	0.608	4.52724	0	regulation of tube size	regulation of biological quality	BP	NA	NA	NA	NA	NA	NA	23	0.608	3.39041
GO:0090287	15	GO:0048583	0.66	4.52724	0	regulation of cellular response to growth factor stimulus	regulation of response to stimulus	BP	NA	NA	NA	NA	NA	NA	NA	NA	NA
GO:0008344	26	GO:0007610	0.734	4.52433	63	adult locomotory behavior	behavior	BP	NA	NA	NA	6	0.734	3.5867	NA	NA	NA
GO:0007219	14	GO:0007165	0.585	4.52433	39	Notch signaling pathway	signal transduction	BP	NA	NA	NA	NA	NA	NA	NA	NA	NA
GO:0007018	38	GO:0007017	0.849	4.50307	80	microtubule-based movement	microtubule-based process	BP	NA	NA	NA	NA	NA	NA	32	0.849	4.26122
GO:0051050	19	GO:0032879	0.848	4.50307	0	positive regulation of transport	regulation of localization	BP	NA	NA	NA	NA	NA	NA	20	0.848	3.59688
GO:0042592	20	GO:0065008	0.811	4.49894	2	homeostatic process	regulation of biological quality	BP	NA	NA	NA	18	0.811	3.77469	NA	NA	NA
GO:0051647	37	GO:0051656	0.792	4.47756	9	nucleus localization	establishment of organelle localization	BP	NA	NA	NA	NA	NA	NA	34	0.792	3.81816
GO:0016203	42	GO:0061061	0.813	4.47756	36	muscle attachment	muscle structure development	BP	NA	NA	NA	NA	NA	NA	NA	NA	NA
GO:0045665	9	GO:0050793	0.645	4.47756	0	negative regulation of neuron differentiation	regulation of developmental process	BP	NA	NA	NA	14	0.645	4.16115	NA	NA	NA
GO:0043549	49	GO:0033674	0.957	4.46092	0	regulation of kinase activity	positive regulation of kinase activity	BP	NA	NA	NA	NA	NA	NA	NA	NA	NA
GO:0030865	22	GO:0007010	0.703	4.42713	4	cortical cytoskeleton organization	cytoskeleton organization	BP	NA	NA	NA	NA	NA	NA	NA	NA	NA
GO:0007043	39	GO:1904396	0.703	4.42136	6	cell-cell junction assembly	regulation of neuromuscular junction development	BP	NA	NA	NA	NA	NA	NA	NA	NA	NA
GO:0048563	12	GO:0048513	0.722	4.42136	0	post-embryonic animal organ morphogenesis	animal organ development	BP	NA	NA	NA	NA	NA	NA	NA	NA	NA
GO:0003008	45	GO:0050890	0.825	4.34486	0	system process	cognition	BP	NA	NA	NA	NA	NA	NA	NA	NA	NA
GO:0048588	23	GO:0040008	0.772	4.31426	0	developmental cell growth	regulation of growth	BP	NA	NA	NA	NA	NA	NA	NA	NA	NA
GO:0030534	26	GO:0007610	0.782	4.29757	4	adult behavior	behavior	BP	NA	NA	NA	6	0.782	5.00305	NA	NA	NA
GO:0008283	48	GO:0042127	0.95	4.29671	6	cell population proliferation	regulation of cell population proliferation	BP	NA	NA	NA	NA	NA	NA	NA	NA	NA
GO:0010506	8	GO:0019222	0.525	4.27572	40	regulation of autophagy	regulation of metabolic process	BP	NA	NA	NA	NA	NA	NA	NA	NA	NA
GO:0018193	33	GO:0006464	0.788	4.25026	0	peptidyl-amino acid modification	cellular protein modification process	BP	NA	NA	NA	NA	NA	NA	NA	NA	NA
GO:0090596	12	GO:0048513	0.713	4.24718	0	sensory organ morphogenesis	animal organ development	BP	NA	NA	NA	NA	NA	NA	NA	NA	NA
GO:0048592	12	GO:0048513	0.712	4.24718	4	eye morphogenesis	animal organ development	BP	NA	NA	NA	NA	NA	NA	NA	NA	NA
GO:0048867	43	GO:0001709	0.685	4.24642	1	stem cell fate determination	cell fate determination	BP	NA	NA	NA	NA	NA	NA	NA	NA	NA
GO:0030707	25	GO:0002009	0.7	4.24185	78	ovarian follicle cell development	morphogenesis of an epithelium	BP	NA	NA	NA	NA	NA	NA	NA	NA	NA
GO:0043113	37	GO:0051656	0.449	4.23732	5	receptor clustering	establishment of organelle localization	BP	NA	NA	NA	NA	NA	NA	NA	NA	NA
GO:0045216	39	GO:1904396	0.725	4.22988	6	cell-cell junction organization	regulation of neuromuscular junction development	BP	NA	NA	NA	NA	NA	NA	NA	NA	NA
GO:0035331	14	GO:0007165	0.513	4.19179	50	negative regulation of hippo signaling	signal transduction	BP	NA	NA	NA	NA	NA	NA	NA	NA	NA
GO:0042051	40	GO:0016319	0.434	4.19179	28	compound eye photoreceptor development	mushroom body development	BP	NA	NA	NA	NA	NA	NA	NA	NA	NA
GO:0002064	25	GO:0002009	0.707	4.18642	1	epithelial cell development	morphogenesis of an epithelium	BP	NA	NA	NA	NA	NA	NA	NA	NA	NA
GO:0052652	31	GO:0006468	0.541	4.18111	0	cyclic purine nucleotide metabolic process	protein phosphorylation	BP	NA	NA	NA	NA	NA	NA	37	0.541	3.99568
GO:0032268	8	GO:0019222	0.656	4.16877	0	regulation of cellular protein metabolic process	regulation of metabolic process	BP	NA	NA	NA	NA	NA	NA	NA	NA	NA
GO:0018205	33	GO:0006464	0.727	4.15181	0	peptidyl-lysine modification	cellular protein modification process	BP	NA	NA	NA	NA	NA	NA	NA	NA	NA
GO:0007409	3	GO:0009653	0.649	4.1512	66	axonogenesis	anatomical structure morphogenesis	BP	NA	NA	NA	NA	NA	NA	NA	NA	NA
GO:0006950	15	GO:0048583	0.498	4.14026	0	response to stress	regulation of response to stimulus	BP	NA	NA	NA	NA	NA	NA	17	0.498	3.09474
GO:0007169	14	GO:0007165	0.676	4.13787	36	transmembrane receptor protein tyrosine kinase signaling pathway	signal transduction	BP	NA	NA	NA	4	0.676	3.68403	NA	NA	NA
GO:0035148	3	GO:0009653	0.474	4.12784	3	tube formation	anatomical structure morphogenesis	BP	NA	NA	NA	NA	NA	NA	5	0.474	4.63451
GO:0050805	16	GO:0010646	0.58	4.12552	3	negative regulation of synaptic transmission	regulation of cell communication	BP	NA	NA	NA	NA	NA	NA	NA	NA	NA
GO:0016348	12	GO:0048513	0.463	4.10958	14	imaginal disc-derived leg joint morphogenesis	animal organ development	BP	NA	NA	NA	NA	NA	NA	NA	NA	NA
GO:0009612	47	GO:0009628	0.765	4.10073	18	response to mechanical stimulus	response to abiotic stimulus	BP	NA	NA	NA	NA	NA	NA	NA	NA	NA
GO:0001745	12	GO:0048513	0.706	4.09151	122	compound eye morphogenesis	animal organ development	BP	NA	NA	NA	16	0.706	3.00656	NA	NA	NA
GO:0031644	6	GO:0051239	0.681	4.08302	0	regulation of nervous system process	regulation of multicellular organismal process	BP	NA	NA	NA	NA	NA	NA	NA	NA	NA
GO:0007390	30	GO:0048598	0.738	4.08302	20	germ-band shortening	embryonic morphogenesis	BP	NA	NA	NA	32	0.738	4.15428	22	0.738	3.63078
GO:0007269	24	GO:0051179	0.498	4.08197	71	neurotransmitter secretion	localization	BP	NA	NA	NA	NA	NA	NA	NA	NA	NA
GO:0002066	25	GO:0002009	0.4	4.07624	0	columnar/cuboidal epithelial cell development	morphogenesis of an epithelium	BP	NA	NA	NA	NA	NA	NA	NA	NA	NA
GO:0007162	35	GO:0007155	0.753	4.05899	2	negative regulation of cell adhesion	cell adhesion	BP	NA	NA	NA	NA	NA	NA	NA	NA	NA
GO:0048608	17	GO:0022412	0.56	4.04048	1	reproductive structure development	cellular process involved in reproduction in multicellular organism	BP	NA	NA	NA	NA	NA	NA	NA	NA	NA
GO:0007444	29	GO:0035239	0.871	4.03433	31	imaginal disc development	tube morphogenesis	BP	NA	NA	NA	NA	NA	NA	NA	NA	NA
GO:0033554	15	GO:0048583	0.439	4.03433	5	cellular response to stress	regulation of response to stimulus	BP	NA	NA	NA	NA	NA	NA	17	0.439	3.67572
GO:0098657	24	GO:0051179	0.422	4.03198	0	import into cell	localization	BP	NA	NA	NA	NA	NA	NA	NA	NA	NA
GO:0007528	39	GO:1904396	0.951	4.02733	48	neuromuscular junction development	regulation of neuromuscular junction development	BP	NA	NA	NA	NA	NA	NA	NA	NA	NA
GO:0007525	42	GO:0061061	0.865	4.02733	26	somatic muscle development	muscle structure development	BP	NA	NA	NA	NA	NA	NA	NA	NA	NA
GO:0032147	31	GO:0006468	0.758	4.01278	11	activation of protein kinase activity	protein phosphorylation	BP	NA	NA	NA	NA	NA	NA	NA	NA	NA
GO:0010564	44	GO:0022402	0.792	4.011	1	regulation of cell cycle process	cell cycle process	BP	NA	NA	NA	NA	NA	NA	38	0.792	3.9914
GO:0045886	20	GO:0065008	0.588	3.99568	46	negative regulation of synaptic growth at neuromuscular junction	regulation of biological quality	BP	NA	NA	NA	NA	NA	NA	NA	NA	NA
GO:1904397	20	GO:0065008	0.588	3.99568	0	negative regulation of neuromuscular junction development	regulation of biological quality	BP	NA	NA	NA	NA	NA	NA	NA	NA	NA
GO:0050877	45	GO:0050890	0.844	3.9914	25	nervous system process	cognition	BP	NA	NA	NA	NA	NA	NA	NA	NA	NA
GO:0007419	40	GO:0016319	0.754	3.96658	82	ventral cord development	mushroom body development	BP	NA	NA	NA	NA	NA	NA	NA	NA	NA
GO:0010623	46	GO:0012501	0.85	3.96658	8	programmed cell death involved in cell development	programmed cell death	BP	NA	NA	NA	NA	NA	NA	40	0.85	3.91364
GO:0009798	27	GO:0007389	0.857	3.96658	2	axis specification	pattern specification process	BP	NA	NA	NA	NA	NA	NA	NA	NA	NA
GO:0044093	49	GO:0033674	0.882	3.96658	0	positive regulation of molecular function	positive regulation of kinase activity	BP	NA	NA	NA	NA	NA	NA	NA	NA	NA
GO:0080134	15	GO:0048583	0.777	3.94692	0	regulation of response to stress	regulation of response to stimulus	BP	NA	NA	NA	13	0.777	3.5867	NA	NA	NA
GO:0010639	13	GO:0051128	0.731	3.92812	0	negative regulation of organelle organization	regulation of cellular component organization	BP	NA	NA	NA	NA	NA	NA	12	0.731	4.58503
GO:0007472	12	GO:0048513	0.683	3.92812	28	wing disc morphogenesis	animal organ development	BP	NA	NA	NA	NA	NA	NA	NA	NA	NA
GO:0016318	51	GO:0016318	0.999	3.92812	31	ommatidial rotation	ommatidial rotation	BP	NA	NA	NA	NA	NA	NA	45	0.999	3.91721
GO:0010970	38	GO:0007017	0.77	3.91721	5	transport along microtubule	microtubule-based process	BP	NA	NA	NA	NA	NA	NA	NA	NA	NA
GO:0099111	38	GO:0007017	0.772	3.91721	1	microtubule-based transport	microtubule-based process	BP	NA	NA	NA	NA	NA	NA	NA	NA	NA
GO:0007275	2	GO:0032502	0.692	3.91721	48	multicellular organism development	developmental process	BP	NA	NA	NA	NA	NA	NA	3	0.692	3.32606
GO:0060179	26	GO:0007610	0.732	3.91009	11	male mating behavior	behavior	BP	NA	NA	NA	6	0.732	7.76447	NA	NA	NA
GO:0090263	16	GO:0010646	0.649	3.88606	71	positive regulation of canonical Wnt signaling pathway	regulation of cell communication	BP	NA	NA	NA	NA	NA	NA	NA	NA	NA
GO:0030866	22	GO:0007010	0.692	3.88606	34	cortical actin cytoskeleton organization	cytoskeleton organization	BP	NA	NA	NA	NA	NA	NA	NA	NA	NA
GO:0000904	3	GO:0009653	0.688	3.88606	0	cell morphogenesis involved in differentiation	anatomical structure morphogenesis	BP	NA	NA	NA	NA	NA	NA	5	0.688	4.01728
GO:0043087	49	GO:0033674	0.742	3.8729	55	regulation of GTPase activity	positive regulation of kinase activity	BP	NA	NA	NA	NA	NA	NA	NA	NA	NA
GO:0009894	8	GO:0019222	0.583	3.86646	0	regulation of catabolic process	regulation of metabolic process	BP	NA	NA	NA	NA	NA	NA	NA	NA	NA
GO:0099003	24	GO:0051179	0.496	3.85387	0	vesicle-mediated transport in synapse	localization	BP	NA	NA	NA	NA	NA	NA	NA	NA	NA
GO:0110116	9	GO:0050793	0.675	3.82974	0	regulation of compound eye photoreceptor cell differentiation	regulation of developmental process	BP	NA	NA	NA	NA	NA	NA	NA	NA	NA
GO:0007443	29	GO:0035239	0.719	3.82974	35	Malpighian tubule morphogenesis	tube morphogenesis	BP	NA	NA	NA	NA	NA	NA	25	0.719	4.73755
GO:0050920	18	GO:0040011	0.652	3.82974	0	regulation of chemotaxis	locomotion	BP	NA	NA	NA	19	0.652	3.36653	NA	NA	NA
GO:0061333	29	GO:0035239	0.719	3.82974	0	renal tubule morphogenesis	tube morphogenesis	BP	NA	NA	NA	NA	NA	NA	25	0.719	4.73755
GO:0051347	49	GO:0033674	0.986	3.80688	0	positive regulation of transferase activity	positive regulation of kinase activity	BP	NA	NA	NA	NA	NA	NA	NA	NA	NA
GO:0035151	20	GO:0065008	0.603	3.79048	19	regulation of tube size, open tracheal system	regulation of biological quality	BP	NA	NA	NA	NA	NA	NA	NA	NA	NA
GO:0042749	26	GO:0007610	0.682	3.78516	7	regulation of circadian sleep/wake cycle	behavior	BP	NA	NA	NA	NA	NA	NA	NA	NA	NA
GO:0030510	14	GO:0007165	0.537	3.78516	6	regulation of BMP signaling pathway	signal transduction	BP	NA	NA	NA	NA	NA	NA	NA	NA	NA
GO:1905809	20	GO:0065008	0.59	3.77728	0	negative regulation of synapse organization	regulation of biological quality	BP	NA	NA	NA	NA	NA	NA	NA	NA	NA
GO:0051964	20	GO:0065008	0.59	3.77728	1	negative regulation of synapse assembly	regulation of biological quality	BP	NA	NA	NA	NA	NA	NA	NA	NA	NA
GO:0001737	25	GO:0002009	0.635	3.77211	23	establishment of imaginal disc-derived wing hair orientation	morphogenesis of an epithelium	BP	NA	NA	NA	NA	NA	NA	NA	NA	NA
GO:0023061	24	GO:0051179	0.514	3.767	1	signal release	localization	BP	NA	NA	NA	NA	NA	NA	NA	NA	NA
GO:0045995	6	GO:0051239	0.731	3.767	10	regulation of embryonic development	regulation of multicellular organismal process	BP	NA	NA	NA	NA	NA	NA	NA	NA	NA
GO:0051247	8	GO:0019222	0.586	3.76447	0	positive regulation of protein metabolic process	regulation of metabolic process	BP	NA	NA	NA	NA	NA	NA	NA	NA	NA
GO:0045165	43	GO:0001709	0.872	3.76195	26	cell fate commitment	cell fate determination	BP	NA	NA	NA	NA	NA	NA	NA	NA	NA
GO:1905879	9	GO:0050793	0.536	3.72584	1	regulation of oogenesis	regulation of developmental process	BP	NA	NA	NA	14	0.536	3.26761	NA	NA	NA
GO:0051272	10	GO:0006928	0.702	3.72584	0	positive regulation of cellular component movement	movement of cell or subcellular component	BP	NA	NA	NA	10	0.702	3.26761	NA	NA	NA
GO:0030718	50	GO:0098727	0.965	3.72584	40	germ-line stem cell population maintenance	maintenance of cell number	BP	NA	NA	NA	NA	NA	NA	NA	NA	NA
GO:0099518	37	GO:0051656	0.822	3.70553	2	vesicle cytoskeletal trafficking	establishment of organelle localization	BP	NA	NA	NA	NA	NA	NA	NA	NA	NA
GO:0007349	3	GO:0009653	0.53	3.69037	44	cellularization	anatomical structure morphogenesis	BP	NA	NA	NA	NA	NA	NA	NA	NA	NA
GO:0065009	49	GO:0033674	0.806	3.68613	0	regulation of molecular function	positive regulation of kinase activity	BP	NA	NA	NA	NA	NA	NA	NA	NA	NA
GO:0042059	16	GO:0010646	0.621	3.63827	42	negative regulation of epidermal growth factor receptor signaling pathway	regulation of cell communication	BP	NA	NA	NA	NA	NA	NA	NA	NA	NA
GO:1901185	16	GO:0010646	0.621	3.63827	0	negative regulation of ERBB signaling pathway	regulation of cell communication	BP	NA	NA	NA	NA	NA	NA	NA	NA	NA
GO:0016198	36	GO:0008038	0.879	3.63827	2	axon choice point recognition	neuron recognition	BP	NA	NA	NA	30	0.879	3.03339	33	0.879	3.04239
GO:0045055	24	GO:0051179	0.468	3.63827	2	regulated exocytosis	localization	BP	NA	NA	NA	NA	NA	NA	NA	NA	NA
GO:1900073	16	GO:0010646	0.601	3.63827	14	regulation of neuromuscular synaptic transmission	regulation of cell communication	BP	NA	NA	NA	12	0.601	5.67162	NA	NA	NA
GO:0043543	33	GO:0006464	0.7	3.63451	0	protein acylation	cellular protein modification process	BP	NA	NA	NA	NA	NA	NA	NA	NA	NA
GO:0001708	43	GO:0001709	0.763	3.63264	30	cell fate specification	cell fate determination	BP	NA	NA	NA	NA	NA	NA	NA	NA	NA
GO:0031338	19	GO:0032879	0.643	3.61798	0	regulation of vesicle fusion	regulation of localization	BP	NA	NA	NA	NA	NA	NA	NA	NA	NA
GO:0060232	35	GO:0007155	0.728	3.61798	4	delamination	cell adhesion	BP	NA	NA	NA	NA	NA	NA	NA	NA	NA
GO:0048569	12	GO:0048513	0.741	3.61618	0	post-embryonic animal organ development	animal organ development	BP	NA	NA	NA	NA	NA	NA	NA	NA	NA
GO:0046058	31	GO:0006468	0.519	3.61083	3	cAMP metabolic process	protein phosphorylation	BP	NA	NA	NA	NA	NA	NA	37	0.519	3.78781
GO:0022408	35	GO:0007155	0.742	3.59517	0	negative regulation of cell-cell adhesion	cell adhesion	BP	NA	NA	NA	NA	NA	NA	NA	NA	NA
GO:0051124	39	GO:1904396	0.926	3.5784	36	synaptic growth at neuromuscular junction	regulation of neuromuscular junction development	BP	NA	NA	NA	NA	NA	NA	NA	NA	NA
GO:0070372	14	GO:0007165	0.512	3.5784	0	regulation of ERK1 and ERK2 cascade	signal transduction	BP	NA	NA	NA	NA	NA	NA	NA	NA	NA
GO:0120192	39	GO:1904396	0.674	3.5784	0	tight junction assembly	regulation of neuromuscular junction development	BP	NA	NA	NA	NA	NA	NA	NA	NA	NA
GO:0120193	39	GO:1904396	0.674	3.5784	0	tight junction organization	regulation of neuromuscular junction development	BP	NA	NA	NA	NA	NA	NA	NA	NA	NA
GO:0051338	49	GO:0033674	0.943	3.57675	0	regulation of transferase activity	positive regulation of kinase activity	BP	NA	NA	NA	NA	NA	NA	NA	NA	NA
GO:0042981	46	GO:0012501	0.899	3.56067	33	regulation of apoptotic process	programmed cell death	BP	NA	NA	NA	NA	NA	NA	40	0.899	3.02045
GO:0016199	36	GO:0008038	0.874	3.54668	30	axon midline choice point recognition	neuron recognition	BP	NA	NA	NA	NA	NA	NA	33	0.874	3.47886
GO:0033044	13	GO:0051128	0.761	3.54061	1	regulation of chromosome organization	regulation of cellular component organization	BP	NA	NA	NA	NA	NA	NA	12	0.761	5.20343
GO:0007416	39	GO:1904396	0.812	3.52578	22	synapse assembly	regulation of neuromuscular junction development	BP	NA	NA	NA	NA	NA	NA	NA	NA	NA
GO:0042461	40	GO:0016319	0.443	3.48545	13	photoreceptor cell development	mushroom body development	BP	NA	NA	NA	NA	NA	NA	NA	NA	NA
GO:0090288	15	GO:0048583	0.628	3.47496	0	negative regulation of cellular response to growth factor stimulus	regulation of response to stimulus	BP	NA	NA	NA	NA	NA	NA	17	0.628	3.04383
GO:0016573	33	GO:0006464	0.668	3.47237	65	histone acetylation	cellular protein modification process	BP	NA	NA	NA	NA	NA	NA	NA	NA	NA
GO:0031532	28	GO:0030029	0.739	3.45842	25	actin cytoskeleton reorganization	actin filament-based process	BP	NA	NA	NA	NA	NA	NA	NA	NA	NA
GO:0010669	20	GO:0065008	0.556	3.45842	6	epithelial structure maintenance	regulation of biological quality	BP	NA	NA	NA	NA	NA	NA	23	0.556	3.99568
GO:0048565	29	GO:0035239	0.7	3.45223	3	digestive tract development	tube morphogenesis	BP	NA	NA	NA	NA	NA	NA	NA	NA	NA
GO:0030048	28	GO:0030029	0.762	3.45223	10	actin filament-based movement	actin filament-based process	BP	20	0.762	3.58336	NA	NA	NA	NA	NA	NA
GO:0006473	33	GO:0006464	0.68	3.4437	2	protein acetylation	cellular protein modification process	BP	NA	NA	NA	NA	NA	NA	NA	NA	NA
GO:0031032	28	GO:0030029	0.84	3.43297	11	actomyosin structure organization	actin filament-based process	BP	NA	NA	NA	NA	NA	NA	NA	NA	NA
GO:0007309	27	GO:0007389	0.815	3.41454	9	oocyte axis specification	pattern specification process	BP	NA	NA	NA	NA	NA	NA	NA	NA	NA
GO:0044057	6	GO:0051239	0.758	3.41117	0	regulation of system process	regulation of multicellular organismal process	BP	NA	NA	NA	NA	NA	NA	NA	NA	NA
GO:0016330	12	GO:0048513	0.435	3.41005	7	second mitotic wave involved in compound eye morphogenesis	animal organ development	BP	NA	NA	NA	NA	NA	NA	14	0.435	4.08619
GO:1903047	44	GO:0022402	0.861	3.38405	0	mitotic cell cycle process	cell cycle process	BP	NA	NA	NA	NA	NA	NA	38	0.861	4.36754
GO:0045860	31	GO:0006468	0.787	3.37469	6	positive regulation of protein kinase activity	protein phosphorylation	BP	NA	NA	NA	NA	NA	NA	NA	NA	NA
GO:0010976	13	GO:0051128	0.607	3.37469	3	positive regulation of neuron projection development	regulation of cellular component organization	BP	NA	NA	NA	NA	NA	NA	NA	NA	NA
GO:0007448	27	GO:0007389	0.671	3.37366	6	anterior/posterior pattern specification, imaginal disc	pattern specification process	BP	NA	NA	NA	NA	NA	NA	NA	NA	NA
GO:0035149	3	GO:0009653	0.459	3.37366	35	lumen formation, open tracheal system	anatomical structure morphogenesis	BP	NA	NA	NA	NA	NA	NA	5	0.459	4.82681
GO:0046530	40	GO:0016319	0.482	3.35262	10	photoreceptor cell differentiation	mushroom body development	BP	NA	NA	NA	NA	NA	NA	NA	NA	NA
GO:0017145	34	GO:0051301	0.823	3.33536	3	stem cell division	cell division	BP	NA	NA	NA	NA	NA	NA	NA	NA	NA
GO:0018393	33	GO:0006464	0.67	3.33536	0	internal peptidyl-lysine acetylation	cellular protein modification process	BP	NA	NA	NA	NA	NA	NA	NA	NA	NA
GO:0018394	33	GO:0006464	0.67	3.33536	2	peptidyl-lysine acetylation	cellular protein modification process	BP	NA	NA	NA	NA	NA	NA	NA	NA	NA
GO:0006475	33	GO:0006464	0.67	3.33536	0	internal protein amino acid acetylation	cellular protein modification process	BP	NA	NA	NA	NA	NA	NA	NA	NA	NA
GO:0031329	8	GO:0019222	0.575	3.33068	0	regulation of cellular catabolic process	regulation of metabolic process	BP	NA	NA	NA	NA	NA	NA	NA	NA	NA
GO:0045807	19	GO:0032879	0.748	3.3019	15	positive regulation of endocytosis	regulation of localization	BP	NA	NA	NA	NA	NA	NA	NA	NA	NA
GO:0030335	18	GO:0040011	0.7	3.2993	17	positive regulation of cell migration	locomotion	BP	NA	NA	NA	19	0.7	4.02228	NA	NA	NA
GO:0007400	43	GO:0001709	0.849	3.29671	24	neuroblast fate determination	cell fate determination	BP	NA	NA	NA	NA	NA	NA	NA	NA	NA
GO:0050803	20	GO:0065008	0.7	3.29671	19	regulation of synapse structure or activity	regulation of biological quality	BP	NA	NA	NA	18	0.7	5.19586	NA	NA	NA
GO:0010977	13	GO:0051128	0.603	3.29671	2	negative regulation of neuron projection development	regulation of cellular component organization	BP	NA	NA	NA	24	0.603	4.15428	NA	NA	NA
GO:0043406	31	GO:0006468	0.722	3.29671	2	positive regulation of MAP kinase activity	protein phosphorylation	BP	NA	NA	NA	NA	NA	NA	NA	NA	NA
GO:0071496	47	GO:0009628	0.305	3.28735	0	cellular response to external stimulus	response to abiotic stimulus	BP	NA	NA	NA	NA	NA	NA	NA	NA	NA
GO:0031346	13	GO:0051128	0.718	3.28651	2	positive regulation of cell projection organization	regulation of cellular component organization	BP	NA	NA	NA	NA	NA	NA	NA	NA	NA
GO:0097479	37	GO:0051656	0.771	3.26281	3	synaptic vesicle localization	establishment of organelle localization	BP	NA	NA	NA	NA	NA	NA	NA	NA	NA
GO:1903429	9	GO:0050793	0.642	3.26281	0	regulation of cell maturation	regulation of developmental process	BP	NA	NA	NA	14	0.642	3.12901	NA	NA	NA
GO:0007612	45	GO:0050890	0.903	3.25259	11	learning	cognition	BP	NA	NA	NA	NA	NA	NA	NA	NA	NA
GO:0009950	27	GO:0007389	0.744	3.25259	35	dorsal/ventral axis specification	pattern specification process	BP	NA	NA	NA	NA	NA	NA	NA	NA	NA
GO:2000147	18	GO:0040011	0.705	3.25259	2	positive regulation of cell motility	locomotion	BP	NA	NA	NA	19	0.705	3.77728	NA	NA	NA
GO:0019991	39	GO:1904396	0.67	3.23732	35	septate junction assembly	regulation of neuromuscular junction development	BP	NA	NA	NA	NA	NA	NA	NA	NA	NA
GO:0048665	43	GO:0001709	0.676	3.23732	8	neuron fate specification	cell fate determination	BP	NA	NA	NA	NA	NA	NA	NA	NA	NA
GO:0006836	24	GO:0051179	0.511	3.23508	28	neurotransmitter transport	localization	BP	NA	NA	NA	NA	NA	NA	NA	NA	NA
GO:0016192	24	GO:0051179	0.659	3.22841	159	vesicle-mediated transport	localization	BP	NA	NA	NA	NA	NA	NA	NA	NA	NA
GO:0051299	38	GO:0007017	0.662	3.22768	14	centrosome separation	microtubule-based process	BP	NA	NA	NA	NA	NA	NA	NA	NA	NA
GO:0072347	52	GO:0072347	1	3.22768	9	response to anesthetic	response to anesthetic	BP	NA	NA	NA	NA	NA	NA	NA	NA	NA
GO:0034333	39	GO:1904396	0.635	3.22768	5	adherens junction assembly	regulation of neuromuscular junction development	BP	NA	NA	NA	NA	NA	NA	NA	NA	NA
GO:0006325	22	GO:0007010	0.579	3.20135	64	chromatin organization	cytoskeleton organization	BP	NA	NA	NA	NA	NA	NA	NA	NA	NA
GO:0016569	22	GO:0007010	0.519	3.19246	0	covalent chromatin modification	cytoskeleton organization	BP	NA	NA	NA	NA	NA	NA	NA	NA	NA
GO:0016570	22	GO:0007010	0.517	3.19246	7	histone modification	cytoskeleton organization	BP	NA	NA	NA	NA	NA	NA	NA	NA	NA
GO:0008406	17	GO:0022412	0.528	3.18977	28	gonad development	cellular process involved in reproduction in multicellular organism	BP	NA	NA	NA	NA	NA	NA	NA	NA	NA
GO:0045936	31	GO:0006468	0.584	3.18111	0	negative regulation of phosphate metabolic process	protein phosphorylation	BP	NA	NA	NA	NA	NA	NA	NA	NA	NA
GO:0010563	31	GO:0006468	0.581	3.18111	0	negative regulation of phosphorus metabolic process	protein phosphorylation	BP	NA	NA	NA	NA	NA	NA	NA	NA	NA
GO:0007617	26	GO:0007610	0.788	3.17783	14	mating behavior	behavior	BP	NA	NA	NA	6	0.788	8.91364	NA	NA	NA
GO:0042326	31	GO:0006468	0.687	3.17718	1	negative regulation of phosphorylation	protein phosphorylation	BP	NA	NA	NA	NA	NA	NA	NA	NA	NA
GO:0035265	23	GO:0040008	0.785	3.17134	2	organ growth	regulation of growth	BP	NA	NA	NA	NA	NA	NA	NA	NA	NA
GO:0008586	12	GO:0048513	0.527	3.15058	52	imaginal disc-derived wing vein morphogenesis	animal organ development	BP	NA	NA	NA	NA	NA	NA	NA	NA	NA
GO:0060828	16	GO:0010646	0.695	3.14569	5	regulation of canonical Wnt signaling pathway	regulation of cell communication	BP	NA	NA	NA	NA	NA	NA	NA	NA	NA
GO:0061919	53	GO:0061919	0.993	3.14146	0	process utilizing autophagic mechanism	process utilizing autophagic mechanism	BP	NA	NA	NA	NA	NA	NA	NA	NA	NA
GO:0006914	53	GO:0061919	0.993	3.14146	57	autophagy	process utilizing autophagic mechanism	BP	NA	NA	NA	NA	NA	NA	NA	NA	NA
GO:0032270	8	GO:0019222	0.581	3.13727	1	positive regulation of cellular protein metabolic process	regulation of metabolic process	BP	NA	NA	NA	NA	NA	NA	NA	NA	NA
GO:0007446	23	GO:0040008	0.752	3.1349	17	imaginal disc growth	regulation of growth	BP	NA	NA	NA	NA	NA	NA	NA	NA	NA
GO:0006171	31	GO:0006468	0.51	3.1349	12	cAMP biosynthetic process	protein phosphorylation	BP	NA	NA	NA	NA	NA	NA	37	0.51	4.05799
GO:0007272	40	GO:0016319	0.367	3.13194	1	ensheathment of neurons	mushroom body development	BP	NA	NA	NA	NA	NA	NA	NA	NA	NA
GO:0007615	45	GO:0050890	0.766	3.13194	14	anesthesia-resistant memory	cognition	BP	NA	NA	NA	NA	NA	NA	NA	NA	NA
GO:0045314	9	GO:0050793	0.615	3.13194	7	regulation of compound eye photoreceptor development	regulation of developmental process	BP	NA	NA	NA	NA	NA	NA	NA	NA	NA
GO:0007310	27	GO:0007389	0.682	3.13018	21	oocyte dorsal/ventral axis specification	pattern specification process	BP	NA	NA	NA	NA	NA	NA	NA	NA	NA
GO:0048872	20	GO:0065008	0.571	3.13018	0	homeostasis of number of cells	regulation of biological quality	BP	NA	NA	NA	NA	NA	NA	23	0.571	3.23882
GO:0036335	20	GO:0065008	0.562	3.13018	29	intestinal stem cell homeostasis	regulation of biological quality	BP	NA	NA	NA	NA	NA	NA	23	0.562	3.23882
GO:1902667	18	GO:0040011	0.632	3.13018	3	regulation of axon guidance	locomotion	BP	NA	NA	NA	19	0.632	3.59176	NA	NA	NA
GO:0090092	14	GO:0007165	0.552	3.12784	0	regulation of transmembrane receptor protein serine/threonine kinase signaling pathway	signal transduction	BP	NA	NA	NA	NA	NA	NA	NA	NA	NA
GO:0031669	47	GO:0009628	0.302	3.09528	2	cellular response to nutrient levels	response to abiotic stimulus	BP	NA	NA	NA	NA	NA	NA	NA	NA	NA
GO:0008045	18	GO:0040011	0.718	3.09528	85	motor neuron axon guidance	locomotion	BP	NA	NA	NA	NA	NA	NA	NA	NA	NA
GO:0030001	24	GO:0051179	0.486	3.09044	7	metal ion transport	localization	BP	NA	NA	NA	NA	NA	NA	NA	NA	NA
GO:0032956	13	GO:0051128	0.77	3.08407	19	regulation of actin cytoskeleton organization	regulation of cellular component organization	BP	NA	NA	NA	NA	NA	NA	NA	NA	NA
GO:0051668	37	GO:0051656	0.459	3.07831	1	localization within membrane	establishment of organelle localization	BP	NA	NA	NA	NA	NA	NA	NA	NA	NA
GO:0046488	31	GO:0006468	0.621	3.0752	5	phosphatidylinositol metabolic process	protein phosphorylation	BP	NA	NA	NA	NA	NA	NA	NA	NA	NA
GO:0043044	22	GO:0007010	0.426	3.0752	23	ATP-dependent chromatin remodeling	cytoskeleton organization	BP	NA	NA	NA	NA	NA	NA	NA	NA	NA
GO:0019098	26	GO:0007610	0.798	3.06854	2	reproductive behavior	behavior	BP	NA	NA	NA	6	0.798	8.27084	NA	NA	NA
GO:0040029	8	GO:0019222	0.547	3.06702	3	regulation of gene expression, epigenetic	regulation of metabolic process	BP	NA	NA	NA	NA	NA	NA	7	0.547	3.44491
GO:0007498	25	GO:0002009	0.583	3.06702	68	mesoderm development	morphogenesis of an epithelium	BP	NA	NA	NA	NA	NA	NA	NA	NA	NA
GO:0032886	38	GO:0007017	0.734	3.06702	1	regulation of microtubule-based process	microtubule-based process	BP	NA	NA	NA	NA	NA	NA	NA	NA	NA
GO:0007163	51	GO:0016318	0.801	3.06651	21	establishment or maintenance of cell polarity	ommatidial rotation	BP	NA	NA	NA	NA	NA	NA	NA	NA	NA
GO:0043085	49	GO:0033674	0.9	3.04964	2	positive regulation of catalytic activity	positive regulation of kinase activity	BP	NA	NA	NA	NA	NA	NA	NA	NA	NA
GO:0009953	27	GO:0007389	0.805	3.04096	45	dorsal/ventral pattern formation	pattern specification process	BP	NA	NA	NA	NA	NA	NA	NA	NA	NA
GO:0008407	12	GO:0048513	0.515	3.0381	41	chaeta morphogenesis	animal organ development	BP	NA	NA	NA	NA	NA	NA	NA	NA	NA
GO:0035023	14	GO:0007165	0.495	3.02365	16	regulation of Rho protein signal transduction	signal transduction	BP	NA	NA	NA	NA	NA	NA	NA	NA	NA
GO:0072089	48	GO:0042127	0.727	3.02365	9	stem cell proliferation	regulation of cell population proliferation	BP	NA	NA	NA	NA	NA	NA	NA	NA	NA
GO:0034332	39	GO:1904396	0.675	3.02365	10	adherens junction organization	regulation of neuromuscular junction development	BP	NA	NA	NA	NA	NA	NA	NA	NA	NA
GO:0032940	24	GO:0051179	0.556	3.00877	3	secretion by cell	localization	BP	NA	NA	NA	NA	NA	NA	NA	NA	NA
GO:0016020	1	GO:0016020	0.813	21.3045	350	membrane	membrane	CC	1	0.813	9.58004	3	0.813	7.23508	1	0.813	13.301
GO:0005886	1	GO:0016020	0.648	15.8601	927	plasma membrane	membrane	CC	1	0.648	3.7167	3	0.648	4.7122	1	0.648	11.3468
GO:0043227	2	GO:0043227	0.655	13.5867	2	membrane-bounded organelle	membrane-bounded organelle	CC	NA	NA	NA	1	0.655	8.49349	NA	NA	NA
GO:0005634	2	GO:0043227	0.517	13.5376	2722	nucleus	membrane-bounded organelle	CC	NA	NA	NA	1	0.517	7.76955	NA	NA	NA
GO:0099568	3	GO:0099568	0.993	12.585	0	cytoplasmic region	cytoplasmic region	CC	3	0.993	7.30803	7	0.993	4.35458	5	0.993	8.19111
GO:0031226	1	GO:0016020	0.504	11.5784	1	intrinsic component of plasma membrane	membrane	CC	1	0.504	3.28067	3	0.504	4.8041	1	0.504	7.86967
GO:0030054	4	GO:0030054	0.971	11.295	5	cell junction	cell junction	CC	NA	NA	NA	NA	NA	NA	4	0.971	8.57187
GO:0005887	1	GO:0016020	0.502	11.2924	530	integral component of plasma membrane	membrane	CC	NA	NA	NA	3	0.502	4.82391	1	0.502	7.91721
GO:0005938	5	GO:0005938	0.99	11.284	111	cell cortex	cell cortex	CC	NA	NA	NA	9	0.99	3.61439	6	0.99	7.83268
GO:0120025	6	GO:0120025	0.961	11.1701	0	plasma membrane bounded cell projection	plasma membrane bounded cell projection	CC	NA	NA	NA	NA	NA	NA	2	0.961	9.36051
GO:0042995	6	GO:0120025	0.96	11.1568	7	cell projection	plasma membrane bounded cell projection	CC	NA	NA	NA	NA	NA	NA	2	0.96	9.098
GO:0098590	5	GO:0005938	0.455	9.97881	0	plasma membrane region	cell cortex	CC	NA	NA	NA	NA	NA	NA	6	0.455	7.1798
GO:0043005	6	GO:0120025	0.896	9.89963	90	neuron projection	plasma membrane bounded cell projection	CC	NA	NA	NA	NA	NA	NA	2	0.896	7.59517
GO:0005737	7	GO:0005737	0.69	9.4437	2045	cytoplasm	cytoplasm	CC	5	0.69	4.08725	NA	NA	NA	8	0.69	6.72816
GO:0043231	2	GO:0043227	0.629	9.16622	122	intracellular membrane-bounded organelle	membrane-bounded organelle	CC	NA	NA	NA	1	0.629	6.21467	NA	NA	NA
GO:0043226	2	GO:0043227	0.471	8.91364	0	organelle	membrane-bounded organelle	CC	NA	NA	NA	1	0.471	6.20066	NA	NA	NA
GO:0043229	8	GO:0043229	0.584	8.73283	6	intracellular organelle	intracellular organelle	CC	NA	NA	NA	5	0.584	6.78781	10	0.584	4.89279
GO:0098793	4	GO:0030054	0.843	7.73518	8	presynapse	cell junction	CC	NA	NA	NA	NA	NA	NA	4	0.843	3.23657
GO:0005700	9	GO:0005700	0.99	7.46852	148	polytene chromosome	polytene chromosome	CC	NA	NA	NA	NA	NA	NA	9	0.99	6.46218
GO:0005912	4	GO:0030054	0.711	7.33348	52	adherens junction	cell junction	CC	NA	NA	NA	NA	NA	NA	4	0.711	5.9431
GO:0070161	4	GO:0030054	0.829	7.33348	0	anchoring junction	cell junction	CC	NA	NA	NA	NA	NA	NA	4	0.829	5.9431
GO:0045202	4	GO:0030054	0.924	7.09745	110	synapse	cell junction	CC	NA	NA	NA	NA	NA	NA	4	0.924	4.04096
GO:0043235	10	GO:0043235	0.996	6.99568	32	receptor complex	receptor complex	CC	NA	NA	NA	11	0.996	3.39147	7	0.996	7.25337
GO:0045177	11	GO:0045177	0.992	6.56864	56	apical part of cell	apical part of cell	CC	NA	NA	NA	6	0.992	4.47756	13	0.992	4.59007
GO:0031410	12	GO:0031410	0.973	6.54821	49	cytoplasmic vesicle	cytoplasmic vesicle	CC	NA	NA	NA	10	0.973	3.56543	16	0.973	3.50307
GO:0097708	12	GO:0031410	0.973	6.54821	1	intracellular vesicle	cytoplasmic vesicle	CC	NA	NA	NA	10	0.973	3.56543	16	0.973	3.50307
GO:0043195	6	GO:0120025	0.701	6.30364	52	terminal bouton	plasma membrane bounded cell projection	CC	NA	NA	NA	NA	NA	NA	NA	NA	NA
GO:0031224	1	GO:0016020	0.646	6.21042	4	intrinsic component of membrane	membrane	CC	NA	NA	NA	NA	NA	NA	1	0.646	4.04287
GO:0061174	6	GO:0120025	0.638	6.1349	13	type I terminal bouton	plasma membrane bounded cell projection	CC	NA	NA	NA	NA	NA	NA	NA	NA	NA
GO:0031982	12	GO:0031410	0.955	6.01728	60	vesicle	cytoplasmic vesicle	CC	NA	NA	NA	NA	NA	NA	16	0.955	3.31336
GO:0005911	4	GO:0030054	0.803	5.92445	32	cell-cell junction	cell junction	CC	NA	NA	NA	NA	NA	NA	4	0.803	3.51145
GO:0016021	1	GO:0016020	0.643	5.86328	1228	integral component of membrane	membrane	CC	NA	NA	NA	NA	NA	NA	1	0.643	3.82974
GO:0005694	9	GO:0005700	0.768	5.7986	34	chromosome	polytene chromosome	CC	NA	NA	NA	NA	NA	NA	9	0.768	5.61618
GO:0034702	13	GO:0034702	0.996	5.61979	0	ion channel complex	ion channel complex	CC	NA	NA	NA	NA	NA	NA	NA	NA	NA
GO:0099513	14	GO:0099513	0.993	5.45967	0	polymeric cytoskeletal fiber	polymeric cytoskeletal fiber	CC	NA	NA	NA	NA	NA	NA	11	0.993	4.8729
GO:0098802	10	GO:0043235	0.96	5.4045	3	plasma membrane signaling receptor complex	receptor complex	CC	NA	NA	NA	NA	NA	NA	7	0.96	4.63451
GO:0098797	5	GO:0005938	0.43	5.24489	0	plasma membrane protein complex	cell cortex	CC	NA	NA	NA	NA	NA	NA	6	0.43	4.59007
GO:0030424	6	GO:0120025	0.806	5.19179	165	axon	plasma membrane bounded cell projection	CC	NA	NA	NA	NA	NA	NA	2	0.806	3.79048
GO:1902495	13	GO:0034702	0.983	5.18709	1	transmembrane transporter complex	ion channel complex	CC	NA	NA	NA	NA	NA	NA	NA	NA	NA
GO:0099512	14	GO:0099513	0.941	5.18046	0	supramolecular fiber	polymeric cytoskeletal fiber	CC	NA	NA	NA	NA	NA	NA	11	0.941	4.65561
GO:0099081	14	GO:0099513	0.939	5.18046	0	supramolecular polymer	polymeric cytoskeletal fiber	CC	NA	NA	NA	NA	NA	NA	11	0.939	4.65561
GO:0099080	14	GO:0099513	0.872	5.15181	0	supramolecular complex	polymeric cytoskeletal fiber	CC	NA	NA	NA	NA	NA	NA	11	0.872	4.70997
GO:0031594	4	GO:0030054	0.744	4.97062	71	neuromuscular junction	cell junction	CC	NA	NA	NA	NA	NA	NA	4	0.744	3.01323
GO:0016324	11	GO:0045177	0.915	4.88606	85	apical plasma membrane	apical part of cell	CC	NA	NA	NA	NA	NA	NA	NA	NA	NA
GO:0048471	15	GO:0048471	0.997	4.66756	72	perinuclear region of cytoplasm	perinuclear region of cytoplasm	CC	NA	NA	NA	NA	NA	NA	15	0.997	3.55909
GO:0098588	1	GO:0016020	0.473	4.61618	0	bounding membrane of organelle	membrane	CC	NA	NA	NA	NA	NA	NA	1	0.473	3.45967
GO:1990234	16	GO:1990234	0.967	4.29414	4	transferase complex	transferase complex	CC	NA	NA	NA	NA	NA	NA	14	0.967	4.35262
GO:0045179	3	GO:0099568	0.889	4.21042	52	apical cortex	cytoplasmic region	CC	NA	NA	NA	NA	NA	NA	NA	NA	NA
GO:1990351	13	GO:0034702	0.973	4.20204	0	transporter complex	ion channel complex	CC	NA	NA	NA	NA	NA	NA	NA	NA	NA
GO:0099572	4	GO:0030054	0.664	3.84771	2	postsynaptic specialization	cell junction	CC	NA	NA	NA	NA	NA	NA	4	0.664	3.05552
GO:0034703	13	GO:0034702	0.961	3.77728	17	cation channel complex	ion channel complex	CC	NA	NA	NA	NA	NA	NA	NA	NA	NA
GO:0005874	14	GO:0099513	0.971	3.77469	67	microtubule	polymeric cytoskeletal fiber	CC	NA	NA	NA	NA	NA	NA	11	0.971	4.11182
GO:0005768	12	GO:0031410	0.897	3.72816	86	endosome	cytoplasmic vesicle	CC	NA	NA	NA	NA	NA	NA	NA	NA	NA
GO:0005856	9	GO:0005700	0.46	3.58503	48	cytoskeleton	polytene chromosome	CC	NA	NA	NA	NA	NA	NA	NA	NA	NA
GO:0005881	14	GO:0099513	0.845	3.5784	21	cytoplasmic microtubule	polymeric cytoskeletal fiber	CC	NA	NA	NA	NA	NA	NA	11	0.845	3.23882
GO:0016323	5	GO:0005938	0.358	3.47496	39	basolateral plasma membrane	cell cortex	CC	NA	NA	NA	NA	NA	NA	NA	NA	NA
GO:0061176	6	GO:0120025	0.548	3.41005	8	type Ib terminal bouton	plasma membrane bounded cell projection	CC	NA	NA	NA	NA	NA	NA	NA	NA	NA
GO:0000235	14	GO:0099513	0.74	3.41005	5	astral microtubule	polymeric cytoskeletal fiber	CC	NA	NA	NA	NA	NA	NA	NA	NA	NA
GO:0099738	3	GO:0099568	0.925	3.36351	2	cell cortex region	cytoplasmic region	CC	NA	NA	NA	NA	NA	NA	NA	NA	NA
GO:0097060	5	GO:0005938	0.384	3.3019	4	synaptic membrane	cell cortex	CC	NA	NA	NA	NA	NA	NA	6	0.384	3.50864
GO:0070160	4	GO:0030054	0.694	3.23732	0	tight junction	cell junction	CC	NA	NA	NA	NA	NA	NA	NA	NA	NA
GO:0014069	4	GO:0030054	0.624	3.19246	12	postsynaptic density	cell junction	CC	NA	NA	NA	NA	NA	NA	NA	NA	NA
GO:0005769	12	GO:0031410	0.743	3.18709	71	early endosome	cytoplasmic vesicle	CC	NA	NA	NA	NA	NA	NA	16	0.743	3.11126
GO:0005829	7	GO:0005737	0.395	3.14997	1093	cytosol	cytoplasm	CC	NA	NA	NA	NA	NA	NA	NA	NA	NA
GO:0031090	1	GO:0016020	0.564	3.09528	1	organelle membrane	membrane	CC	NA	NA	NA	NA	NA	NA	NA	NA	NA
GO:0005884	9	GO:0005700	0.318	3.07831	23	actin filament	polytene chromosome	CC	NA	NA	NA	NA	NA	NA	NA	NA	NA
GO:0016459	9	GO:0005700	0.315	3.07831	12	myosin complex	polytene chromosome	CC	NA	NA	NA	NA	NA	NA	NA	NA	NA
GO:0005802	17	GO:0005802	0.998	3.02365	45	trans-Golgi network	trans-Golgi network	CC	NA	NA	NA	NA	NA	NA	NA	NA	NA
GO:0005515	1	GO:0005515	0.854	31.0482	872	protein binding	protein binding	MF	NA	NA	NA	1	0.854	11.4248	2	0.854	23.5452
GO:0005488	2	GO:0005488	0.596	26.015	0	binding	binding	MF	NA	NA	NA	4	0.596	7.01011	1	0.596	23.6055
GO:0019899	3	GO:0019899	0.983	14.8182	12	enzyme binding	enzyme binding	MF	NA	NA	NA	NA	NA	NA	NA	NA	NA
GO:0140110	4	GO:0140110	0.957	14.0888	3	transcription regulator activity	transcription regulator activity	MF	NA	NA	NA	NA	NA	NA	4	0.957	10.4597
GO:0043167	5	GO:0043167	0.917	12.2815	0	ion binding	ion binding	MF	NA	NA	NA	NA	NA	NA	3	0.917	11.8697
GO:0016773	6	GO:0016773	0.973	12.0773	9	phosphotransferase activity, alcohol group as acceptor	phosphotransferase activity, alcohol group as acceptor	MF	NA	NA	NA	NA	NA	NA	NA	NA	NA
GO:0016772	6	GO:0016773	0.916	11.9626	0	transferase activity, transferring phosphorus-containing groups	phosphotransferase activity, alcohol group as acceptor	MF	NA	NA	NA	NA	NA	NA	NA	NA	NA
GO:0003700	4	GO:0140110	0.92	11.8069	204	DNA-binding transcription factor activity	transcription regulator activity	MF	NA	NA	NA	NA	NA	NA	4	0.92	9.23582
GO:0004672	6	GO:0016773	0.94	11.6737	67	protein kinase activity	phosphotransferase activity, alcohol group as acceptor	MF	NA	NA	NA	NA	NA	NA	NA	NA	NA
GO:0043168	5	GO:0043167	0.799	11.3307	1	anion binding	ion binding	MF	NA	NA	NA	NA	NA	NA	3	0.799	9.30803
GO:0016301	6	GO:0016773	0.887	11.1255	17	kinase activity	phosphotransferase activity, alcohol group as acceptor	MF	NA	NA	NA	NA	NA	NA	NA	NA	NA
GO:0032559	7	GO:0032559	0.976	10.9547	0	adenyl ribonucleotide binding	adenyl ribonucleotide binding	MF	NA	NA	NA	NA	NA	NA	5	0.976	10.0381
GO:0005524	7	GO:0032559	0.971	10.9469	638	ATP binding	adenyl ribonucleotide binding	MF	NA	NA	NA	NA	NA	NA	5	0.971	9.85078
GO:0030554	7	GO:0032559	0.974	10.5045	0	adenyl nucleotide binding	adenyl ribonucleotide binding	MF	NA	NA	NA	NA	NA	NA	5	0.974	9.67572
GO:0032553	8	GO:0032553	0.968	10.3028	0	ribonucleotide binding	ribonucleotide binding	MF	NA	NA	NA	NA	NA	NA	8	0.968	7.11407
GO:0032555	8	GO:0032553	0.966	10.284	0	purine ribonucleotide binding	ribonucleotide binding	MF	NA	NA	NA	NA	NA	NA	8	0.966	7.00043
GO:0035639	5	GO:0043167	0.761	10.0899	0	purine ribonucleoside triphosphate binding	ion binding	MF	NA	NA	NA	NA	NA	NA	3	0.761	6.88273
GO:0000976	7	GO:0032559	0.41	9.79317	99	transcription regulatory region sequence-specific DNA binding	adenyl ribonucleotide binding	MF	NA	NA	NA	NA	NA	NA	5	0.41	7.27491
GO:0043565	7	GO:0032559	0.424	9.76955	164	sequence-specific DNA binding	adenyl ribonucleotide binding	MF	NA	NA	NA	NA	NA	NA	5	0.424	6.9393
GO:0001067	7	GO:0032559	0.41	9.61261	0	regulatory region nucleic acid binding	adenyl ribonucleotide binding	MF	NA	NA	NA	NA	NA	NA	5	0.41	7.14752
GO:0017076	7	GO:0032559	0.932	9.59517	2	purine nucleotide binding	adenyl ribonucleotide binding	MF	NA	NA	NA	NA	NA	NA	5	0.932	6.5376
GO:0003677	7	GO:0032559	0.458	9.44612	407	DNA binding	adenyl ribonucleotide binding	MF	NA	NA	NA	NA	NA	NA	5	0.458	9.65956
GO:1990837	7	GO:0032559	0.412	9.21467	14	sequence-specific double-stranded DNA binding	adenyl ribonucleotide binding	MF	NA	NA	NA	NA	NA	NA	5	0.412	7.30892
GO:0000981	4	GO:0140110	0.884	9.10679	486	DNA-binding transcription factor activity, RNA polymerase II-specific	transcription regulator activity	MF	NA	NA	NA	NA	NA	NA	4	0.884	6.64397
GO:0016740	6	GO:0016773	0.719	9.02457	0	transferase activity	phosphotransferase activity, alcohol group as acceptor	MF	NA	NA	NA	NA	NA	NA	NA	NA	NA
GO:0003690	7	GO:0032559	0.415	8.92445	24	double-stranded DNA binding	adenyl ribonucleotide binding	MF	NA	NA	NA	NA	NA	NA	5	0.415	7.4168
GO:0000166	7	GO:0032559	0.901	8.78781	18	nucleotide binding	adenyl ribonucleotide binding	MF	NA	NA	NA	NA	NA	NA	5	0.901	6.38616
GO:1901265	7	GO:0032559	0.901	8.78781	0	nucleoside phosphate binding	adenyl ribonucleotide binding	MF	NA	NA	NA	NA	NA	NA	5	0.901	6.38616
GO:0097159	7	GO:0032559	0.541	8.74232	0	organic cyclic compound binding	adenyl ribonucleotide binding	MF	NA	NA	NA	NA	NA	NA	5	0.541	7.00393
GO:0051020	3	GO:0019899	0.836	8.73283	6	GTPase binding	enzyme binding	MF	NA	NA	NA	NA	NA	NA	NA	NA	NA
GO:1901363	7	GO:0032559	0.544	8.62893	0	heterocyclic compound binding	adenyl ribonucleotide binding	MF	NA	NA	NA	NA	NA	NA	5	0.544	7.1343
GO:0097367	8	GO:0032553	0.926	8.59176	3	carbohydrate derivative binding	ribonucleotide binding	MF	NA	NA	NA	NA	NA	NA	8	0.926	6.47108
GO:0000977	7	GO:0032559	0.398	8.38934	175	RNA polymerase II transcription regulatory region sequence-specific DNA binding	adenyl ribonucleotide binding	MF	NA	NA	NA	NA	NA	NA	5	0.398	6.44491
GO:0042802	1	GO:0005515	0.464	8.08566	27	identical protein binding	protein binding	MF	NA	NA	NA	1	0.464	4.77469	2	0.464	4.26122
GO:0004674	6	GO:0016773	0.892	7.98297	230	protein serine/threonine kinase activity	phosphotransferase activity, alcohol group as acceptor	MF	NA	NA	NA	NA	NA	NA	NA	NA	NA
GO:0036094	9	GO:0036094	0.957	7.13312	0	small molecule binding	small molecule binding	MF	NA	NA	NA	NA	NA	NA	12	0.957	5.10735
GO:0050839	10	GO:0050839	0.997	6.71444	35	cell adhesion molecule binding	cell adhesion molecule binding	MF	NA	NA	NA	NA	NA	NA	10	0.997	5.62342
GO:0005085	11	GO:0005085	0.995	6.56225	128	guanyl-nucleotide exchange factor activity	guanyl-nucleotide exchange factor activity	MF	NA	NA	NA	NA	NA	NA	6	0.995	8.52871
GO:0008144	12	GO:0008144	0.999	6.53611	0	drug binding	drug binding	MF	NA	NA	NA	NA	NA	NA	9	0.999	6.62525
GO:0000987	7	GO:0032559	0.383	6.44009	16	cis-regulatory region sequence-specific DNA binding	adenyl ribonucleotide binding	MF	NA	NA	NA	NA	NA	NA	5	0.383	4.24642
GO:0019900	3	GO:0019899	0.843	6.01547	18	kinase binding	enzyme binding	MF	NA	NA	NA	NA	NA	NA	NA	NA	NA
GO:0042803	1	GO:0005515	0.452	5.94692	127	protein homodimerization activity	protein binding	MF	NA	NA	NA	1	0.452	3.30627	NA	NA	NA
GO:0003774	13	GO:0003774	0.996	5.92445	14	motor activity	motor activity	MF	NA	NA	NA	NA	NA	NA	11	0.996	5.16558
GO:0000978	7	GO:0032559	0.38	5.76955	412	RNA polymerase II cis-regulatory region sequence-specific DNA binding	adenyl ribonucleotide binding	MF	NA	NA	NA	NA	NA	NA	5	0.38	3.81816
GO:0031267	3	GO:0019899	0.831	5.60033	101	small GTPase binding	enzyme binding	MF	NA	NA	NA	NA	NA	NA	NA	NA	NA
GO:0008092	1	GO:0005515	0.545	5.02549	4	cytoskeletal protein binding	protein binding	MF	NA	NA	NA	NA	NA	NA	2	0.545	4.13847
GO:0009975	14	GO:0009975	0.998	5.02136	0	cyclase activity	cyclase activity	MF	NA	NA	NA	NA	NA	NA	NA	NA	NA
GO:0038023	15	GO:0038023	0.963	4.81531	52	signaling receptor activity	signaling receptor activity	MF	NA	NA	NA	NA	NA	NA	14	0.963	4.07727
GO:0046983	1	GO:0005515	0.533	4.67572	51	protein dimerization activity	protein binding	MF	NA	NA	NA	NA	NA	NA	2	0.533	4.29671
GO:0060089	15	GO:0038023	0.963	4.67572	0	molecular transducer activity	signaling receptor activity	MF	NA	NA	NA	NA	NA	NA	14	0.963	4.03668
GO:0016849	16	GO:0016849	0.998	4.65365	0	phosphorus-oxygen lyase activity	phosphorus-oxygen lyase activity	MF	NA	NA	NA	NA	NA	NA	15	0.998	3.91721
GO:0001227	4	GO:0140110	0.647	4.63451	56	DNA-binding transcription repressor activity, RNA polymerase II-specific	transcription regulator activity	MF	NA	NA	NA	NA	NA	NA	NA	NA	NA
GO:0019901	3	GO:0019899	0.826	4.51713	65	protein kinase binding	enzyme binding	MF	NA	NA	NA	NA	NA	NA	NA	NA	NA
GO:0001228	4	GO:0140110	0.688	4.31158	98	DNA-binding transcription activator activity, RNA polymerase II-specific	transcription regulator activity	MF	NA	NA	NA	NA	NA	NA	NA	NA	NA
GO:0008134	1	GO:0005515	0.49	4.02687	102	transcription factor binding	protein binding	MF	NA	NA	NA	1	0.49	3.11295	NA	NA	NA
GO:0005261	17	GO:0005261	0.988	4.00436	23	cation channel activity	cation channel activity	MF	NA	NA	NA	NA	NA	NA	18	0.988	3.44491
GO:0005543	18	GO:0005543	0.992	3.85387	31	phospholipid binding	phospholipid binding	MF	NA	NA	NA	NA	NA	NA	17	0.992	3.59688
GO:0045182	19	GO:0045182	0.994	3.84771	6	translation regulator activity	translation regulator activity	MF	NA	NA	NA	8	0.994	3.38934	NA	NA	NA
GO:0003779	1	GO:0005515	0.465	3.7986	74	actin binding	protein binding	MF	NA	NA	NA	NA	NA	NA	NA	NA	NA
GO:0045296	10	GO:0050839	0.865	3.61798	12	cadherin binding	cell adhesion molecule binding	MF	NA	NA	NA	NA	NA	NA	10	0.865	3.49757
GO:0030898	13	GO:0003774	0.514	3.61798	15	actin-dependent ATPase activity	motor activity	MF	NA	NA	NA	NA	NA	NA	NA	NA	NA
GO:0005216	17	GO:0005261	0.921	3.61083	5	ion channel activity	cation channel activity	MF	NA	NA	NA	NA	NA	NA	18	0.921	3.2993
GO:0004016	14	GO:0009975	0.952	3.59517	22	adenylate cyclase activity	cyclase activity	MF	NA	NA	NA	NA	NA	NA	NA	NA	NA
GO:0003824	6	GO:0016773	0.372	3.56864	43	catalytic activity	phosphotransferase activity, alcohol group as acceptor	MF	NA	NA	NA	NA	NA	NA	NA	NA	NA
GO:0003676	7	GO:0032559	0.514	3.34679	203	nucleic acid binding	adenyl ribonucleotide binding	MF	NA	NA	NA	NA	NA	NA	5	0.514	3.30892
GO:0016887	13	GO:0003774	0.711	3.32883	163	ATPase activity	motor activity	MF	NA	NA	NA	NA	NA	NA	11	0.711	4.60555
GO:0015267	17	GO:0005261	0.913	3.32057	8	channel activity	cation channel activity	MF	NA	NA	NA	NA	NA	NA	NA	NA	NA
GO:0022803	17	GO:0005261	0.913	3.32057	0	passive transmembrane transporter activity	cation channel activity	MF	NA	NA	NA	NA	NA	NA	NA	NA	NA
GO:0003712	4	GO:0140110	0.773	3.29243	93	transcription coregulator activity	transcription regulator activity	MF	NA	NA	NA	NA	NA	NA	NA	NA	NA
GO:0008047	11	GO:0005085	0.716	3.25649	4	enzyme activator activity	guanyl-nucleotide exchange factor activity	MF	NA	NA	NA	NA	NA	NA	6	0.716	3.65758
GO:0008289	18	GO:0005543	0.955	3.23657	26	lipid binding	phospholipid binding	MF	NA	NA	NA	NA	NA	NA	NA	NA	NA
GO:0008270	5	GO:0043167	0.714	3.21042	545	zinc ion binding	ion binding	MF	NA	NA	NA	NA	NA	NA	3	0.714	3.85699
GO:0030371	19	GO:0045182	0.84	3.17134	12	translation repressor activity	translation regulator activity	MF	NA	NA	NA	NA	NA	NA	NA	NA	NA
GO:0000900	19	GO:0045182	0.801	3.13194	15	translation repressor activity, mRNA regulatory element binding	translation regulator activity	MF	NA	NA	NA	NA	NA	NA	NA	NA	NA
GO:0043169	5	GO:0043167	0.812	3.1107	10	cation binding	ion binding	MF	NA	NA	NA	NA	NA	NA	3	0.812	4.02411
GO:0008017	1	GO:0005515	0.458	3.07417	114	microtubule binding	protein binding	MF	NA	NA	NA	NA	NA	NA	NA	NA	NA
GO:0003777	13	GO:0003774	0.971	3.0381	31	microtubule motor activity	motor activity	MF	NA	NA	NA	NA	NA	NA	11	0.971	3.44249
GO:0065007	NA	GO:0065007	NA	NA	0	biological regulation	biological regulation	BP	3	0.717	9.56384	NA	NA	NA	NA	NA	NA
GO:0050789	NA	GO:0065007	NA	NA	0	regulation of biological process	biological regulation	BP	3	0.682	9.451	NA	NA	NA	NA	NA	NA
GO:0050794	NA	GO:0065007	NA	NA	0	regulation of cellular process	biological regulation	BP	3	0.644	9.28316	NA	NA	NA	NA	NA	NA
GO:0097435	NA	GO:0097435	NA	NA	0	supramolecular fiber organization	supramolecular fiber organization	BP	4	0.99	6.95468	NA	NA	NA	NA	NA	NA
GO:0048519	NA	GO:0048519	NA	NA	0	negative regulation of biological process	negative regulation of biological process	BP	7	0.937	6.43771	NA	NA	NA	NA	NA	NA
GO:0016043	NA	GO:0097435	NA	NA	0	cellular component organization	supramolecular fiber organization	BP	4	0.492	6.37986	NA	NA	NA	NA	NA	NA
GO:0071840	NA	GO:0097435	NA	NA	0	cellular component organization or biogenesis	supramolecular fiber organization	BP	4	0.481	6.03905	NA	NA	NA	NA	NA	NA
GO:0009886	NA	GO:0009653	NA	NA	0	post-embryonic animal morphogenesis	anatomical structure morphogenesis	BP	2	0.677	6.01055	3	0.677	12.9281	5	0.677	10.9914
GO:0048523	NA	GO:0048519	NA	NA	0	negative regulation of cellular process	negative regulation of biological process	BP	7	0.899	5.83863	NA	NA	NA	NA	NA	NA
GO:0022603	NA	GO:0022603	NA	NA	0	regulation of anatomical structure morphogenesis	regulation of anatomical structure morphogenesis	BP	9	0.995	5.54516	NA	NA	NA	NA	NA	NA
GO:0050793	NA	GO:0022603	NA	NA	2	regulation of developmental process	regulation of anatomical structure morphogenesis	BP	9	0.815	5.53611	NA	NA	NA	NA	NA	NA
GO:0051128	NA	GO:0097435	NA	NA	0	regulation of cellular component organization	supramolecular fiber organization	BP	4	0.386	5.53313	NA	NA	NA	NA	NA	NA
GO:0048518	NA	GO:0065007	NA	NA	0	positive regulation of biological process	biological regulation	BP	3	0.457	5.4045	NA	NA	NA	NA	NA	NA
GO:0051171	NA	GO:0065007	NA	NA	0	regulation of nitrogen compound metabolic process	biological regulation	BP	3	0.464	5.31876	NA	NA	NA	NA	NA	NA
GO:0048522	NA	GO:0065007	NA	NA	0	positive regulation of cellular process	biological regulation	BP	3	0.442	5.23882	NA	NA	NA	NA	NA	NA
GO:0008037	NA	GO:0008037	NA	NA	0	cell recognition	cell recognition	BP	10	0.997	5.1707	NA	NA	NA	NA	NA	NA
GO:0022604	NA	GO:0022603	NA	NA	1	regulation of cell morphogenesis	regulation of anatomical structure morphogenesis	BP	9	0.918	5.1261	NA	NA	NA	NA	NA	NA
GO:2000026	NA	GO:2000026	NA	NA	0	regulation of multicellular organismal development	regulation of multicellular organismal development	BP	11	0.993	5.11577	11	0.993	13.9957	NA	NA	NA
GO:0031323	NA	GO:0065007	NA	NA	2	regulation of cellular metabolic process	biological regulation	BP	3	0.473	5.03012	NA	NA	NA	NA	NA	NA
GO:0080090	NA	GO:0065007	NA	NA	1	regulation of primary metabolic process	biological regulation	BP	3	0.464	4.91721	NA	NA	NA	NA	NA	NA
GO:0019222	NA	GO:0065007	NA	NA	2	regulation of metabolic process	biological regulation	BP	3	0.498	4.78252	NA	NA	NA	NA	NA	NA
GO:0097485	NA	GO:0097485	NA	NA	0	neuron projection guidance	neuron projection guidance	BP	12	0.991	4.76447	NA	NA	NA	NA	NA	NA
GO:0007015	NA	GO:0097435	NA	NA	73	actin filament organization	supramolecular fiber organization	BP	4	0.941	4.75945	NA	NA	NA	NA	NA	NA
GO:0034333	NA	GO:0034333	NA	NA	5	adherens junction assembly	adherens junction assembly	BP	13	1	4.74232	NA	NA	NA	NA	NA	NA
GO:2000112	NA	GO:0065007	NA	NA	0	regulation of cellular macromolecule biosynthetic process	biological regulation	BP	3	0.431	4.72584	NA	NA	NA	NA	NA	NA
GO:0048598	NA	GO:0009653	NA	NA	9	embryonic morphogenesis	anatomical structure morphogenesis	BP	2	0.628	4.68613	NA	NA	NA	NA	NA	NA
GO:0008038	NA	GO:0008037	NA	NA	6	neuron recognition	cell recognition	BP	10	0.994	4.66756	NA	NA	NA	NA	NA	NA
GO:0010556	NA	GO:0065007	NA	NA	0	regulation of macromolecule biosynthetic process	biological regulation	BP	3	0.432	4.66354	NA	NA	NA	NA	NA	NA
GO:0031326	NA	GO:0065007	NA	NA	0	regulation of cellular biosynthetic process	biological regulation	BP	3	0.435	4.65561	NA	NA	NA	NA	NA	NA
GO:0009889	NA	GO:0065007	NA	NA	0	regulation of biosynthetic process	biological regulation	BP	3	0.435	4.63078	NA	NA	NA	NA	NA	NA
GO:0060255	NA	GO:0065007	NA	NA	0	regulation of macromolecule metabolic process	biological regulation	BP	3	0.488	4.59346	NA	NA	NA	NA	NA	NA
GO:0007411	NA	GO:0097485	NA	NA	204	axon guidance	neuron projection guidance	BP	12	0.985	4.52724	NA	NA	NA	NA	NA	NA
GO:0035120	NA	GO:0009653	NA	NA	1	post-embryonic appendage morphogenesis	anatomical structure morphogenesis	BP	2	0.636	4.51713	3	0.636	9.20343	5	0.636	6.89963
GO:2001141	NA	GO:0065007	NA	NA	0	regulation of RNA biosynthetic process	biological regulation	BP	3	0.42	4.37675	NA	NA	NA	NA	NA	NA
GO:1903506	NA	GO:0065007	NA	NA	0	regulation of nucleic acid-templated transcription	biological regulation	BP	3	0.42	4.37675	NA	NA	NA	NA	NA	NA
GO:0006355	NA	GO:0065007	NA	NA	297	regulation of transcription, DNA-templated	biological regulation	BP	3	0.42	4.37675	NA	NA	NA	NA	NA	NA
GO:0035114	NA	GO:0009653	NA	NA	1	imaginal disc-derived appendage morphogenesis	anatomical structure morphogenesis	BP	2	0.642	4.26201	3	0.642	9.91721	5	0.642	7.28651
GO:0051252	NA	GO:0065007	NA	NA	3	regulation of RNA metabolic process	biological regulation	BP	3	0.43	4.20901	NA	NA	NA	NA	NA	NA
GO:0009888	NA	GO:0032502	NA	NA	15	tissue development	developmental process	BP	1	0.507	4.16115	NA	NA	NA	NA	NA	NA
GO:0008360	NA	GO:0022603	NA	NA	40	regulation of cell shape	regulation of anatomical structure morphogenesis	BP	9	0.895	4.12784	NA	NA	NA	NA	NA	NA
GO:0007391	NA	GO:0009653	NA	NA	121	dorsal closure	anatomical structure morphogenesis	BP	2	0.542	4.12668	NA	NA	NA	NA	NA	NA
GO:0040011	NA	GO:0097485	NA	NA	30	locomotion	neuron projection guidance	BP	12	0.859	4.07988	NA	NA	NA	NA	NA	NA
GO:0035107	NA	GO:0009653	NA	NA	1	appendage morphogenesis	anatomical structure morphogenesis	BP	2	0.642	3.9914	3	0.642	9.31247	5	0.642	7.15677
GO:0009966	NA	GO:0009966	NA	NA	11	regulation of signal transduction	regulation of signal transduction	BP	17	0.968	3.9914	NA	NA	NA	NA	NA	NA
GO:0051093	NA	GO:0022603	NA	NA	0	negative regulation of developmental process	regulation of anatomical structure morphogenesis	BP	9	0.709	3.97062	NA	NA	NA	NA	NA	NA
GO:0006357	NA	GO:0065007	NA	NA	684	regulation of transcription by RNA polymerase II	biological regulation	BP	3	0.377	3.95861	NA	NA	NA	NA	NA	NA
GO:0007097	NA	GO:0007097	NA	NA	21	nuclear migration	nuclear migration	BP	18	0.999	3.94692	NA	NA	NA	NA	NA	NA
GO:0051239	NA	GO:2000026	NA	NA	0	regulation of multicellular organismal process	regulation of multicellular organismal development	BP	11	0.883	3.93554	11	0.883	13.1296	NA	NA	NA
GO:0045880	NA	GO:0009966	NA	NA	64	positive regulation of smoothened signaling pathway	regulation of signal transduction	BP	17	0.663	3.85078	NA	NA	NA	NA	NA	NA
GO:0035295	NA	GO:0048513	NA	NA	1	tube development	animal organ development	BP	5	0.475	3.82974	NA	NA	NA	NA	NA	NA
GO:0016331	NA	GO:0009653	NA	NA	9	morphogenesis of embryonic epithelium	anatomical structure morphogenesis	BP	2	0.552	3.80967	NA	NA	NA	NA	NA	NA
GO:0019219	NA	GO:0065007	NA	NA	0	regulation of nucleobase-containing compound metabolic process	biological regulation	BP	3	0.432	3.8041	NA	NA	NA	NA	NA	NA
GO:0009967	NA	GO:0007165	NA	NA	0	positive regulation of signal transduction	signal transduction	BP	14	0.708	3.69897	NA	NA	NA	NA	NA	NA
GO:0032501	NA	GO:0048513	NA	NA	0	multicellular organismal process	animal organ development	BP	5	0.49	3.67572	NA	NA	NA	NA	NA	NA
GO:0016200	NA	GO:0008037	NA	NA	5	synaptic target attraction	cell recognition	BP	10	0.767	3.65758	NA	NA	NA	NA	NA	NA
GO:0035556	NA	GO:0009966	NA	NA	91	intracellular signal transduction	regulation of signal transduction	BP	17	0.665	3.64397	NA	NA	NA	NA	NA	NA
GO:0023051	NA	GO:0009966	NA	NA	0	regulation of signaling	regulation of signal transduction	BP	17	0.944	3.56864	NA	NA	NA	NA	NA	NA
GO:0010646	NA	GO:0007165	NA	NA	0	regulation of cell communication	signal transduction	BP	14	0.741	3.56864	NA	NA	NA	NA	NA	NA
GO:0023056	NA	GO:0009966	NA	NA	0	positive regulation of signaling	regulation of signal transduction	BP	17	0.836	3.52288	NA	NA	NA	NA	NA	NA
GO:0010647	NA	GO:0007165	NA	NA	0	positive regulation of cell communication	signal transduction	BP	14	0.646	3.52288	NA	NA	NA	NA	NA	NA
GO:0002009	NA	GO:0032502	NA	NA	16	morphogenesis of an epithelium	developmental process	BP	1	0.438	3.48945	NA	NA	NA	NA	NA	NA
GO:0010468	NA	GO:0065007	NA	NA	106	regulation of gene expression	biological regulation	BP	3	0.464	3.47756	NA	NA	NA	NA	NA	NA
GO:0051241	NA	GO:2000026	NA	NA	0	negative regulation of multicellular organismal process	regulation of multicellular organismal development	BP	11	0.77	3.47108	11	0.77	3.6517	NA	NA	NA
GO:0035023	NA	GO:0009966	NA	NA	16	regulation of Rho protein signal transduction	regulation of signal transduction	BP	17	0.626	3.42481	NA	NA	NA	NA	NA	NA
GO:0034332	NA	GO:0034333	NA	NA	10	adherens junction organization	adherens junction assembly	BP	13	0.944	3.42481	NA	NA	NA	NA	NA	NA
GO:0007615	NA	GO:0007610	NA	NA	14	anesthesia-resistant memory	behavior	BP	19	0.606	3.42136	NA	NA	NA	NA	NA	NA
GO:0007154	NA	GO:0007165	NA	NA	3	cell communication	signal transduction	BP	14	0.873	3.39577	NA	NA	NA	NA	NA	NA
GO:0032956	NA	GO:0030029	NA	NA	19	regulation of actin cytoskeleton organization	actin filament-based process	BP	20	0.855	3.3536	NA	NA	NA	NA	NA	NA
GO:0051647	NA	GO:0007097	NA	NA	9	nucleus localization	nuclear migration	BP	18	0.978	3.34582	NA	NA	NA	NA	NA	NA
GO:0048066	NA	GO:0048066	NA	NA	15	developmental pigmentation	developmental pigmentation	BP	21	0.997	3.32975	NA	NA	NA	NA	NA	NA
GO:0043473	NA	GO:0048066	NA	NA	0	pigmentation	developmental pigmentation	BP	21	0.987	3.32975	NA	NA	NA	NA	NA	NA
GO:0007390	NA	GO:0009653	NA	NA	20	germ-band shortening	anatomical structure morphogenesis	BP	2	0.434	3.32975	NA	NA	NA	NA	NA	NA
GO:0048731	NA	GO:0048513	NA	NA	0	system development	animal organ development	BP	5	0.763	3.31785	16	0.763	9.5986	NA	NA	NA
GO:1902531	NA	GO:0009966	NA	NA	1	regulation of intracellular signal transduction	regulation of signal transduction	BP	17	0.848	3.28988	NA	NA	NA	NA	NA	NA
GO:0032970	NA	GO:0030029	NA	NA	3	regulation of actin filament-based process	actin filament-based process	BP	20	0.857	3.27409	NA	NA	NA	NA	NA	NA
GO:0048729	NA	GO:0032502	NA	NA	0	tissue morphogenesis	developmental process	BP	1	0.441	3.27246	NA	NA	NA	NA	NA	NA
GO:0051173	NA	GO:0065007	NA	NA	0	positive regulation of nitrogen compound metabolic process	biological regulation	BP	3	0.357	3.24185	NA	NA	NA	NA	NA	NA
GO:0051960	NA	GO:2000026	NA	NA	5	regulation of nervous system development	regulation of multicellular organismal development	BP	11	0.967	3.23284	11	0.967	9.69897	NA	NA	NA
GO:0007389	NA	GO:0048513	NA	NA	9	pattern specification process	animal organ development	BP	5	0.451	3.20971	NA	NA	NA	NA	NA	NA
GO:2000113	NA	GO:0048519	NA	NA	0	negative regulation of cellular macromolecule biosynthetic process	negative regulation of biological process	BP	7	0.743	3.16622	NA	NA	NA	NA	NA	NA
GO:0010558	NA	GO:0048519	NA	NA	0	negative regulation of macromolecule biosynthetic process	negative regulation of biological process	BP	7	0.743	3.16622	NA	NA	NA	NA	NA	NA
GO:0030865	NA	GO:0030865	NA	NA	4	cortical cytoskeleton organization	cortical cytoskeleton organization	BP	22	0.998	3.11464	NA	NA	NA	NA	NA	NA
GO:0046958	NA	GO:0007610	NA	NA	2	nonassociative learning	behavior	BP	19	0.61	3.07624	NA	NA	NA	NA	NA	NA
GO:0008589	NA	GO:0009966	NA	NA	2	regulation of smoothened signaling pathway	regulation of signal transduction	BP	17	0.718	3.065	NA	NA	NA	NA	NA	NA
GO:0009893	NA	GO:0065007	NA	NA	0	positive regulation of metabolic process	biological regulation	BP	3	0.374	3.03716	NA	NA	NA	NA	NA	NA
GO:0060541	NA	GO:0048513	NA	NA	0	respiratory system development	animal organ development	BP	5	0.498	3.02182	16	0.498	3.87615	NA	NA	NA
GO:0007424	NA	GO:0048513	NA	NA	101	open tracheal system development	animal organ development	BP	5	0.494	3.02182	16	0.494	3.87615	NA	NA	NA
GO:0051493	NA	GO:0097435	NA	NA	8	regulation of cytoskeleton organization	supramolecular fiber organization	BP	4	0.323	3.00349	NA	NA	NA	NA	NA	NA
GO:0098590	NA	GO:0098590	NA	NA	0	plasma membrane region	plasma membrane region	CC	2	0.985	8.87615	NA	NA	NA	NA	NA	NA
GO:0005938	NA	GO:0098590	NA	NA	111	cell cortex	plasma membrane region	CC	2	0.455	6.84771	NA	NA	NA	NA	NA	NA
GO:0005911	NA	GO:0005911	NA	NA	32	cell-cell junction	cell-cell junction	CC	4	0.993	6.08145	NA	NA	NA	NA	NA	NA
GO:0030054	NA	GO:0005911	NA	NA	5	cell junction	cell-cell junction	CC	4	0.803	5.78516	NA	NA	NA	NA	NA	NA
GO:0016324	NA	GO:0098590	NA	NA	85	apical plasma membrane	plasma membrane region	CC	2	0.839	5.24185	NA	NA	NA	NA	NA	NA
GO:0070160	NA	GO:0005911	NA	NA	0	tight junction	cell-cell junction	CC	4	0.876	3.07007	NA	NA	NA	NA	NA	NA
GO:0032154	NA	GO:0098590	NA	NA	33	cleavage furrow	plasma membrane region	CC	2	0.763	3.07007	NA	NA	NA	NA	NA	NA
GO:0042803	NA	GO:0042803	NA	NA	127	protein homodimerization activity	protein homodimerization activity	MF	1	0.995	6.7986	NA	NA	NA	NA	NA	NA
GO:0042802	NA	GO:0042803	NA	NA	27	identical protein binding	protein homodimerization activity	MF	1	0.976	6.39147	NA	NA	NA	NA	NA	NA
GO:0005515	NA	GO:0042803	NA	NA	872	protein binding	protein homodimerization activity	MF	1	0.452	5.91009	NA	NA	NA	NA	NA	NA
GO:0019899	NA	GO:0042803	NA	NA	12	enzyme binding	protein homodimerization activity	MF	1	0.348	3.86328	NA	NA	NA	NA	NA	NA
GO:0015385	NA	GO:0015385	NA	NA	5	sodium:proton antiporter activity	sodium:proton antiporter activity	MF	2	1	3.27165	NA	NA	NA	NA	NA	NA
GO:0043565	NA	GO:0043565	NA	NA	164	sequence-specific DNA binding	sequence-specific DNA binding	MF	3	0.965	3.25964	NA	NA	NA	NA	NA	NA
GO:0046983	NA	GO:0042803	NA	NA	51	protein dimerization activity	protein homodimerization activity	MF	1	0.871	3.14935	NA	NA	NA	NA	NA	NA
GO:0050794	NA	GO:0050794	NA	NA	0	regulation of cellular process	regulation of cellular process	BP	NA	NA	NA	1	0.787	34.6757	NA	NA	NA
GO:0065007	NA	GO:0050794	NA	NA	0	biological regulation	regulation of cellular process	BP	NA	NA	NA	1	0.644	32.7167	NA	NA	NA
GO:0050789	NA	GO:0050794	NA	NA	0	regulation of biological process	regulation of cellular process	BP	NA	NA	NA	1	0.711	31.6925	NA	NA	NA
GO:0031323	NA	GO:0031323	NA	NA	2	regulation of cellular metabolic process	regulation of cellular metabolic process	BP	NA	NA	NA	9	0.923	14.6946	NA	NA	NA
GO:0019222	NA	GO:0031323	NA	NA	2	regulation of metabolic process	regulation of cellular metabolic process	BP	NA	NA	NA	9	0.873	14.52	NA	NA	NA
GO:0051171	NA	GO:0031323	NA	NA	0	regulation of nitrogen compound metabolic process	regulation of cellular metabolic process	BP	NA	NA	NA	9	0.828	13.4841	NA	NA	NA
GO:0080090	NA	GO:0031323	NA	NA	1	regulation of primary metabolic process	regulation of cellular metabolic process	BP	NA	NA	NA	9	0.829	13.451	NA	NA	NA
GO:0022414	NA	GO:0022414	NA	NA	2	reproductive process	reproductive process	BP	NA	NA	NA	15	0.938	12.983	NA	NA	NA
GO:0060255	NA	GO:0031323	NA	NA	0	regulation of macromolecule metabolic process	regulation of cellular metabolic process	BP	NA	NA	NA	9	0.86	12.5638	NA	NA	NA
GO:0097485	NA	GO:0009653	NA	NA	0	neuron projection guidance	anatomical structure morphogenesis	BP	NA	NA	NA	3	0.623	12.1267	NA	NA	NA
GO:0031326	NA	GO:0031323	NA	NA	0	regulation of cellular biosynthetic process	regulation of cellular metabolic process	BP	NA	NA	NA	9	0.866	11.9706	NA	NA	NA
GO:0009889	NA	GO:0031323	NA	NA	0	regulation of biosynthetic process	regulation of cellular metabolic process	BP	NA	NA	NA	9	0.79	11.9172	NA	NA	NA
GO:0048609	NA	GO:0022414	NA	NA	0	multicellular organismal reproductive process	reproductive process	BP	NA	NA	NA	15	0.901	11.8416	NA	NA	NA
GO:0007411	NA	GO:0009653	NA	NA	204	axon guidance	anatomical structure morphogenesis	BP	NA	NA	NA	3	0.618	11.4935	NA	NA	NA
GO:0010556	NA	GO:0031323	NA	NA	0	regulation of macromolecule biosynthetic process	regulation of cellular metabolic process	BP	NA	NA	NA	9	0.784	11.4908	NA	NA	NA
GO:2000112	NA	GO:0031323	NA	NA	0	regulation of cellular macromolecule biosynthetic process	regulation of cellular metabolic process	BP	NA	NA	NA	9	0.86	11.2984	NA	NA	NA
GO:0010468	NA	GO:0031323	NA	NA	106	regulation of gene expression	regulation of cellular metabolic process	BP	NA	NA	NA	9	0.829	11.1772	NA	NA	NA
GO:0022412	NA	GO:0022414	NA	NA	0	cellular process involved in reproduction in multicellular organism	reproductive process	BP	NA	NA	NA	15	0.868	9.98716	NA	NA	NA
GO:0051252	NA	GO:0031323	NA	NA	3	regulation of RNA metabolic process	regulation of cellular metabolic process	BP	NA	NA	NA	9	0.857	9.93554	NA	NA	NA
GO:0009966	NA	GO:0007165	NA	NA	11	regulation of signal transduction	signal transduction	BP	NA	NA	NA	4	0.802	9.87943	NA	NA	NA
GO:0040007	NA	GO:0040007	NA	NA	0	growth	growth	BP	NA	NA	NA	22	0.986	9.67572	28	0.986	7.06803
GO:0048589	NA	GO:0040007	NA	NA	5	developmental growth	growth	BP	NA	NA	NA	22	0.959	9.67572	28	0.959	7.06803
GO:0003006	NA	GO:0022414	NA	NA	0	developmental process involved in reproduction	reproductive process	BP	NA	NA	NA	15	0.875	9.57187	NA	NA	NA
GO:0019219	NA	GO:0031323	NA	NA	0	regulation of nucleobase-containing compound metabolic process	regulation of cellular metabolic process	BP	NA	NA	NA	9	0.861	9.44977	NA	NA	NA
GO:1903506	NA	GO:0031323	NA	NA	0	regulation of nucleic acid-templated transcription	regulation of cellular metabolic process	BP	NA	NA	NA	9	0.842	9.01055	NA	NA	NA
GO:0006355	NA	GO:0031323	NA	NA	297	regulation of transcription, DNA-templated	regulation of cellular metabolic process	BP	NA	NA	NA	9	0.842	9.01055	NA	NA	NA
GO:2001141	NA	GO:0031323	NA	NA	0	regulation of RNA biosynthetic process	regulation of cellular metabolic process	BP	NA	NA	NA	9	0.842	9.01055	NA	NA	NA
GO:0010648	NA	GO:0048523	NA	NA	0	negative regulation of cell communication	negative regulation of cellular process	BP	NA	NA	NA	8	0.785	8.64975	NA	NA	NA
GO:0007476	NA	GO:0009653	NA	NA	144	imaginal disc-derived wing morphogenesis	anatomical structure morphogenesis	BP	NA	NA	NA	3	0.619	8.18376	5	0.619	4.70997
GO:0007611	NA	GO:0007611	NA	NA	17	learning or memory	learning or memory	BP	NA	NA	NA	26	0.994	7.79588	NA	NA	NA
GO:0050890	NA	GO:0007611	NA	NA	0	cognition	learning or memory	BP	NA	NA	NA	26	0.994	7.79588	NA	NA	NA
GO:0007399	NA	GO:0048513	NA	NA	93	nervous system development	animal organ development	BP	NA	NA	NA	16	0.657	7.15677	NA	NA	NA
GO:0030030	NA	GO:0016043	NA	NA	2	cell projection organization	cellular component organization	BP	NA	NA	NA	25	0.59	7.01863	NA	NA	NA
GO:0006357	NA	GO:0031323	NA	NA	684	regulation of transcription by RNA polymerase II	regulation of cellular metabolic process	BP	NA	NA	NA	9	0.775	6.92812	NA	NA	NA
GO:0009968	NA	GO:0048523	NA	NA	3	negative regulation of signal transduction	negative regulation of cellular process	BP	NA	NA	NA	8	0.779	6.86646	NA	NA	NA
GO:0048477	NA	GO:0022414	NA	NA	262	oogenesis	reproductive process	BP	NA	NA	NA	15	0.813	6.66756	NA	NA	NA
GO:0007292	NA	GO:0022414	NA	NA	1	female gamete generation	reproductive process	BP	NA	NA	NA	15	0.823	6.6073	NA	NA	NA
GO:0006796	NA	GO:0006796	NA	NA	2	phosphate-containing compound metabolic process	phosphate-containing compound metabolic process	BP	NA	NA	NA	27	0.966	6.59346	NA	NA	NA
GO:0006793	NA	GO:0006796	NA	NA	0	phosphorus metabolic process	phosphate-containing compound metabolic process	BP	NA	NA	NA	27	0.963	6.5867	NA	NA	NA
GO:0006468	NA	GO:0006796	NA	NA	235	protein phosphorylation	phosphate-containing compound metabolic process	BP	NA	NA	NA	27	0.83	6.56384	NA	NA	NA
GO:0007010	NA	GO:0016043	NA	NA	19	cytoskeleton organization	cellular component organization	BP	NA	NA	NA	25	0.588	6.4389	4	0.588	10.2007
GO:0007276	NA	GO:0022414	NA	NA	6	gamete generation	reproductive process	BP	NA	NA	NA	15	0.881	6.37263	NA	NA	NA
GO:0009888	NA	GO:0009888	NA	NA	15	tissue development	tissue development	BP	NA	NA	NA	28	0.947	6.32975	NA	NA	NA
GO:0050808	NA	GO:0050808	NA	NA	79	synapse organization	synapse organization	BP	NA	NA	NA	29	0.99	6.27901	43	0.99	4.41567
GO:0040008	NA	GO:0040007	NA	NA	24	regulation of growth	growth	BP	NA	NA	NA	22	0.943	6.20761	28	0.943	6.61439
GO:0007613	NA	GO:0007611	NA	NA	26	memory	learning or memory	BP	NA	NA	NA	26	0.944	6.18642	NA	NA	NA
GO:0030036	NA	GO:0030036	NA	NA	65	actin cytoskeleton organization	actin cytoskeleton organization	BP	NA	NA	NA	31	0.988	6.13077	29	0.988	6.7986
GO:1904396	NA	GO:0050808	NA	NA	4	regulation of neuromuscular junction development	synapse organization	BP	NA	NA	NA	29	0.872	6.04001	NA	NA	NA
GO:0030029	NA	GO:0030036	NA	NA	5	actin filament-based process	actin cytoskeleton organization	BP	NA	NA	NA	31	0.974	5.94692	29	0.974	6.45346
GO:0007281	NA	GO:0022414	NA	NA	53	germ cell development	reproductive process	BP	NA	NA	NA	15	0.836	5.88606	NA	NA	NA
GO:0016049	NA	GO:0040007	NA	NA	0	cell growth	growth	BP	NA	NA	NA	22	0.855	5.77989	28	0.855	4.05257
GO:0051240	NA	GO:2000026	NA	NA	0	positive regulation of multicellular organismal process	regulation of multicellular organismal development	BP	NA	NA	NA	11	0.779	5.69037	NA	NA	NA
GO:0008355	NA	GO:0007611	NA	NA	42	olfactory learning	learning or memory	BP	NA	NA	NA	26	0.85	5.61979	NA	NA	NA
GO:0048666	NA	GO:0048513	NA	NA	15	neuron development	animal organ development	BP	NA	NA	NA	16	0.574	5.58838	NA	NA	NA
GO:0016310	NA	GO:0006796	NA	NA	19	phosphorylation	phosphate-containing compound metabolic process	BP	NA	NA	NA	27	0.879	5.5784	NA	NA	NA
GO:0048608	NA	GO:0022414	NA	NA	1	reproductive structure development	reproductive process	BP	NA	NA	NA	15	0.589	5.33068	NA	NA	NA
GO:0060560	NA	GO:0040007	NA	NA	0	developmental growth involved in morphogenesis	growth	BP	NA	NA	NA	22	0.815	5.31605	28	0.815	3.82681
GO:0016319	NA	GO:0048513	NA	NA	86	mushroom body development	animal organ development	BP	NA	NA	NA	16	0.556	5.14448	NA	NA	NA
GO:0007612	NA	GO:0007611	NA	NA	11	learning	learning or memory	BP	NA	NA	NA	26	0.903	5.1296	NA	NA	NA
GO:0008306	NA	GO:0007611	NA	NA	17	associative learning	learning or memory	BP	NA	NA	NA	26	0.878	5.00745	NA	NA	NA
GO:0007615	NA	GO:0007611	NA	NA	14	anesthesia-resistant memory	learning or memory	BP	NA	NA	NA	26	0.766	4.96257	NA	NA	NA
GO:0034248	NA	GO:0031323	NA	NA	0	regulation of cellular amide metabolic process	regulation of cellular metabolic process	BP	NA	NA	NA	9	0.612	4.92082	NA	NA	NA
GO:0048638	NA	GO:0040007	NA	NA	5	regulation of developmental growth	growth	BP	NA	NA	NA	22	0.906	4.91364	28	0.906	4.89279
GO:1902532	NA	GO:0048523	NA	NA	0	negative regulation of intracellular signal transduction	negative regulation of cellular process	BP	NA	NA	NA	8	0.667	4.90309	NA	NA	NA
GO:0042325	NA	GO:0006796	NA	NA	6	regulation of phosphorylation	phosphate-containing compound metabolic process	BP	NA	NA	NA	27	0.737	4.84466	NA	NA	NA
GO:0048588	NA	GO:0040007	NA	NA	0	developmental cell growth	growth	BP	NA	NA	NA	22	0.8	4.78516	28	0.8	3.50864
GO:0008582	NA	GO:0050808	NA	NA	37	regulation of synaptic growth at neuromuscular junction	synapse organization	BP	NA	NA	NA	29	0.868	4.64782	NA	NA	NA
GO:0007528	NA	GO:0050808	NA	NA	48	neuromuscular junction development	synapse organization	BP	NA	NA	NA	29	0.916	4.5817	NA	NA	NA
GO:0099643	NA	GO:0099643	NA	NA	0	signal release from synapse	signal release from synapse	BP	NA	NA	NA	34	0.996	4.5817	NA	NA	NA
GO:0051246	NA	GO:0031323	NA	NA	0	regulation of protein metabolic process	regulation of cellular metabolic process	BP	NA	NA	NA	9	0.644	4.49621	NA	NA	NA
GO:0051179	NA	GO:0099643	NA	NA	0	localization	signal release from synapse	BP	NA	NA	NA	34	0.498	4.48945	NA	NA	NA
GO:0070983	NA	GO:0009653	NA	NA	24	dendrite guidance	anatomical structure morphogenesis	BP	NA	NA	NA	3	0.442	4.4318	NA	NA	NA
GO:0007635	NA	GO:0007610	NA	NA	7	chemosensory behavior	behavior	BP	NA	NA	NA	6	0.742	4.42829	NA	NA	NA
GO:0042048	NA	GO:0007610	NA	NA	49	olfactory behavior	behavior	BP	NA	NA	NA	6	0.728	4.42022	NA	NA	NA
GO:0007446	NA	GO:0040007	NA	NA	17	imaginal disc growth	growth	BP	NA	NA	NA	22	0.779	4.36552	NA	NA	NA
GO:0051641	NA	GO:0099643	NA	NA	0	cellular localization	signal release from synapse	BP	NA	NA	NA	34	0.442	4.3536	NA	NA	NA
GO:0051962	NA	GO:2000026	NA	NA	0	positive regulation of nervous system development	regulation of multicellular organismal development	BP	NA	NA	NA	11	0.899	4.29073	NA	NA	NA
GO:0051963	NA	GO:0050808	NA	NA	3	regulation of synapse assembly	synapse organization	BP	NA	NA	NA	29	0.873	4.23582	NA	NA	NA
GO:0032268	NA	GO:0031323	NA	NA	0	regulation of cellular protein metabolic process	regulation of cellular metabolic process	BP	NA	NA	NA	9	0.699	4.20691	NA	NA	NA
GO:0031175	NA	GO:0048513	NA	NA	14	neuron projection development	animal organ development	BP	NA	NA	NA	16	0.548	4.19723	NA	NA	NA
GO:0007269	NA	GO:0099643	NA	NA	71	neurotransmitter secretion	signal release from synapse	BP	NA	NA	NA	34	0.996	4.17914	NA	NA	NA
GO:0045433	NA	GO:0007610	NA	NA	21	male courtship behavior, veined wing generated song production	behavior	BP	NA	NA	NA	6	0.628	4.1209	NA	NA	NA
GO:0007498	NA	GO:0009888	NA	NA	68	mesoderm development	tissue development	BP	NA	NA	NA	28	0.628	4.09909	NA	NA	NA
GO:0048729	NA	GO:0009888	NA	NA	0	tissue morphogenesis	tissue development	BP	NA	NA	NA	28	0.852	4.06854	NA	NA	NA
GO:0051051	NA	GO:0032879	NA	NA	0	negative regulation of transport	regulation of localization	BP	NA	NA	NA	21	0.755	4.02595	NA	NA	NA
GO:0045937	NA	GO:0006796	NA	NA	0	positive regulation of phosphate metabolic process	phosphate-containing compound metabolic process	BP	NA	NA	NA	27	0.699	3.97881	NA	NA	NA
GO:0010562	NA	GO:0006796	NA	NA	0	positive regulation of phosphorus metabolic process	phosphate-containing compound metabolic process	BP	NA	NA	NA	27	0.695	3.97881	NA	NA	NA
GO:0048675	NA	GO:0040007	NA	NA	27	axon extension	growth	BP	NA	NA	NA	22	0.77	3.97469	NA	NA	NA
GO:0051302	NA	GO:0051302	NA	NA	3	regulation of cell division	regulation of cell division	BP	NA	NA	NA	35	0.999	3.96257	NA	NA	NA
GO:0042327	NA	GO:0006796	NA	NA	3	positive regulation of phosphorylation	phosphate-containing compound metabolic process	BP	NA	NA	NA	27	0.691	3.9431	NA	NA	NA
GO:0035265	NA	GO:0040007	NA	NA	2	organ growth	growth	BP	NA	NA	NA	22	0.815	3.90309	NA	NA	NA
GO:0023061	NA	GO:0099643	NA	NA	1	signal release	signal release from synapse	BP	NA	NA	NA	34	0.973	3.87615	NA	NA	NA
GO:0045995	NA	GO:2000026	NA	NA	10	regulation of embryonic development	regulation of multicellular organismal development	BP	NA	NA	NA	11	0.835	3.87615	NA	NA	NA
GO:0007616	NA	GO:0007611	NA	NA	84	long-term memory	learning or memory	BP	NA	NA	NA	26	0.886	3.82974	NA	NA	NA
GO:0051174	NA	GO:0006796	NA	NA	0	regulation of phosphorus metabolic process	phosphate-containing compound metabolic process	BP	NA	NA	NA	27	0.753	3.77728	NA	NA	NA
GO:0019220	NA	GO:0006796	NA	NA	0	regulation of phosphate metabolic process	phosphate-containing compound metabolic process	BP	NA	NA	NA	27	0.756	3.77728	NA	NA	NA
GO:1990138	NA	GO:0040007	NA	NA	0	neuron projection extension	growth	BP	NA	NA	NA	22	0.774	3.7122	NA	NA	NA
GO:0046058	NA	GO:0006796	NA	NA	3	cAMP metabolic process	phosphate-containing compound metabolic process	BP	NA	NA	NA	27	0.569	3.70333	NA	NA	NA
GO:0072375	NA	GO:0007611	NA	NA	19	medium-term memory	learning or memory	BP	NA	NA	NA	26	0.784	3.70333	NA	NA	NA
GO:0007416	NA	GO:0050808	NA	NA	22	synapse assembly	synapse organization	BP	NA	NA	NA	29	0.914	3.6968	NA	NA	NA
GO:1903036	NA	GO:0048583	NA	NA	0	positive regulation of response to wounding	regulation of response to stimulus	BP	NA	NA	NA	13	0.569	3.66354	NA	NA	NA
GO:0001932	NA	GO:0006796	NA	NA	7	regulation of protein phosphorylation	phosphate-containing compound metabolic process	BP	NA	NA	NA	27	0.715	3.65758	NA	NA	NA
GO:0002009	NA	GO:0009888	NA	NA	16	morphogenesis of an epithelium	tissue development	BP	NA	NA	NA	28	0.848	3.63827	NA	NA	NA
GO:0032535	NA	GO:0065008	NA	NA	0	regulation of cellular component size	regulation of biological quality	BP	NA	NA	NA	18	0.707	3.61439	NA	NA	NA
GO:1903034	NA	GO:0048583	NA	NA	0	regulation of response to wounding	regulation of response to stimulus	BP	NA	NA	NA	13	0.587	3.59176	NA	NA	NA
GO:2000648	NA	GO:2000648	NA	NA	4	positive regulation of stem cell proliferation	positive regulation of stem cell proliferation	BP	NA	NA	NA	37	1	3.59176	NA	NA	NA
GO:0097688	NA	GO:0050808	NA	NA	3	glutamate receptor clustering	synapse organization	BP	NA	NA	NA	29	0.674	3.59007	NA	NA	NA
GO:0001661	NA	GO:0007611	NA	NA	3	conditioned taste aversion	learning or memory	BP	NA	NA	NA	26	0.686	3.59007	NA	NA	NA
GO:0051961	NA	GO:2000026	NA	NA	0	negative regulation of nervous system development	regulation of multicellular organismal development	BP	NA	NA	NA	11	0.886	3.58336	NA	NA	NA
GO:0017148	NA	GO:0031323	NA	NA	62	negative regulation of translation	regulation of cellular metabolic process	BP	NA	NA	NA	9	0.534	3.54363	NA	NA	NA
GO:0051258	NA	GO:0016043	NA	NA	0	protein polymerization	cellular component organization	BP	NA	NA	NA	25	0.422	3.52433	NA	NA	NA
GO:0031532	NA	GO:0030036	NA	NA	25	actin cytoskeleton reorganization	actin cytoskeleton organization	BP	NA	NA	NA	31	0.752	3.52288	NA	NA	NA
GO:0031345	NA	GO:0051128	NA	NA	0	negative regulation of cell projection organization	regulation of cellular component organization	BP	NA	NA	NA	24	0.638	3.52288	NA	NA	NA
GO:0001709	NA	GO:0032502	NA	NA	13	cell fate determination	developmental process	BP	NA	NA	NA	2	0.313	3.50169	NA	NA	NA
GO:0007526	NA	GO:0061061	NA	NA	44	larval somatic muscle development	muscle structure development	BP	NA	NA	NA	33	0.814	3.47625	NA	NA	NA
GO:0048806	NA	GO:0022414	NA	NA	2	genitalia development	reproductive process	BP	NA	NA	NA	15	0.534	3.46344	NA	NA	NA
GO:0051649	NA	GO:0099643	NA	NA	0	establishment of localization in cell	signal release from synapse	BP	NA	NA	NA	34	0.501	3.44009	NA	NA	NA
GO:0036211	NA	GO:0036211	NA	NA	0	protein modification process	protein modification process	BP	NA	NA	NA	38	0.954	3.42251	31	0.954	6.23958
GO:0006464	NA	GO:0036211	NA	NA	12	cellular protein modification process	protein modification process	BP	NA	NA	NA	38	0.954	3.42251	31	0.954	6.23958
GO:0050877	NA	GO:0007611	NA	NA	25	nervous system process	learning or memory	BP	NA	NA	NA	26	0.844	3.4023	NA	NA	NA
GO:0007530	NA	GO:0022414	NA	NA	21	sex determination	reproductive process	BP	NA	NA	NA	15	0.557	3.38934	NA	NA	NA
GO:0010507	NA	GO:0048523	NA	NA	19	negative regulation of autophagy	negative regulation of cellular process	BP	NA	NA	NA	8	0.555	3.38934	NA	NA	NA
GO:0032101	NA	GO:0048583	NA	NA	0	regulation of response to external stimulus	regulation of response to stimulus	BP	NA	NA	NA	13	0.761	3.32606	NA	NA	NA
GO:0006417	NA	GO:0031323	NA	NA	19	regulation of translation	regulation of cellular metabolic process	BP	NA	NA	NA	9	0.591	3.32057	NA	NA	NA
GO:0007484	NA	GO:0022414	NA	NA	0	imaginal disc-derived genitalia development	reproductive process	BP	NA	NA	NA	15	0.517	3.31247	NA	NA	NA
GO:0007367	NA	GO:0007389	NA	NA	42	segment polarity determination	pattern specification process	BP	NA	NA	NA	17	0.68	3.30364	NA	NA	NA
GO:0051046	NA	GO:0032879	NA	NA	1	regulation of secretion	regulation of localization	BP	NA	NA	NA	21	0.82	3.27491	NA	NA	NA
GO:0001708	NA	GO:0032502	NA	NA	30	cell fate specification	developmental process	BP	NA	NA	NA	2	0.303	3.27491	NA	NA	NA
GO:0002052	NA	GO:2000648	NA	NA	26	positive regulation of neuroblast proliferation	positive regulation of stem cell proliferation	BP	NA	NA	NA	37	0.726	3.2636	NA	NA	NA
GO:0035331	NA	GO:0048523	NA	NA	50	negative regulation of hippo signaling	negative regulation of cellular process	BP	NA	NA	NA	8	0.577	3.26122	NA	NA	NA
GO:0043412	NA	GO:0036211	NA	NA	0	macromolecule modification	protein modification process	BP	NA	NA	NA	38	0.937	3.25727	31	0.937	5.50169
GO:0051048	NA	GO:0032879	NA	NA	1	negative regulation of secretion	regulation of localization	BP	NA	NA	NA	21	0.693	3.25259	NA	NA	NA
GO:0044719	NA	GO:0065008	NA	NA	12	regulation of imaginal disc-derived wing size	regulation of biological quality	BP	NA	NA	NA	18	0.522	3.25259	NA	NA	NA
GO:0006171	NA	GO:0006796	NA	NA	12	cAMP biosynthetic process	phosphate-containing compound metabolic process	BP	NA	NA	NA	27	0.558	3.25259	NA	NA	NA
GO:0010884	NA	GO:0032879	NA	NA	12	positive regulation of lipid storage	regulation of localization	BP	NA	NA	NA	21	0.686	3.25259	NA	NA	NA
GO:0035239	NA	GO:0009653	NA	NA	5	tube morphogenesis	anatomical structure morphogenesis	BP	NA	NA	NA	3	0.698	3.23062	NA	NA	NA
GO:0072091	NA	GO:2000648	NA	NA	3	regulation of stem cell proliferation	positive regulation of stem cell proliferation	BP	NA	NA	NA	37	0.933	3.16622	NA	NA	NA
GO:0008039	NA	GO:0008038	NA	NA	36	synaptic target recognition	neuron recognition	BP	NA	NA	NA	30	0.919	3.16052	NA	NA	NA
GO:0010608	NA	GO:0031323	NA	NA	6	posttranscriptional regulation of gene expression	regulation of cellular metabolic process	BP	NA	NA	NA	9	0.578	3.15181	NA	NA	NA
GO:0043900	NA	GO:0043900	NA	NA	0	regulation of multi-organism process	regulation of multi-organism process	BP	NA	NA	NA	39	0.999	3.14874	NA	NA	NA
GO:2000179	NA	GO:2000648	NA	NA	1	positive regulation of neural precursor cell proliferation	positive regulation of stem cell proliferation	BP	NA	NA	NA	37	0.728	3.14509	NA	NA	NA
GO:0031330	NA	GO:0048523	NA	NA	0	negative regulation of cellular catabolic process	negative regulation of cellular process	BP	NA	NA	NA	8	0.585	3.12901	NA	NA	NA
GO:0097479	NA	GO:0097479	NA	NA	3	synaptic vesicle localization	synaptic vesicle localization	BP	NA	NA	NA	40	0.999	3.12901	NA	NA	NA
GO:0046426	NA	GO:0048523	NA	NA	22	negative regulation of receptor signaling pathway via JAK-STAT	negative regulation of cellular process	BP	NA	NA	NA	8	0.535	3.065	NA	NA	NA
GO:1904893	NA	GO:0048523	NA	NA	0	negative regulation of receptor signaling pathway via STAT	negative regulation of cellular process	BP	NA	NA	NA	8	0.535	3.065	NA	NA	NA
GO:0032387	NA	GO:0032879	NA	NA	0	negative regulation of intracellular transport	regulation of localization	BP	NA	NA	NA	21	0.671	3.065	NA	NA	NA
GO:0008286	NA	GO:0007165	NA	NA	54	insulin receptor signaling pathway	signal transduction	BP	NA	NA	NA	4	0.559	3.06449	NA	NA	NA
GO:0060485	NA	GO:0009888	NA	NA	0	mesenchyme development	tissue development	BP	NA	NA	NA	28	0.487	3.03386	NA	NA	NA
GO:0048841	NA	GO:0040007	NA	NA	3	regulation of axon extension involved in axon guidance	growth	BP	NA	NA	NA	22	0.661	3.03386	NA	NA	NA
GO:0007506	NA	GO:0009888	NA	NA	8	gonadal mesoderm development	tissue development	BP	NA	NA	NA	28	0.478	3.03386	NA	NA	NA
GO:0090328	NA	GO:0007611	NA	NA	10	regulation of olfactory learning	learning or memory	BP	NA	NA	NA	26	0.747	3.03386	NA	NA	NA
GO:0050771	NA	GO:0051128	NA	NA	2	negative regulation of axonogenesis	regulation of cellular component organization	BP	NA	NA	NA	24	0.585	3.03386	NA	NA	NA
GO:0032924	NA	GO:0007165	NA	NA	22	activin receptor signaling pathway	signal transduction	BP	NA	NA	NA	4	0.485	3.03386	NA	NA	NA
GO:0045055	NA	GO:0099643	NA	NA	2	regulated exocytosis	signal release from synapse	BP	NA	NA	NA	34	0.81	3.03339	NA	NA	NA
GO:0032386	NA	GO:0032879	NA	NA	3	regulation of intracellular transport	regulation of localization	BP	NA	NA	NA	21	0.781	3.03198	NA	NA	NA
GO:0042127	NA	GO:2000648	NA	NA	26	regulation of cell population proliferation	positive regulation of stem cell proliferation	BP	NA	NA	NA	37	0.699	3.01637	NA	NA	NA
GO:0051248	NA	GO:0031323	NA	NA	0	negative regulation of protein metabolic process	regulation of cellular metabolic process	BP	NA	NA	NA	9	0.552	3.01233	NA	NA	NA
GO:0048843	NA	GO:0040007	NA	NA	5	negative regulation of axon extension involved in axon guidance	growth	BP	NA	NA	NA	22	0.627	3.01011	NA	NA	NA
GO:0072578	NA	GO:0050808	NA	NA	0	neurotransmitter-gated ion channel clustering	synapse organization	BP	NA	NA	NA	29	0.688	3.01011	NA	NA	NA
GO:0098793	NA	GO:0098793	NA	NA	8	presynapse	presynapse	CC	NA	NA	NA	2	0.99	7.71444	NA	NA	NA
GO:0043195	NA	GO:0098793	NA	NA	52	terminal bouton	presynapse	CC	NA	NA	NA	2	0.888	7.451	NA	NA	NA
GO:0045202	NA	GO:0098793	NA	NA	110	synapse	presynapse	CC	NA	NA	NA	2	0.898	7.17005	NA	NA	NA
GO:0061174	NA	GO:0098793	NA	NA	13	type I terminal bouton	presynapse	CC	NA	NA	NA	2	0.818	6.90658	NA	NA	NA
GO:0043005	NA	GO:0043005	NA	NA	90	neuron projection	neuron projection	CC	NA	NA	NA	4	0.976	6.79048	NA	NA	NA
GO:0031594	NA	GO:0098793	NA	NA	71	neuromuscular junction	presynapse	CC	NA	NA	NA	2	0.742	5.2636	NA	NA	NA
GO:0030424	NA	GO:0043005	NA	NA	165	axon	neuron projection	CC	NA	NA	NA	4	0.884	5.20621	NA	NA	NA
GO:0120025	NA	GO:0043005	NA	NA	0	plasma membrane bounded cell projection	neuron projection	CC	NA	NA	NA	4	0.896	4.89963	NA	NA	NA
GO:0042995	NA	GO:0043005	NA	NA	7	cell projection	neuron projection	CC	NA	NA	NA	4	0.894	4.80688	NA	NA	NA
GO:0098797	NA	GO:0016020	NA	NA	0	plasma membrane protein complex	membrane	CC	NA	NA	NA	3	0.428	4.20691	NA	NA	NA
GO:0061177	NA	GO:0098793	NA	NA	6	type Is terminal bouton	presynapse	CC	NA	NA	NA	2	0.699	4.11238	NA	NA	NA
GO:0005829	NA	GO:0005829	NA	NA	1093	cytosol	cytosol	CC	NA	NA	NA	8	0.946	4.09909	NA	NA	NA
GO:0061176	NA	GO:0098793	NA	NA	8	type Ib terminal bouton	presynapse	CC	NA	NA	NA	2	0.715	3.65758	NA	NA	NA
GO:0008021	NA	GO:0031410	NA	NA	78	synaptic vesicle	cytoplasmic vesicle	CC	NA	NA	NA	10	0.759	3.48017	NA	NA	NA
GO:1990124	NA	GO:1990124	NA	NA	18	messenger ribonucleoprotein complex	messenger ribonucleoprotein complex	CC	NA	NA	NA	12	0.999	3.35853	NA	NA	NA
GO:0034702	NA	GO:0016020	NA	NA	0	ion channel complex	membrane	CC	NA	NA	NA	3	0.38	3.30715	NA	NA	NA
GO:0070382	NA	GO:0031410	NA	NA	7	exocytic vesicle	cytoplasmic vesicle	CC	NA	NA	NA	10	0.767	3.21183	NA	NA	NA
GO:0005737	NA	GO:0005829	NA	NA	2045	cytoplasm	cytosol	CC	NA	NA	NA	8	0.395	3.16178	NA	NA	NA
GO:0048786	NA	GO:0098793	NA	NA	29	presynaptic active zone	presynapse	CC	NA	NA	NA	2	0.818	3.03339	NA	NA	NA
GO:0030121	NA	GO:0031410	NA	NA	10	AP-1 adaptor complex	cytoplasmic vesicle	CC	NA	NA	NA	10	0.61	3.01011	NA	NA	NA
GO:0004672	NA	GO:0004672	NA	NA	67	protein kinase activity	protein kinase activity	MF	NA	NA	NA	2	0.979	7.85699	NA	NA	NA
GO:0016773	NA	GO:0004672	NA	NA	9	phosphotransferase activity, alcohol group as acceptor	protein kinase activity	MF	NA	NA	NA	2	0.94	7.4168	NA	NA	NA
GO:0001228	NA	GO:0001228	NA	NA	98	DNA-binding transcription activator activity, RNA polymerase II-specific	DNA-binding transcription activator activity, RNA polymerase II-specific	MF	NA	NA	NA	3	0.996	7.17198	NA	NA	NA
GO:0016772	NA	GO:0004672	NA	NA	0	transferase activity, transferring phosphorus-containing groups	protein kinase activity	MF	NA	NA	NA	2	0.884	6.266	NA	NA	NA
GO:0004674	NA	GO:0004672	NA	NA	230	protein serine/threonine kinase activity	protein kinase activity	MF	NA	NA	NA	2	0.931	6.19179	NA	NA	NA
GO:0016301	NA	GO:0004672	NA	NA	17	kinase activity	protein kinase activity	MF	NA	NA	NA	2	0.924	6.17653	NA	NA	NA
GO:0003700	NA	GO:0001228	NA	NA	204	DNA-binding transcription factor activity	DNA-binding transcription activator activity, RNA polymerase II-specific	MF	NA	NA	NA	3	0.73	5.77469	NA	NA	NA
GO:0140110	NA	GO:0001228	NA	NA	3	transcription regulator activity	DNA-binding transcription activator activity, RNA polymerase II-specific	MF	NA	NA	NA	3	0.688	5.67162	NA	NA	NA
GO:0000976	NA	GO:0000976	NA	NA	99	transcription regulatory region sequence-specific DNA binding	transcription regulatory region sequence-specific DNA binding	MF	NA	NA	NA	5	0.973	5.30277	NA	NA	NA
GO:0000978	NA	GO:0000976	NA	NA	412	RNA polymerase II cis-regulatory region sequence-specific DNA binding	transcription regulatory region sequence-specific DNA binding	MF	NA	NA	NA	5	0.902	5.28735	NA	NA	NA
GO:0001067	NA	GO:0000976	NA	NA	0	regulatory region nucleic acid binding	transcription regulatory region sequence-specific DNA binding	MF	NA	NA	NA	5	0.972	5.24795	NA	NA	NA
GO:0000987	NA	GO:0000976	NA	NA	16	cis-regulatory region sequence-specific DNA binding	transcription regulatory region sequence-specific DNA binding	MF	NA	NA	NA	5	0.908	5.15739	NA	NA	NA
GO:0043565	NA	GO:0000976	NA	NA	164	sequence-specific DNA binding	transcription regulatory region sequence-specific DNA binding	MF	NA	NA	NA	5	0.929	5.1296	NA	NA	NA
GO:0000977	NA	GO:0000976	NA	NA	175	RNA polymerase II transcription regulatory region sequence-specific DNA binding	transcription regulatory region sequence-specific DNA binding	MF	NA	NA	NA	5	0.945	4.86012	NA	NA	NA
GO:0000981	NA	GO:0001228	NA	NA	486	DNA-binding transcription factor activity, RNA polymerase II-specific	DNA-binding transcription activator activity, RNA polymerase II-specific	MF	NA	NA	NA	3	0.771	4.84466	NA	NA	NA
GO:0097159	NA	GO:0005488	NA	NA	0	organic cyclic compound binding	binding	MF	NA	NA	NA	4	0.401	4.79317	NA	NA	NA
GO:1901363	NA	GO:0000976	NA	NA	0	heterocyclic compound binding	transcription regulatory region sequence-specific DNA binding	MF	NA	NA	NA	5	0.555	4.49757	NA	NA	NA
GO:1990837	NA	GO:0000976	NA	NA	14	sequence-specific double-stranded DNA binding	transcription regulatory region sequence-specific DNA binding	MF	NA	NA	NA	5	0.964	4.49621	NA	NA	NA
GO:0019899	NA	GO:0005515	NA	NA	12	enzyme binding	protein binding	MF	NA	NA	NA	1	0.547	4.16941	2	0.547	12.5017
GO:0003690	NA	GO:0000976	NA	NA	24	double-stranded DNA binding	transcription regulatory region sequence-specific DNA binding	MF	NA	NA	NA	5	0.957	3.98716	NA	NA	NA
GO:0140033	NA	GO:0140033	NA	NA	0	acetylation-dependent protein binding	acetylation-dependent protein binding	MF	NA	NA	NA	6	1	3.59007	NA	NA	NA
GO:0045499	NA	GO:0045499	NA	NA	4	chemorepellent activity	chemorepellent activity	MF	NA	NA	NA	7	1	3.59007	NA	NA	NA
GO:0070577	NA	GO:0140033	NA	NA	4	lysine-acetylated histone binding	acetylation-dependent protein binding	MF	NA	NA	NA	6	1	3.59007	NA	NA	NA
GO:0019239	NA	GO:0019239	NA	NA	4	deaminase activity	deaminase activity	MF	NA	NA	NA	9	0.999	3.20621	NA	NA	NA
GO:0003729	NA	GO:0000976	NA	NA	241	mRNA binding	transcription regulatory region sequence-specific DNA binding	MF	NA	NA	NA	5	0.502	3.11126	NA	NA	NA
GO:0004016	NA	GO:0004016	NA	NA	22	adenylate cyclase activity	adenylate cyclase activity	MF	NA	NA	NA	10	0.999	3.065	13	0.999	4.62893
GO:0003730	NA	GO:0000976	NA	NA	52	mRNA 3'-UTR binding	transcription regulatory region sequence-specific DNA binding	MF	NA	NA	NA	5	0.379	3.06449	NA	NA	NA
GO:0048869	NA	GO:0048869	NA	NA	0	cellular developmental process	cellular developmental process	BP	NA	NA	NA	NA	NA	NA	2	0.905	30.1002
GO:0032989	NA	GO:0048869	NA	NA	0	cellular component morphogenesis	cellular developmental process	BP	NA	NA	NA	NA	NA	NA	2	0.687	14.4737
GO:0030030	NA	GO:0030030	NA	NA	2	cell projection organization	cell projection organization	BP	NA	NA	NA	NA	NA	NA	15	0.971	13.9469
GO:0048468	NA	GO:0048869	NA	NA	4	cell development	cellular developmental process	BP	NA	NA	NA	NA	NA	NA	2	0.844	13.644
GO:0048812	NA	GO:0048869	NA	NA	16	neuron projection morphogenesis	cellular developmental process	BP	NA	NA	NA	NA	NA	NA	2	0.662	11.1925
GO:0048858	NA	GO:0048869	NA	NA	0	cell projection morphogenesis	cellular developmental process	BP	NA	NA	NA	NA	NA	NA	2	0.663	11.1925
GO:0120039	NA	GO:0048869	NA	NA	0	plasma membrane bounded cell projection morphogenesis	cellular developmental process	BP	NA	NA	NA	NA	NA	NA	2	0.663	11.1925
GO:1902531	NA	GO:1902531	NA	NA	1	regulation of intracellular signal transduction	regulation of intracellular signal transduction	BP	NA	NA	NA	NA	NA	NA	19	0.988	10.8539
GO:0048729	NA	GO:0048729	NA	NA	0	tissue morphogenesis	tissue morphogenesis	BP	NA	NA	NA	NA	NA	NA	21	0.972	10.4377
GO:0051056	NA	GO:1902531	NA	NA	7	regulation of small GTPase mediated signal transduction	regulation of intracellular signal transduction	BP	NA	NA	NA	NA	NA	NA	19	0.834	10.3675
GO:0002009	NA	GO:0048729	NA	NA	16	morphogenesis of an epithelium	tissue morphogenesis	BP	NA	NA	NA	NA	NA	NA	21	0.968	10.2848
GO:0032990	NA	GO:0048869	NA	NA	0	cell part morphogenesis	cellular developmental process	BP	NA	NA	NA	NA	NA	NA	2	0.664	10.2765
GO:0009966	NA	GO:1902531	NA	NA	11	regulation of signal transduction	regulation of intracellular signal transduction	BP	NA	NA	NA	NA	NA	NA	19	0.848	9.45717
GO:0010646	NA	GO:1902531	NA	NA	0	regulation of cell communication	regulation of intracellular signal transduction	BP	NA	NA	NA	NA	NA	NA	19	0.825	9.36653
GO:0046578	NA	GO:1902531	NA	NA	5	regulation of Ras protein signal transduction	regulation of intracellular signal transduction	BP	NA	NA	NA	NA	NA	NA	19	0.827	9.13906
GO:0006333	NA	GO:0016043	NA	NA	29	chromatin assembly or disassembly	cellular component organization	BP	NA	NA	NA	NA	NA	NA	4	0.435	9.04624
GO:0051179	NA	GO:0032879	NA	NA	0	localization	regulation of localization	BP	NA	NA	NA	NA	NA	NA	20	0.594	8.45842
GO:0030154	NA	GO:0048869	NA	NA	77	cell differentiation	cellular developmental process	BP	NA	NA	NA	NA	NA	NA	2	0.904	7.72125
GO:0010975	NA	GO:0030030	NA	NA	2	regulation of neuron projection development	cell projection organization	BP	NA	NA	NA	NA	NA	NA	15	0.725	7.41908
GO:0009888	NA	GO:0048729	NA	NA	15	tissue development	tissue morphogenesis	BP	NA	NA	NA	NA	NA	NA	21	0.852	7.09151
GO:0120035	NA	GO:0030030	NA	NA	0	regulation of plasma membrane bounded cell projection organization	cell projection organization	BP	NA	NA	NA	NA	NA	NA	15	0.762	7.07212
GO:0031344	NA	GO:0030030	NA	NA	1	regulation of cell projection organization	cell projection organization	BP	NA	NA	NA	NA	NA	NA	15	0.766	7.07212
GO:1902533	NA	GO:1902531	NA	NA	0	positive regulation of intracellular signal transduction	regulation of intracellular signal transduction	BP	NA	NA	NA	NA	NA	NA	19	0.918	6.72125
GO:0035152	NA	GO:0065008	NA	NA	8	regulation of tube architecture, open tracheal system	regulation of biological quality	BP	NA	NA	NA	NA	NA	NA	23	0.646	6.6925
GO:0043087	NA	GO:0043087	NA	NA	55	regulation of GTPase activity	regulation of GTPase activity	BP	NA	NA	NA	NA	NA	NA	30	0.997	6.48678
GO:0097485	NA	GO:0048869	NA	NA	0	neuron projection guidance	cellular developmental process	BP	NA	NA	NA	NA	NA	NA	2	0.605	6.14267
GO:0007154	NA	GO:1902531	NA	NA	3	cell communication	regulation of intracellular signal transduction	BP	NA	NA	NA	NA	NA	NA	19	0.643	6.09098
GO:0042752	NA	GO:0042752	NA	NA	33	regulation of circadian rhythm	regulation of circadian rhythm	BP	NA	NA	NA	NA	NA	NA	35	0.997	5.95861
GO:0051234	NA	GO:0032879	NA	NA	0	establishment of localization	regulation of localization	BP	NA	NA	NA	NA	NA	NA	20	0.568	5.73755
GO:0120036	NA	GO:0030030	NA	NA	0	plasma membrane bounded cell projection organization	cell projection organization	BP	NA	NA	NA	NA	NA	NA	15	0.969	5.66959
GO:0010647	NA	GO:1902531	NA	NA	0	positive regulation of cell communication	regulation of intracellular signal transduction	BP	NA	NA	NA	NA	NA	NA	19	0.742	5.57349
GO:0007411	NA	GO:0048869	NA	NA	204	axon guidance	cellular developmental process	BP	NA	NA	NA	NA	NA	NA	2	0.6	5.56067
GO:0035556	NA	GO:1902531	NA	NA	91	intracellular signal transduction	regulation of intracellular signal transduction	BP	NA	NA	NA	NA	NA	NA	19	0.915	5.4034
GO:0009967	NA	GO:1902531	NA	NA	0	positive regulation of signal transduction	regulation of intracellular signal transduction	BP	NA	NA	NA	NA	NA	NA	19	0.77	5.29243
GO:0065009	NA	GO:0043087	NA	NA	0	regulation of molecular function	regulation of GTPase activity	BP	NA	NA	NA	NA	NA	NA	30	0.847	5.2644
GO:0007417	NA	GO:0007417	NA	NA	90	central nervous system development	central nervous system development	BP	NA	NA	NA	NA	NA	NA	39	0.992	5.23657
GO:0006810	NA	GO:0032879	NA	NA	9	transport	regulation of localization	BP	NA	NA	NA	NA	NA	NA	20	0.565	5.00966
GO:0006338	NA	GO:0016043	NA	NA	62	chromatin remodeling	cellular component organization	BP	NA	NA	NA	NA	NA	NA	4	0.431	4.90309
GO:0048640	NA	GO:0040007	NA	NA	6	negative regulation of developmental growth	growth	BP	NA	NA	NA	NA	NA	NA	28	0.813	4.88941
GO:0007422	NA	GO:0007417	NA	NA	57	peripheral nervous system development	central nervous system development	BP	NA	NA	NA	NA	NA	NA	39	0.472	4.7986
GO:0045926	NA	GO:0040007	NA	NA	16	negative regulation of growth	growth	BP	NA	NA	NA	NA	NA	NA	28	0.834	4.75696
GO:0016203	NA	GO:0016203	NA	NA	36	muscle attachment	muscle attachment	BP	NA	NA	NA	NA	NA	NA	41	0.999	4.73755
GO:0044093	NA	GO:0043087	NA	NA	0	positive regulation of molecular function	regulation of GTPase activity	BP	NA	NA	NA	NA	NA	NA	30	0.793	4.69465
GO:0061061	NA	GO:0016203	NA	NA	6	muscle structure development	muscle attachment	BP	NA	NA	NA	NA	NA	NA	41	0.813	4.61261
GO:0051641	NA	GO:0032879	NA	NA	0	cellular localization	regulation of localization	BP	NA	NA	NA	NA	NA	NA	20	0.516	4.56067
GO:0033036	NA	GO:0032879	NA	NA	0	macromolecule localization	regulation of localization	BP	NA	NA	NA	NA	NA	NA	20	0.498	4.51286
GO:0050790	NA	GO:0043087	NA	NA	5	regulation of catalytic activity	regulation of GTPase activity	BP	NA	NA	NA	NA	NA	NA	30	0.869	4.4698
GO:0008283	NA	GO:0008283	NA	NA	6	cell population proliferation	cell population proliferation	BP	NA	NA	NA	NA	NA	NA	42	0.991	4.45223
GO:0001709	NA	GO:0048869	NA	NA	13	cell fate determination	cellular developmental process	BP	NA	NA	NA	NA	NA	NA	2	0.532	4.43771
GO:0007389	NA	GO:0032502	NA	NA	9	pattern specification process	developmental process	BP	NA	NA	NA	NA	NA	NA	3	0.426	4.37675
GO:0043085	NA	GO:0043087	NA	NA	2	positive regulation of catalytic activity	regulation of GTPase activity	BP	NA	NA	NA	NA	NA	NA	30	0.816	4.37675
GO:0007166	NA	GO:1902531	NA	NA	31	cell surface receptor signaling pathway	regulation of intracellular signal transduction	BP	NA	NA	NA	NA	NA	NA	19	0.619	4.37469
GO:0051649	NA	GO:0032879	NA	NA	0	establishment of localization in cell	regulation of localization	BP	NA	NA	NA	NA	NA	NA	20	0.494	4.32606
GO:0050770	NA	GO:0030030	NA	NA	27	regulation of axonogenesis	cell projection organization	BP	NA	NA	NA	NA	NA	NA	15	0.669	4.31158
GO:0033674	NA	GO:0043087	NA	NA	22	positive regulation of kinase activity	regulation of GTPase activity	BP	NA	NA	NA	NA	NA	NA	30	0.742	4.31158
GO:0007480	NA	GO:0009653	NA	NA	58	imaginal disc-derived leg morphogenesis	anatomical structure morphogenesis	BP	NA	NA	NA	NA	NA	NA	5	0.505	4.28316
GO:0031032	NA	GO:0030036	NA	NA	11	actomyosin structure organization	actin cytoskeleton organization	BP	NA	NA	NA	NA	NA	NA	29	0.853	4.19518
GO:0060429	NA	GO:0048729	NA	NA	3	epithelium development	tissue morphogenesis	BP	NA	NA	NA	NA	NA	NA	21	0.84	4.16241
GO:0007268	NA	GO:0007165	NA	NA	103	chemical synaptic transmission	signal transduction	BP	NA	NA	NA	NA	NA	NA	18	0.633	4.10791
GO:0098916	NA	GO:0007165	NA	NA	0	anterograde trans-synaptic signaling	signal transduction	BP	NA	NA	NA	NA	NA	NA	18	0.633	4.10791
GO:0006325	NA	GO:0016043	NA	NA	64	chromatin organization	cellular component organization	BP	NA	NA	NA	NA	NA	NA	4	0.557	4.08513
GO:0034329	NA	GO:0050808	NA	NA	0	cell junction assembly	synapse organization	BP	NA	NA	NA	NA	NA	NA	43	0.898	4.07007
GO:0043547	NA	GO:0043087	NA	NA	41	positive regulation of GTPase activity	regulation of GTPase activity	BP	NA	NA	NA	NA	NA	NA	30	0.95	4.07007
GO:0034330	NA	GO:0050808	NA	NA	0	cell junction organization	synapse organization	BP	NA	NA	NA	NA	NA	NA	43	0.966	4.05257
GO:0010976	NA	GO:0030030	NA	NA	3	positive regulation of neuron projection development	cell projection organization	BP	NA	NA	NA	NA	NA	NA	15	0.59	4.01728
GO:0010648	NA	GO:1902531	NA	NA	0	negative regulation of cell communication	regulation of intracellular signal transduction	BP	NA	NA	NA	NA	NA	NA	19	0.735	4.01233
GO:0050795	NA	GO:0050795	NA	NA	1	regulation of behavior	regulation of behavior	BP	NA	NA	NA	NA	NA	NA	44	0.998	4.00261
GO:0008104	NA	GO:0032879	NA	NA	63	protein localization	regulation of localization	BP	NA	NA	NA	NA	NA	NA	20	0.478	3.97062
GO:0043549	NA	GO:0043087	NA	NA	0	regulation of kinase activity	regulation of GTPase activity	BP	NA	NA	NA	NA	NA	NA	30	0.774	3.84466
GO:0010506	NA	GO:0010506	NA	NA	40	regulation of autophagy	regulation of autophagy	BP	NA	NA	NA	NA	NA	NA	46	0.997	3.83863
GO:0019933	NA	GO:1902531	NA	NA	12	cAMP-mediated signaling	regulation of intracellular signal transduction	BP	NA	NA	NA	NA	NA	NA	19	0.614	3.83863
GO:0007267	NA	GO:0007165	NA	NA	5	cell-cell signaling	signal transduction	BP	NA	NA	NA	NA	NA	NA	18	0.676	3.83565
GO:0099537	NA	GO:0007165	NA	NA	0	trans-synaptic signaling	signal transduction	BP	NA	NA	NA	NA	NA	NA	18	0.634	3.83268
GO:0002064	NA	GO:0048729	NA	NA	1	epithelial cell development	tissue morphogenesis	BP	NA	NA	NA	NA	NA	NA	21	0.684	3.82681
GO:0042462	NA	GO:0048513	NA	NA	3	eye photoreceptor cell development	animal organ development	BP	NA	NA	NA	NA	NA	NA	14	0.578	3.82102
GO:0043408	NA	GO:1902531	NA	NA	0	regulation of MAPK cascade	regulation of intracellular signal transduction	BP	NA	NA	NA	NA	NA	NA	19	0.875	3.7986
GO:0019935	NA	GO:1902531	NA	NA	3	cyclic-nucleotide-mediated signaling	regulation of intracellular signal transduction	BP	NA	NA	NA	NA	NA	NA	19	0.659	3.79317
GO:0019827	NA	GO:0019827	NA	NA	7	stem cell population maintenance	stem cell population maintenance	BP	NA	NA	NA	NA	NA	NA	47	0.997	3.78252
GO:0098727	NA	GO:0019827	NA	NA	0	maintenance of cell number	stem cell population maintenance	BP	NA	NA	NA	NA	NA	NA	47	0.997	3.78252
GO:0048666	NA	GO:0048869	NA	NA	15	neuron development	cellular developmental process	BP	NA	NA	NA	NA	NA	NA	2	0.708	3.77989
GO:0030707	NA	GO:0048729	NA	NA	78	ovarian follicle cell development	tissue morphogenesis	BP	NA	NA	NA	NA	NA	NA	21	0.677	3.77989
GO:0019932	NA	GO:1902531	NA	NA	0	second-messenger-mediated signaling	regulation of intracellular signal transduction	BP	NA	NA	NA	NA	NA	NA	19	0.694	3.74958
GO:0018205	NA	GO:0036211	NA	NA	0	peptidyl-lysine modification	protein modification process	BP	NA	NA	NA	NA	NA	NA	31	0.727	3.7167
GO:0007610	NA	GO:0050795	NA	NA	1	behavior	regulation of behavior	BP	NA	NA	NA	NA	NA	NA	44	0.733	3.68825
GO:0043543	NA	GO:0036211	NA	NA	0	protein acylation	protein modification process	BP	NA	NA	NA	NA	NA	NA	31	0.7	3.68403
GO:0033993	NA	GO:0033993	NA	NA	2	response to lipid	response to lipid	BP	NA	NA	NA	NA	NA	NA	48	0.999	3.67366
GO:0035023	NA	GO:1902531	NA	NA	16	regulation of Rho protein signal transduction	regulation of intracellular signal transduction	BP	NA	NA	NA	NA	NA	NA	19	0.751	3.67366
GO:0002066	NA	GO:0048729	NA	NA	0	columnar/cuboidal epithelial cell development	tissue morphogenesis	BP	NA	NA	NA	NA	NA	NA	21	0.387	3.6517
GO:0007517	NA	GO:0016203	NA	NA	38	muscle organ development	muscle attachment	BP	NA	NA	NA	NA	NA	NA	41	0.919	3.64975
GO:0044265	NA	GO:0010506	NA	NA	0	cellular macromolecule catabolic process	regulation of autophagy	BP	NA	NA	NA	NA	NA	NA	46	0.676	3.64589
GO:0043410	NA	GO:1902531	NA	NA	12	positive regulation of MAPK cascade	regulation of intracellular signal transduction	BP	NA	NA	NA	NA	NA	NA	19	0.832	3.60555
GO:0016573	NA	GO:0036211	NA	NA	65	histone acetylation	protein modification process	BP	NA	NA	NA	NA	NA	NA	31	0.668	3.57675
GO:0016319	NA	GO:0007417	NA	NA	86	mushroom body development	central nervous system development	BP	NA	NA	NA	NA	NA	NA	39	0.859	3.57675
GO:0031399	NA	GO:0036211	NA	NA	0	regulation of protein modification process	protein modification process	BP	NA	NA	NA	NA	NA	NA	31	0.719	3.56067
GO:0042127	NA	GO:0008283	NA	NA	26	regulation of cell population proliferation	cell population proliferation	BP	NA	NA	NA	NA	NA	NA	42	0.95	3.54668
GO:0035075	NA	GO:0033993	NA	NA	19	response to ecdysone	response to lipid	BP	NA	NA	NA	NA	NA	NA	48	0.983	3.53611
GO:0036314	NA	GO:0033993	NA	NA	0	response to sterol	response to lipid	BP	NA	NA	NA	NA	NA	NA	48	0.983	3.53611
GO:0007623	NA	GO:0042752	NA	NA	65	circadian rhythm	regulation of circadian rhythm	BP	NA	NA	NA	NA	NA	NA	35	0.911	3.50724
GO:0016569	NA	GO:0016043	NA	NA	0	covalent chromatin modification	cellular component organization	BP	NA	NA	NA	NA	NA	NA	4	0.484	3.45967
GO:0016570	NA	GO:0016043	NA	NA	7	histone modification	cellular component organization	BP	NA	NA	NA	NA	NA	NA	4	0.483	3.45967
GO:0018393	NA	GO:0036211	NA	NA	0	internal peptidyl-lysine acetylation	protein modification process	BP	NA	NA	NA	NA	NA	NA	31	0.67	3.45842
GO:0018394	NA	GO:0036211	NA	NA	2	peptidyl-lysine acetylation	protein modification process	BP	NA	NA	NA	NA	NA	NA	31	0.67	3.45842
GO:0030718	NA	GO:0019827	NA	NA	40	germ-line stem cell population maintenance	stem cell population maintenance	BP	NA	NA	NA	NA	NA	NA	47	0.965	3.45842
GO:0006475	NA	GO:0036211	NA	NA	0	internal protein amino acid acetylation	protein modification process	BP	NA	NA	NA	NA	NA	NA	31	0.67	3.45842
GO:0018193	NA	GO:0036211	NA	NA	0	peptidyl-amino acid modification	protein modification process	BP	NA	NA	NA	NA	NA	NA	31	0.788	3.41454
GO:0051339	NA	GO:0043087	NA	NA	0	regulation of lyase activity	regulation of GTPase activity	BP	NA	NA	NA	NA	NA	NA	30	0.614	3.4045
GO:0031279	NA	GO:0043087	NA	NA	0	regulation of cyclase activity	regulation of GTPase activity	BP	NA	NA	NA	NA	NA	NA	30	0.614	3.4045
GO:0032483	NA	GO:1902531	NA	NA	15	regulation of Rab protein signal transduction	regulation of intracellular signal transduction	BP	NA	NA	NA	NA	NA	NA	19	0.7	3.3851
GO:0050773	NA	GO:0030030	NA	NA	15	regulation of dendrite development	cell projection organization	BP	NA	NA	NA	NA	NA	NA	15	0.668	3.35458
GO:0051347	NA	GO:0043087	NA	NA	0	positive regulation of transferase activity	regulation of GTPase activity	BP	NA	NA	NA	NA	NA	NA	30	0.752	3.35458
GO:0007219	NA	GO:1902531	NA	NA	39	Notch signaling pathway	regulation of intracellular signal transduction	BP	NA	NA	NA	NA	NA	NA	19	0.481	3.34679
GO:0099536	NA	GO:0007165	NA	NA	8	synaptic signaling	signal transduction	BP	NA	NA	NA	NA	NA	NA	18	0.636	3.3279
GO:0033045	NA	GO:0033045	NA	NA	0	regulation of sister chromatid segregation	regulation of sister chromatid segregation	BP	NA	NA	NA	NA	NA	NA	49	0.999	3.32148
GO:0009057	NA	GO:0010506	NA	NA	0	macromolecule catabolic process	regulation of autophagy	BP	NA	NA	NA	NA	NA	NA	46	0.652	3.31158
GO:0051338	NA	GO:0043087	NA	NA	0	regulation of transferase activity	regulation of GTPase activity	BP	NA	NA	NA	NA	NA	NA	30	0.784	3.29671
GO:0006897	NA	GO:0032879	NA	NA	71	endocytosis	regulation of localization	BP	NA	NA	NA	NA	NA	NA	20	0.404	3.29671
GO:0048511	NA	GO:0042752	NA	NA	0	rhythmic process	regulation of circadian rhythm	BP	NA	NA	NA	NA	NA	NA	35	0.907	3.29499
GO:0010508	NA	GO:0010506	NA	NA	32	positive regulation of autophagy	regulation of autophagy	BP	NA	NA	NA	NA	NA	NA	46	0.926	3.29243
GO:0045216	NA	GO:0050808	NA	NA	6	cell-cell junction organization	synapse organization	BP	NA	NA	NA	NA	NA	NA	43	0.809	3.29073
GO:0006511	NA	GO:0010506	NA	NA	120	ubiquitin-dependent protein catabolic process	regulation of autophagy	BP	NA	NA	NA	NA	NA	NA	46	0.644	3.27409
GO:0007051	NA	GO:0016043	NA	NA	13	spindle organization	cellular component organization	BP	NA	NA	NA	NA	NA	NA	4	0.437	3.2652
GO:1905268	NA	GO:0051128	NA	NA	0	negative regulation of chromatin organization	regulation of cellular component organization	BP	NA	NA	NA	NA	NA	NA	12	0.656	3.25181
GO:0042051	NA	GO:0048513	NA	NA	28	compound eye photoreceptor development	animal organ development	BP	NA	NA	NA	NA	NA	NA	14	0.575	3.23882
GO:0070372	NA	GO:1902531	NA	NA	0	regulation of ERK1 and ERK2 cascade	regulation of intracellular signal transduction	BP	NA	NA	NA	NA	NA	NA	19	0.773	3.23882
GO:0006473	NA	GO:0036211	NA	NA	2	protein acetylation	protein modification process	BP	NA	NA	NA	NA	NA	NA	31	0.68	3.2321
GO:0031401	NA	GO:0036211	NA	NA	0	positive regulation of protein modification process	protein modification process	BP	NA	NA	NA	NA	NA	NA	31	0.661	3.21896
GO:0048732	NA	GO:0048513	NA	NA	0	gland development	animal organ development	BP	NA	NA	NA	NA	NA	NA	14	0.632	3.20761
GO:0007043	NA	GO:0050808	NA	NA	6	cell-cell junction assembly	synapse organization	BP	NA	NA	NA	NA	NA	NA	43	0.782	3.20761
GO:0007447	NA	GO:0032502	NA	NA	5	imaginal disc pattern formation	developmental process	BP	NA	NA	NA	NA	NA	NA	3	0.31	3.20482
GO:0031346	NA	GO:0030030	NA	NA	2	positive regulation of cell projection organization	cell projection organization	BP	NA	NA	NA	NA	NA	NA	15	0.7	3.18376
GO:0043632	NA	GO:0010506	NA	NA	0	modification-dependent macromolecule catabolic process	regulation of autophagy	BP	NA	NA	NA	NA	NA	NA	46	0.647	3.16304
GO:0007282	NA	GO:0051301	NA	NA	8	cystoblast division	cell division	BP	NA	NA	NA	NA	NA	NA	27	0.736	3.15677
GO:0070593	NA	GO:0008038	NA	NA	20	dendrite self-avoidance	neuron recognition	BP	NA	NA	NA	NA	NA	NA	33	0.848	3.15677
GO:0043631	NA	GO:0043631	NA	NA	3	RNA polyadenylation	RNA polyadenylation	BP	NA	NA	NA	NA	NA	NA	50	0.999	3.15677
GO:0007169	NA	GO:1902531	NA	NA	36	transmembrane receptor protein tyrosine kinase signaling pathway	regulation of intracellular signal transduction	BP	NA	NA	NA	NA	NA	NA	19	0.541	3.15058
GO:0050807	NA	GO:0050808	NA	NA	13	regulation of synapse organization	synapse organization	BP	NA	NA	NA	NA	NA	NA	43	0.904	3.14448
GO:0046856	NA	GO:0006468	NA	NA	20	phosphatidylinositol dephosphorylation	protein phosphorylation	BP	NA	NA	NA	NA	NA	NA	37	0.531	3.10846
GO:0007156	NA	GO:0007155	NA	NA	55	homophilic cell adhesion via plasma membrane adhesion molecules	cell adhesion	BP	NA	NA	NA	NA	NA	NA	26	0.831	3.10292
GO:0072002	NA	GO:0035239	NA	NA	5	Malpighian tubule development	tube morphogenesis	BP	NA	NA	NA	NA	NA	NA	25	0.654	3.08991
GO:0061326	NA	GO:0035239	NA	NA	0	renal tubule development	tube morphogenesis	BP	NA	NA	NA	NA	NA	NA	25	0.654	3.08991
GO:0007189	NA	GO:0007165	NA	NA	34	adenylate cyclase-activating G protein-coupled receptor signaling pathway	signal transduction	BP	NA	NA	NA	NA	NA	NA	18	0.512	3.07676
GO:0042749	NA	GO:0050795	NA	NA	7	regulation of circadian sleep/wake cycle	regulation of behavior	BP	NA	NA	NA	NA	NA	NA	44	0.941	3.07676
GO:1901654	NA	GO:0033993	NA	NA	0	response to ketone	response to lipid	BP	NA	NA	NA	NA	NA	NA	48	0.59	3.05552
GO:0045197	NA	GO:0016318	NA	NA	22	establishment or maintenance of epithelial cell apical/basal polarity	ommatidial rotation	BP	NA	NA	NA	NA	NA	NA	45	0.676	3.05552
GO:0045815	NA	GO:0019222	NA	NA	0	positive regulation of gene expression, epigenetic	regulation of metabolic process	BP	NA	NA	NA	NA	NA	NA	7	0.44	3.05552
GO:0019941	NA	GO:0010506	NA	NA	6	modification-dependent protein catabolic process	regulation of autophagy	BP	NA	NA	NA	NA	NA	NA	46	0.645	3.0511
GO:0009612	NA	GO:0009612	NA	NA	18	response to mechanical stimulus	response to mechanical stimulus	BP	NA	NA	NA	NA	NA	NA	51	0.998	3.04383
GO:0072089	NA	GO:0008283	NA	NA	9	stem cell proliferation	cell population proliferation	BP	NA	NA	NA	NA	NA	NA	42	0.751	3.04239
GO:0042059	NA	GO:0048583	NA	NA	42	negative regulation of epidermal growth factor receptor signaling pathway	regulation of response to stimulus	BP	NA	NA	NA	NA	NA	NA	17	0.607	3.04239
GO:1901185	NA	GO:0048583	NA	NA	0	negative regulation of ERBB signaling pathway	regulation of response to stimulus	BP	NA	NA	NA	NA	NA	NA	17	0.607	3.04239
GO:0051983	NA	GO:0033045	NA	NA	2	regulation of chromosome segregation	regulation of sister chromatid segregation	BP	NA	NA	NA	NA	NA	NA	49	0.992	3.02411
GO:0060968	NA	GO:0048523	NA	NA	7	regulation of gene silencing	negative regulation of cellular process	BP	NA	NA	NA	NA	NA	NA	11	0.549	3.01323
GO:0005634	NA	GO:0005634	NA	NA	2722	nucleus	nucleus	CC	NA	NA	NA	NA	NA	NA	3	0.805	9.09528
GO:0043227	NA	GO:0005634	NA	NA	2	membrane-bounded organelle	nucleus	CC	NA	NA	NA	NA	NA	NA	3	0.517	7.4045
GO:0043226	NA	GO:0005634	NA	NA	0	organelle	nucleus	CC	NA	NA	NA	NA	NA	NA	3	0.361	5.54212
GO:0043231	NA	GO:0005634	NA	NA	122	intracellular membrane-bounded organelle	nucleus	CC	NA	NA	NA	NA	NA	NA	3	0.565	5.13371
GO:1902495	NA	GO:1902495	NA	NA	1	transmembrane transporter complex	transmembrane transporter complex	CC	NA	NA	NA	NA	NA	NA	12	0.995	4.70997
GO:0034702	NA	GO:1902495	NA	NA	0	ion channel complex	transmembrane transporter complex	CC	NA	NA	NA	NA	NA	NA	12	0.983	4.61261
GO:0035327	NA	GO:0005700	NA	NA	33	transcriptionally active chromatin	polytene chromosome	CC	NA	NA	NA	NA	NA	NA	9	0.524	3.44733
GO:0005815	NA	GO:0005700	NA	NA	22	microtubule organizing center	polytene chromosome	CC	NA	NA	NA	NA	NA	NA	9	0.394	3.4318
GO:1990351	NA	GO:1902495	NA	NA	0	transporter complex	transmembrane transporter complex	CC	NA	NA	NA	NA	NA	NA	12	0.986	3.28735
GO:0000785	NA	GO:0005700	NA	NA	155	chromatin	polytene chromosome	CC	NA	NA	NA	NA	NA	NA	9	0.696	3.2321
GO:0051020	NA	GO:0005515	NA	NA	6	GTPase binding	protein binding	MF	NA	NA	NA	NA	NA	NA	2	0.441	10.1046
GO:0016772	NA	GO:0016772	NA	NA	0	transferase activity, transferring phosphorus-containing groups	transferase activity, transferring phosphorus-containing groups	MF	NA	NA	NA	NA	NA	NA	7	0.962	7.14327
GO:0016740	NA	GO:0016772	NA	NA	0	transferase activity	transferase activity, transferring phosphorus-containing groups	MF	NA	NA	NA	NA	NA	NA	7	0.76	6.70997
GO:0031267	NA	GO:0005515	NA	NA	101	small GTPase binding	protein binding	MF	NA	NA	NA	NA	NA	NA	2	0.438	6.29843
GO:0016773	NA	GO:0016772	NA	NA	9	phosphotransferase activity, alcohol group as acceptor	transferase activity, transferring phosphorus-containing groups	MF	NA	NA	NA	NA	NA	NA	7	0.916	6.27084
GO:0004672	NA	GO:0016772	NA	NA	67	protein kinase activity	transferase activity, transferring phosphorus-containing groups	MF	NA	NA	NA	NA	NA	NA	7	0.884	6.15243
GO:0016301	NA	GO:0016772	NA	NA	17	kinase activity	transferase activity, transferring phosphorus-containing groups	MF	NA	NA	NA	NA	NA	NA	7	0.93	6.04191
GO:0005096	NA	GO:0005085	NA	NA	132	GTPase activator activity	guanyl-nucleotide exchange factor activity	MF	NA	NA	NA	NA	NA	NA	6	0.856	4.74232
GO:0030695	NA	GO:0005085	NA	NA	0	GTPase regulator activity	guanyl-nucleotide exchange factor activity	MF	NA	NA	NA	NA	NA	NA	6	0.917	4.49214
GO:0019901	NA	GO:0005515	NA	NA	65	protein kinase binding	protein binding	MF	NA	NA	NA	NA	NA	NA	2	0.435	4.35556
GO:0009975	NA	GO:0004016	NA	NA	0	cyclase activity	adenylate cyclase activity	MF	NA	NA	NA	NA	NA	NA	13	0.952	4.18046
GO:0019900	NA	GO:0005515	NA	NA	18	kinase binding	protein binding	MF	NA	NA	NA	NA	NA	NA	2	0.446	4.17328
GO:0060589	NA	GO:0005085	NA	NA	0	nucleoside-triphosphatase regulator activity	guanyl-nucleotide exchange factor activity	MF	NA	NA	NA	NA	NA	NA	6	0.904	4.16558
GO:0003824	NA	GO:0003824	NA	NA	43	catalytic activity	catalytic activity	MF	NA	NA	NA	NA	NA	NA	16	0.717	3.89963
GO:0004674	NA	GO:0016772	NA	NA	230	protein serine/threonine kinase activity	transferase activity, transferring phosphorus-containing groups	MF	NA	NA	NA	NA	NA	NA	7	0.837	3.88941
GO:0046872	NA	GO:0043167	NA	NA	107	metal ion binding	ion binding	MF	NA	NA	NA	NA	NA	NA	3	0.808	3.45346
GO:0005178	NA	GO:0050839	NA	NA	14	integrin binding	cell adhesion molecule binding	MF	NA	NA	NA	NA	NA	NA	10	0.875	3.3851
GO:0046982	NA	GO:0005515	NA	NA	211	protein heterodimerization activity	protein binding	MF	NA	NA	NA	NA	NA	NA	2	0.485	3.36351
GO:0003682	NA	GO:0003682	NA	NA	185	chromatin binding	chromatin binding	MF	NA	NA	NA	NA	NA	NA	19	0.989	3.3363
GO:0005229	NA	GO:0005261	NA	NA	8	intracellular calcium activated chloride channel activity	cation channel activity	MF	NA	NA	NA	NA	NA	NA	18	0.611	3.32606
GO:0061778	NA	GO:0005261	NA	NA	1	intracellular chloride channel activity	cation channel activity	MF	NA	NA	NA	NA	NA	NA	18	0.617	3.32606
GO:0004652	NA	GO:0016772	NA	NA	13	polynucleotide adenylyltransferase activity	transferase activity, transferring phosphorus-containing groups	MF	NA	NA	NA	NA	NA	NA	7	0.596	3.32606

## Sheet: GOrilla_PWMScan_all
go	clusterall	parent	parentSimScoreall	scoreall	size	term	parentTerm	ontology	cluster5utr	parentSimScore5utr	score5utr	cluster3utr	parentSimScore3utr	score3utr	clustercds	parentSimScorecds	scorecds	clusterintron	parentSimScoreintron	scoreintron
GO:0065007	1	GO:0065007	0.717	110.635	0	biological regulation	biological regulation	BP	NA	NA	NA	1	0.717	61.7932	1	0.717	56.0625	1	0.717	133.275
GO:0050789	1	GO:0065007	0.682	102.246	0	regulation of biological process	biological regulation	BP	NA	NA	NA	1	0.682	60.821	1	0.682	51.7773	1	0.682	131.197
GO:0050794	1	GO:0065007	0.644	97.3979	0	regulation of cellular process	biological regulation	BP	NA	NA	NA	1	0.644	61.3028	1	0.644	46.9626	1	0.644	130.527
GO:0032502	2	GO:0032502	0.766	62.5361	8	developmental process	developmental process	BP	2	0.766	16.2958	3	0.766	32.3675	3	0.766	26.1518	2	0.766	117.886
GO:0048869	2	GO:0032502	0.584	50.475	0	cellular developmental process	developmental process	BP	NA	NA	NA	3	0.584	29.6345	NA	NA	NA	2	0.584	84.4134
GO:0007165	3	GO:0007165	0.928	47.3726	129	signal transduction	signal transduction	BP	5	0.928	12.9508	NA	NA	NA	13	0.928	17.2557	7	0.928	67.7959
GO:0051239	4	GO:0051239	0.983	46.51	0	regulation of multicellular organismal process	regulation of multicellular organismal process	BP	11	0.983	10.2652	NA	NA	NA	9	0.983	17.6326	4	0.983	79.3019
GO:0050793	5	GO:0050793	0.978	46.0947	2	regulation of developmental process	regulation of developmental process	BP	14	0.978	9.8962	2	0.978	34.1707	14	0.978	17.1778	6	0.978	75.719
GO:0048518	6	GO:0048518	0.932	44.699	0	positive regulation of biological process	positive regulation of biological process	BP	4	0.932	13.5058	8	0.932	26.5376	4	0.932	22.7545	8	0.932	65.2314
GO:0009653	7	GO:0009653	0.912	42.7122	23	anatomical structure morphogenesis	anatomical structure morphogenesis	BP	NA	NA	NA	7	0.912	27.4377	7	0.912	18.6778	3	0.912	85.2725
GO:0048522	6	GO:0048518	0.91	41.3665	0	positive regulation of cellular process	positive regulation of biological process	BP	4	0.91	12.8928	8	0.91	25.2993	4	0.91	20.3575	8	0.91	60.0101
GO:0009987	8	GO:0009987	0.329	40.4377	2	cellular process	cellular process	BP	7	0.329	11.8962	22	0.329	15.8153	2	0.329	28.3747	12	0.329	54.8794
GO:0006928	9	GO:0006928	0.972	40.0762	0	movement of cell or subcellular component	movement of cell or subcellular component	BP	18	0.972	8.10568	10	0.972	24.3188	11	0.972	17.5058	5	0.972	78.2449
GO:0048856	2	GO:0032502	0.743	39.0218	25	anatomical structure development	developmental process	BP	2	0.743	9.88941	3	0.743	23.9281	3	0.743	15.7282	2	0.743	81.2351
GO:0048519	10	GO:0048519	0.937	38.2612	0	negative regulation of biological process	negative regulation of biological process	BP	6	0.937	12.118	NA	NA	NA	8	0.937	18.3716	13	0.937	54.556
GO:0019222	11	GO:0019222	0.907	37.4685	2	regulation of metabolic process	regulation of metabolic process	BP	9	0.907	10.4868	NA	NA	NA	NA	NA	NA	NA	NA	NA
GO:0023051	3	GO:0007165	0.752	36.3325	0	regulation of signaling	signal transduction	BP	5	0.752	7.76955	NA	NA	NA	13	0.752	13.7282	7	0.752	55.1062
GO:0010646	12	GO:0010646	0.964	36.3325	0	regulation of cell communication	regulation of cell communication	BP	NA	NA	NA	5	0.964	27.4622	22	0.964	13.7282	11	0.964	55.1062
GO:0048523	10	GO:0048519	0.899	35.6925	0	negative regulation of cellular process	negative regulation of biological process	BP	6	0.899	9.95078	NA	NA	NA	8	0.899	17.9066	13	0.899	51.9101
GO:0048513	2	GO:0032502	0.537	35.4449	5	animal organ development	developmental process	BP	NA	NA	NA	NA	NA	NA	NA	NA	NA	NA	NA	NA
GO:0060255	11	GO:0019222	0.894	35.4023	0	regulation of macromolecule metabolic process	regulation of metabolic process	BP	9	0.894	9.83863	NA	NA	NA	NA	NA	NA	NA	NA	NA
GO:0031323	11	GO:0019222	0.873	35.1261	2	regulation of cellular metabolic process	regulation of metabolic process	BP	9	0.873	9.53611	NA	NA	NA	NA	NA	NA	NA	NA	NA
GO:0065008	13	GO:0065008	0.955	34.8125	0	regulation of biological quality	regulation of biological quality	BP	10	0.955	10.4056	13	0.955	22.1675	18	0.955	14.8153	19	0.955	46.9957
GO:0009886	7	GO:0009653	0.677	34.6517	0	post-embryonic animal morphogenesis	anatomical structure morphogenesis	BP	NA	NA	NA	7	0.677	19.9914	7	0.677	12.7167	NA	NA	NA
GO:0080090	11	GO:0019222	0.86	34.5031	1	regulation of primary metabolic process	regulation of metabolic process	BP	9	0.86	9.21968	NA	NA	NA	NA	NA	NA	NA	NA	NA
GO:2000026	4	GO:0051239	0.883	34.2418	0	regulation of multicellular organismal development	regulation of multicellular organismal process	BP	11	0.883	8.41908	NA	NA	NA	9	0.883	14.6271	4	0.883	61.295
GO:0022414	14	GO:0022414	0.938	33.7747	2	reproductive process	reproductive process	BP	NA	NA	NA	20	0.938	17.8268	17	0.938	16.719	23	0.938	35.2197
GO:0051171	11	GO:0019222	0.859	33.5901	0	regulation of nitrogen compound metabolic process	regulation of metabolic process	BP	9	0.859	8.8962	NA	NA	NA	NA	NA	NA	NA	NA	NA
GO:0048583	15	GO:0048583	0.96	33.1925	0	regulation of response to stimulus	regulation of response to stimulus	BP	8	0.96	11.3947	18	0.96	19.0625	15	0.96	17.1296	17	0.96	48.71
GO:0051128	16	GO:0051128	0.975	31.9747	0	regulation of cellular component organization	regulation of cellular component organization	BP	NA	NA	NA	16	0.975	19.7986	10	0.975	17.5528	18	0.975	47.4921
GO:0051179	17	GO:0051179	0.885	31.8153	0	localization	localization	BP	NA	NA	NA	33	0.885	8.30103	12	0.885	17.4012	35	0.885	27.1158
GO:0010468	11	GO:0019222	0.86	31.6757	106	regulation of gene expression	regulation of metabolic process	BP	9	0.86	8.10513	NA	NA	NA	NA	NA	NA	NA	NA	NA
GO:0032879	18	GO:0032879	0.986	31.5272	8	regulation of localization	regulation of localization	BP	19	0.986	7.69037	12	0.986	22.2612	20	0.986	14.3072	20	0.986	41.3478
GO:0019219	11	GO:0019222	0.813	30.2958	0	regulation of nucleobase-containing compound metabolic process	regulation of metabolic process	BP	9	0.813	5.89963	NA	NA	NA	NA	NA	NA	NA	NA	NA
GO:0040011	19	GO:0040011	0.975	29.8633	30	locomotion	locomotion	BP	25	0.975	6.03245	NA	NA	NA	24	0.975	11.9666	15	0.975	51.451
GO:0051252	11	GO:0019222	0.809	29.384	3	regulation of RNA metabolic process	regulation of metabolic process	BP	9	0.809	5.96658	NA	NA	NA	NA	NA	NA	NA	NA	NA
GO:0031326	11	GO:0019222	0.817	29.3799	0	regulation of cellular biosynthetic process	regulation of metabolic process	BP	9	0.817	7.54212	NA	NA	NA	NA	NA	NA	NA	NA	NA
GO:0009889	11	GO:0019222	0.817	29.2832	0	regulation of biosynthetic process	regulation of metabolic process	BP	9	0.817	7.4908	NA	NA	NA	NA	NA	NA	NA	NA	NA
GO:0010556	11	GO:0019222	0.812	29.0635	0	regulation of macromolecule biosynthetic process	regulation of metabolic process	BP	9	0.812	7.05948	NA	NA	NA	NA	NA	NA	NA	NA	NA
GO:2000112	11	GO:0019222	0.811	28.8239	0	regulation of cellular macromolecule biosynthetic process	regulation of metabolic process	BP	9	0.811	6.96257	NA	NA	NA	NA	NA	NA	NA	NA	NA
GO:0045595	5	GO:0050793	0.858	28.0872	9	regulation of cell differentiation	regulation of developmental process	BP	14	0.858	3.6517	2	0.858	25.6091	14	0.858	10.3354	6	0.858	39.8539
GO:0009966	3	GO:0007165	0.802	27.618	11	regulation of signal transduction	signal transduction	BP	NA	NA	NA	NA	NA	NA	NA	NA	NA	7	0.802	41.9101
GO:0007610	20	GO:0007610	0.975	27.5735	1	behavior	behavior	BP	12	0.975	10.1599	9	0.975	25.5467	28	0.975	7.64397	16	0.975	49.2518
GO:0006355	11	GO:0019222	0.794	26.7905	297	regulation of transcription, DNA-templated	regulation of metabolic process	BP	9	0.794	5.54212	NA	NA	NA	NA	NA	NA	NA	NA	NA
GO:2001141	11	GO:0019222	0.794	26.7905	0	regulation of RNA biosynthetic process	regulation of metabolic process	BP	9	0.794	5.54212	NA	NA	NA	NA	NA	NA	NA	NA	NA
GO:1903506	11	GO:0019222	0.794	26.7905	0	regulation of nucleic acid-templated transcription	regulation of metabolic process	BP	9	0.794	5.54212	NA	NA	NA	NA	NA	NA	NA	NA	NA
GO:0022412	14	GO:0022414	0.868	26.5607	0	cellular process involved in reproduction in multicellular organism	reproductive process	BP	NA	NA	NA	20	0.868	12.3215	17	0.868	12.4089	23	0.868	29.6778
GO:0032501	21	GO:0032501	0.738	25.9101	0	multicellular organismal process	multicellular organismal process	BP	26	0.738	5.92812	15	0.738	20.6253	25	0.738	11.5482	14	0.738	54.1209
GO:0051234	17	GO:0051179	0.828	25.8761	0	establishment of localization	localization	BP	NA	NA	NA	33	0.828	5.15864	12	0.828	14.262	35	0.828	20.3958
GO:0006810	17	GO:0051179	0.823	24.4437	9	transport	localization	BP	NA	NA	NA	33	0.823	4.32239	12	0.823	12.9914	35	0.823	19.2403
GO:0060284	5	GO:0050793	0.799	24.3516	0	regulation of cell development	regulation of developmental process	BP	14	0.799	3.51428	2	0.799	23.3478	14	0.799	10.9281	6	0.799	33.6289
GO:0051960	4	GO:0051239	0.858	23.3116	5	regulation of nervous system development	regulation of multicellular organismal process	BP	11	0.858	4.95861	NA	NA	NA	9	0.858	12.2434	4	0.858	40.2487
GO:0048468	2	GO:0032502	0.537	23.2557	4	cell development	developmental process	BP	NA	NA	NA	3	0.537	18.091	NA	NA	NA	2	0.537	32.7305
GO:0035556	3	GO:0007165	0.749	22.3696	91	intracellular signal transduction	signal transduction	BP	5	0.749	11.0159	NA	NA	NA	13	0.749	11.7122	7	0.749	29.0031
GO:0016477	19	GO:0040011	0.877	21.9914	55	cell migration	locomotion	BP	25	0.877	4.45842	NA	NA	NA	24	0.877	8.92812	15	0.877	39.6162
GO:0016043	22	GO:0016043	0.849	21.6716	0	cellular component organization	cellular component organization	BP	3	0.849	13.585	25	0.849	12.9245	16	0.849	16.7696	25	0.849	33.9508
GO:0048870	19	GO:0040011	0.891	21.3206	7	cell motility	locomotion	BP	25	0.891	4.79048	NA	NA	NA	24	0.891	8.91009	15	0.891	35.9626
GO:0003006	14	GO:0022414	0.875	21.2588	0	developmental process involved in reproduction	reproductive process	BP	NA	NA	NA	20	0.875	15.4763	17	0.875	8.55284	23	0.875	29.3883
GO:0048584	15	GO:0048583	0.855	21.1355	0	positive regulation of response to stimulus	regulation of response to stimulus	BP	8	0.855	7.42481	18	0.855	9.89963	15	0.855	9.42366	17	0.855	30.082
GO:0097485	19	GO:0040011	0.859	21.0731	0	neuron projection guidance	locomotion	BP	NA	NA	NA	NA	NA	NA	24	0.859	7.79048	15	0.859	50.3585
GO:0007411	19	GO:0040011	0.854	21.0496	204	axon guidance	locomotion	BP	NA	NA	NA	NA	NA	NA	24	0.854	7.51004	15	0.854	50.5376
GO:0007389	23	GO:0007389	0.977	20.9957	9	pattern specification process	pattern specification process	BP	39	0.977	3.31785	19	0.977	18.1085	NA	NA	NA	24	0.977	34.9957
GO:0006996	22	GO:0016043	0.752	20.983	1	organelle organization	cellular component organization	BP	3	0.752	5.71444	25	0.752	3.75945	16	0.752	14.2182	25	0.752	14.8239
GO:0006357	11	GO:0019222	0.729	20.7959	684	regulation of transcription by RNA polymerase II	regulation of metabolic process	BP	9	0.729	4.48545	NA	NA	NA	NA	NA	NA	NA	NA	NA
GO:0040008	24	GO:0040008	0.991	20.618	24	regulation of growth	regulation of growth	BP	NA	NA	NA	28	0.991	11.1343	26	0.991	9.45717	22	0.991	37.1688
GO:0009887	2	GO:0032502	0.461	20.2218	18	animal organ morphogenesis	developmental process	BP	NA	NA	NA	NA	NA	NA	NA	NA	NA	NA	NA	NA
GO:0051094	5	GO:0050793	0.837	20.057	0	positive regulation of developmental process	regulation of developmental process	BP	NA	NA	NA	2	0.837	11.7773	14	0.837	6.82681	6	0.837	31.2269
GO:0023056	3	GO:0007165	0.656	19.9626	0	positive regulation of signaling	signal transduction	BP	5	0.656	4.9431	NA	NA	NA	13	0.656	7.83268	7	0.656	31.1599
GO:0010647	12	GO:0010646	0.852	19.9626	0	positive regulation of cell communication	regulation of cell communication	BP	NA	NA	NA	5	0.852	10.2441	22	0.852	7.83268	11	0.852	31.1599
GO:0009893	6	GO:0048518	0.801	19.9508	0	positive regulation of metabolic process	positive regulation of biological process	BP	4	0.801	8.30892	8	0.801	10.8041	4	0.801	13.3143	8	0.801	20.8508
GO:0071840	22	GO:0016043	0.835	19.6576	0	cellular component organization or biogenesis	cellular component organization	BP	3	0.835	13.2541	25	0.835	12.3675	16	0.835	15.1986	25	0.835	31.857
GO:0010604	6	GO:0048518	0.788	19.2175	0	positive regulation of macromolecule metabolic process	positive regulation of biological process	BP	4	0.788	7.94692	8	0.788	10.7496	4	0.788	14.2	8	0.788	18.0173
GO:1902531	3	GO:0007165	0.691	18.7747	1	regulation of intracellular signal transduction	signal transduction	BP	5	0.691	10.4737	NA	NA	NA	13	0.691	9.96257	7	0.691	25.0878
GO:0051240	4	GO:0051239	0.856	18.71	0	positive regulation of multicellular organismal process	regulation of multicellular organismal process	BP	11	0.856	3.15927	NA	NA	NA	9	0.856	6.68403	4	0.856	29.5986
GO:0023057	3	GO:0007165	0.649	18.7033	0	negative regulation of signaling	signal transduction	BP	5	0.649	4.83565	NA	NA	NA	13	0.649	7.05552	7	0.649	26.0467
GO:0035107	7	GO:0009653	0.642	18.7033	1	appendage morphogenesis	anatomical structure morphogenesis	BP	NA	NA	NA	7	0.642	12.7282	7	0.642	5.98297	NA	NA	NA
GO:0032989	2	GO:0032502	0.42	18.6696	0	cellular component morphogenesis	developmental process	BP	NA	NA	NA	NA	NA	NA	NA	NA	NA	2	0.42	37.0137
GO:0040007	24	GO:0040008	0.943	18.6364	0	growth	regulation of growth	BP	NA	NA	NA	28	0.943	10.5058	26	0.943	6.99568	22	0.943	25.7545
GO:0048589	24	GO:0040008	0.919	18.6364	5	developmental growth	regulation of growth	BP	NA	NA	NA	28	0.919	10.5058	26	0.919	6.99568	22	0.919	25.7545
GO:0010648	12	GO:0010646	0.844	18.5482	0	negative regulation of cell communication	regulation of cell communication	BP	NA	NA	NA	5	0.844	16.5952	22	0.844	6.92082	11	0.844	25.7258
GO:0050896	25	GO:0050896	0.84	17.9957	0	response to stimulus	response to stimulus	BP	NA	NA	NA	NA	NA	NA	NA	NA	NA	52	0.84	11.2933
GO:0007166	3	GO:0007165	0.803	17.983	31	cell surface receptor signaling pathway	signal transduction	BP	5	0.803	3.59007	NA	NA	NA	13	0.803	6.38722	7	0.803	23.4609
GO:0035114	7	GO:0009653	0.642	17.9747	1	imaginal disc-derived appendage morphogenesis	anatomical structure morphogenesis	BP	NA	NA	NA	7	0.642	13.2277	7	0.642	5.70333	NA	NA	NA
GO:0030030	26	GO:0030030	0.971	17.8697	2	cell projection organization	cell projection organization	BP	NA	NA	NA	NA	NA	NA	21	0.971	14.1561	31	0.971	29.821
GO:0031325	6	GO:0048518	0.785	17.8665	0	positive regulation of cellular metabolic process	positive regulation of biological process	BP	4	0.785	7.89963	8	0.785	10.0329	4	0.785	11.2676	8	0.785	20.2027
GO:0048638	24	GO:0040008	0.953	17.7825	5	regulation of developmental growth	regulation of growth	BP	NA	NA	NA	28	0.953	9.14026	26	0.953	6.70997	22	0.953	30.9318
GO:0022603	5	GO:0050793	0.815	17.7825	0	regulation of anatomical structure morphogenesis	regulation of developmental process	BP	14	0.815	7.21467	2	0.815	16.0092	14	0.815	8.64397	6	0.815	36.4342
GO:0051173	6	GO:0048518	0.773	17.7447	0	positive regulation of nitrogen compound metabolic process	positive regulation of biological process	BP	4	0.773	7.18575	8	0.773	10.2526	4	0.773	12.2411	8	0.773	18.8665
GO:0009967	12	GO:0010646	0.844	17.4908	0	positive regulation of signal transduction	regulation of cell communication	BP	NA	NA	NA	5	0.844	9.18509	22	0.844	6.92082	11	0.844	26.4353
GO:0035120	7	GO:0009653	0.636	17.4377	1	post-embryonic appendage morphogenesis	anatomical structure morphogenesis	BP	NA	NA	NA	7	0.636	13.025	7	0.636	5.25337	NA	NA	NA
GO:0006796	27	GO:0006796	0.966	17.3215	2	phosphate-containing compound metabolic process	phosphate-containing compound metabolic process	BP	NA	NA	NA	NA	NA	NA	27	0.966	9.29073	NA	NA	NA
GO:0051093	5	GO:0050793	0.828	17.2321	0	negative regulation of developmental process	regulation of developmental process	BP	14	0.828	4.52724	2	0.828	11.317	14	0.828	7.95861	6	0.828	25.3134
GO:0007611	28	GO:0007611	0.994	17.2	17	learning or memory	learning or memory	BP	15	0.994	9.20761	NA	NA	NA	NA	NA	NA	NA	NA	NA
GO:0050890	28	GO:0007611	0.994	17.2	0	cognition	learning or memory	BP	15	0.994	9.20761	NA	NA	NA	NA	NA	NA	NA	NA	NA
GO:0048731	2	GO:0032502	0.629	17.0334	0	system development	developmental process	BP	2	0.629	3.72354	NA	NA	NA	NA	NA	NA	2	0.629	29.2269
GO:0006793	27	GO:0006796	0.963	17.0132	0	phosphorus metabolic process	phosphate-containing compound metabolic process	BP	NA	NA	NA	NA	NA	NA	27	0.963	9.10846	NA	NA	NA
GO:0007423	29	GO:0007423	0.98	16.9355	58	sensory organ development	sensory organ development	BP	NA	NA	NA	NA	NA	NA	NA	NA	NA	NA	NA	NA
GO:0006468	27	GO:0006796	0.83	16.7375	235	protein phosphorylation	phosphate-containing compound metabolic process	BP	NA	NA	NA	NA	NA	NA	27	0.83	9.07935	NA	NA	NA
GO:0045597	5	GO:0050793	0.764	16.644	0	positive regulation of cell differentiation	regulation of developmental process	BP	NA	NA	NA	2	0.764	10.4437	14	0.764	6.83863	6	0.764	19.2434
GO:0007154	12	GO:0010646	0.768	16.3233	3	cell communication	regulation of cell communication	BP	NA	NA	NA	5	0.768	7.53018	22	0.768	9.5867	11	0.768	29.9393
GO:0007010	22	GO:0016043	0.588	16.1904	19	cytoskeleton organization	cellular component organization	BP	NA	NA	NA	25	0.588	7.71444	16	0.588	8.09691	NA	NA	NA
GO:0051049	18	GO:0032879	0.922	16.1688	2	regulation of transport	regulation of localization	BP	19	0.922	7.39469	12	0.922	9.60206	20	0.922	7.75945	20	0.922	21.8861
GO:0048609	14	GO:0022414	0.901	16.056	0	multicellular organismal reproductive process	reproductive process	BP	NA	NA	NA	20	0.901	13.4034	17	0.901	7.96257	23	0.901	16.1433
GO:0050767	5	GO:0050793	0.779	16.0039	33	regulation of neurogenesis	regulation of developmental process	BP	14	0.779	3.47756	2	0.779	16.1858	14	0.779	8.45469	6	0.779	23.7878
GO:0009968	3	GO:0007165	0.703	15.8761	3	negative regulation of signal transduction	signal transduction	BP	5	0.703	4.14691	NA	NA	NA	13	0.703	5.9914	7	0.703	20.2716
GO:0003002	23	GO:0007389	0.961	15.8416	0	regionalization	pattern specification process	BP	NA	NA	NA	19	0.961	14.6073	NA	NA	NA	24	0.961	28.5918
GO:0040012	19	GO:0040011	0.759	15.6904	6	regulation of locomotion	locomotion	BP	NA	NA	NA	NA	NA	NA	24	0.759	7.4437	15	0.759	23.0665
GO:0030029	30	GO:0030029	0.987	15.5072	5	actin filament-based process	actin filament-based process	BP	23	0.987	6.10182	37	0.987	6.77211	42	0.987	4.70997	28	0.987	30.3206
GO:0030154	2	GO:0032502	0.584	15.3002	77	cell differentiation	developmental process	BP	NA	NA	NA	3	0.584	7.4034	NA	NA	NA	2	0.584	30.5129
GO:0010720	5	GO:0050793	0.738	15.209	0	positive regulation of cell development	regulation of developmental process	BP	NA	NA	NA	2	0.738	10.3251	14	0.738	6.92445	6	0.738	18.3298
GO:0001667	19	GO:0040011	0.808	15.0106	2	ameboidal-type cell migration	locomotion	BP	25	0.808	3.61261	NA	NA	NA	NA	NA	NA	15	0.808	22.04
GO:0007155	31	GO:0007155	0.992	14.9872	52	cell adhesion	cell adhesion	BP	NA	NA	NA	NA	NA	NA	NA	NA	NA	32	0.992	28.4724
GO:0051270	9	GO:0006928	0.737	14.9626	0	regulation of cellular component movement	movement of cell or subcellular component	BP	NA	NA	NA	NA	NA	NA	NA	NA	NA	NA	NA	NA
GO:0009888	32	GO:0009888	0.947	14.7055	15	tissue development	tissue development	BP	22	0.947	6.36653	27	0.947	11.4318	NA	NA	NA	NA	NA	NA
GO:0051241	4	GO:0051239	0.845	14.6038	0	negative regulation of multicellular organismal process	regulation of multicellular organismal process	BP	11	0.845	3.44733	NA	NA	NA	9	0.845	7.20273	4	0.845	26.0106
GO:0048585	15	GO:0048583	0.836	14.5735	0	negative regulation of response to stimulus	regulation of response to stimulus	BP	8	0.836	3.78516	18	0.836	13.2495	15	0.836	4.88606	17	0.836	21.6716
GO:0010605	10	GO:0048519	0.818	14.4895	0	negative regulation of macromolecule metabolic process	negative regulation of biological process	BP	6	0.818	5.46092	NA	NA	NA	8	0.818	8.23882	13	0.818	16.0137
GO:0007613	28	GO:0007611	0.944	14.4711	26	memory	learning or memory	BP	15	0.944	5.86012	NA	NA	NA	NA	NA	NA	NA	NA	NA
GO:0016310	27	GO:0006796	0.879	14.3143	19	phosphorylation	phosphate-containing compound metabolic process	BP	NA	NA	NA	NA	NA	NA	27	0.879	7.60033	NA	NA	NA
GO:0009892	10	GO:0048519	0.824	14.2628	0	negative regulation of metabolic process	negative regulation of biological process	BP	6	0.824	4.84466	NA	NA	NA	8	0.824	7.30803	13	0.824	17.104
GO:0010629	10	GO:0048519	0.738	14.0264	74	negative regulation of gene expression	negative regulation of biological process	BP	6	0.738	5.21896	NA	NA	NA	8	0.738	9.03668	13	0.738	16.2007
GO:0010631	19	GO:0040011	0.795	13.9318	1	epithelial cell migration	locomotion	BP	25	0.795	3.19997	NA	NA	NA	NA	NA	NA	15	0.795	20.3019
GO:0048646	7	GO:0009653	0.677	13.6383	0	anatomical structure formation involved in morphogenesis	anatomical structure morphogenesis	BP	NA	NA	NA	7	0.677	7.3363	7	0.677	6.78781	NA	NA	NA
GO:0045664	5	GO:0050793	0.747	13.5735	11	regulation of neuron differentiation	regulation of developmental process	BP	14	0.747	3.91721	2	0.747	14.2255	14	0.747	7.33161	6	0.747	21.6478
GO:0010628	6	GO:0048518	0.634	13.5654	70	positive regulation of gene expression	positive regulation of biological process	BP	4	0.634	5.65365	8	0.634	9.97469	4	0.634	9.56543	8	0.634	11.2749
GO:0048729	32	GO:0009888	0.852	13.4855	0	tissue morphogenesis	tissue development	BP	22	0.852	4.90309	27	0.852	10.5735	NA	NA	NA	NA	NA	NA
GO:0031327	10	GO:0048519	0.745	13.4698	0	negative regulation of cellular biosynthetic process	negative regulation of biological process	BP	6	0.745	4.19314	NA	NA	NA	8	0.745	7.4437	13	0.745	17.0372
GO:0009890	10	GO:0048519	0.745	13.4698	0	negative regulation of biosynthetic process	negative regulation of biological process	BP	6	0.745	4.19314	NA	NA	NA	8	0.745	7.4437	13	0.745	17.0372
GO:0044087	33	GO:0044087	0.991	13.3645	0	regulation of cellular component biogenesis	regulation of cellular component biogenesis	BP	24	0.991	6.05601	NA	NA	NA	37	0.991	6.12901	36	0.991	26.4584
GO:0036211	34	GO:0036211	0.954	13.3595	0	protein modification process	protein modification process	BP	36	0.954	4.5784	NA	NA	NA	23	0.954	12.8097	NA	NA	NA
GO:0006464	34	GO:0036211	0.954	13.3595	12	cellular protein modification process	protein modification process	BP	36	0.954	4.5784	NA	NA	NA	23	0.954	12.8097	NA	NA	NA
GO:0031324	10	GO:0048519	0.78	13.3045	0	negative regulation of cellular metabolic process	negative regulation of biological process	BP	6	0.78	4.04096	NA	NA	NA	8	0.78	6.81531	13	0.78	16.7959
GO:0023052	3	GO:0007165	0.88	13.3045	1	signaling	signal transduction	BP	5	0.88	3.14026	NA	NA	NA	13	0.88	6.26043	7	0.88	25.8069
GO:0051172	10	GO:0048519	0.769	13.301	0	negative regulation of nitrogen compound metabolic process	negative regulation of biological process	BP	6	0.769	4.4698	NA	NA	NA	8	0.769	7.40121	13	0.769	15.684
GO:0002009	32	GO:0009888	0.848	13.15	16	morphogenesis of an epithelium	tissue development	BP	22	0.848	4.97469	27	0.848	10.0595	NA	NA	NA	NA	NA	NA
GO:0010558	10	GO:0048519	0.743	13.1451	0	negative regulation of macromolecule biosynthetic process	negative regulation of biological process	BP	6	0.743	4.14874	NA	NA	NA	8	0.743	8.10347	13	0.743	16.9101
GO:2000113	10	GO:0048519	0.743	13.1451	0	negative regulation of cellular macromolecule biosynthetic process	negative regulation of biological process	BP	6	0.743	4.14874	NA	NA	NA	8	0.743	8.10347	13	0.743	16.9101
GO:0007626	20	GO:0007610	0.801	13.0696	16	locomotory behavior	behavior	BP	12	0.801	4.30277	9	0.801	11.7878	28	0.801	4.65758	16	0.801	21.1409
GO:0001654	29	GO:0007423	0.95	13.0155	20	eye development	sensory organ development	BP	NA	NA	NA	NA	NA	NA	NA	NA	NA	NA	NA	NA
GO:0030036	30	GO:0030029	0.974	12.762	65	actin cytoskeleton organization	actin filament-based process	BP	23	0.974	5.46597	37	0.974	5.61083	42	0.974	4.34582	28	0.974	24.8697
GO:0045935	6	GO:0048518	0.723	12.7595	0	positive regulation of nucleobase-containing compound metabolic process	positive regulation of biological process	BP	4	0.723	4.68825	8	0.723	9.22695	4	0.723	8.8962	8	0.723	12.1945
GO:0051640	35	GO:0051640	0.992	12.6882	0	organelle localization	organelle localization	BP	33	0.992	4.86646	40	0.992	6.35853	33	0.992	6.69037	NA	NA	NA
GO:0006811	17	GO:0051179	0.715	12.6556	15	ion transport	localization	BP	NA	NA	NA	33	0.715	3.66555	12	0.715	7.60033	NA	NA	NA
GO:0050808	36	GO:0050808	0.99	12.6198	79	synapse organization	synapse organization	BP	NA	NA	NA	24	0.99	13.8729	NA	NA	NA	30	0.99	30
GO:0008037	37	GO:0008037	0.997	12.585	0	cell recognition	cell recognition	BP	34	0.997	4.72354	NA	NA	NA	38	0.997	6.11691	NA	NA	NA
GO:0050807	13	GO:0065008	0.686	12.5498	13	regulation of synapse organization	regulation of biological quality	BP	NA	NA	NA	13	0.686	11.6144	NA	NA	NA	19	0.686	23.6478
GO:0051253	10	GO:0048519	0.728	12.5346	0	negative regulation of RNA metabolic process	negative regulation of biological process	BP	6	0.728	4.28233	NA	NA	NA	8	0.728	8.44129	13	0.728	14.7471
GO:0040017	19	GO:0040011	0.709	12.4841	2	positive regulation of locomotion	locomotion	BP	NA	NA	NA	NA	NA	NA	24	0.709	4.32514	15	0.709	13.8861
GO:0007297	19	GO:0040011	0.771	12.4672	11	ovarian follicle cell migration	locomotion	BP	25	0.771	3.22403	NA	NA	NA	NA	NA	NA	15	0.771	15.6904
GO:0007267	12	GO:0010646	0.604	12.4248	5	cell-cell signaling	regulation of cell communication	BP	NA	NA	NA	NA	NA	NA	NA	NA	NA	11	0.604	25.2381
GO:0051254	6	GO:0048518	0.719	12.4168	0	positive regulation of RNA metabolic process	positive regulation of biological process	BP	4	0.719	4.39794	8	0.719	8.69037	4	0.719	9.15989	8	0.719	11.1029
GO:0022610	31	GO:0007155	0.989	12.1811	0	biological adhesion	cell adhesion	BP	NA	NA	NA	NA	NA	NA	NA	NA	NA	32	0.989	25.6968
GO:0098609	31	GO:0007155	0.942	12.1656	44	cell-cell adhesion	cell adhesion	BP	NA	NA	NA	NA	NA	NA	NA	NA	NA	32	0.942	25.6757
GO:0007447	23	GO:0007389	0.775	12.1391	5	imaginal disc pattern formation	pattern specification process	BP	39	0.775	3.22475	19	0.775	11.7905	NA	NA	NA	NA	NA	NA
GO:0050804	12	GO:0010646	0.723	12.067	24	modulation of chemical synaptic transmission	regulation of cell communication	BP	NA	NA	NA	NA	NA	NA	NA	NA	NA	11	0.723	18.057
GO:0099177	12	GO:0010646	0.723	12.067	0	regulation of trans-synaptic signaling	regulation of cell communication	BP	NA	NA	NA	NA	NA	NA	NA	NA	NA	11	0.723	18.057
GO:2000145	9	GO:0006928	0.716	12.0315	0	regulation of cell motility	movement of cell or subcellular component	BP	NA	NA	NA	NA	NA	NA	NA	NA	NA	NA	NA	NA
GO:0008038	37	GO:0008037	0.994	12	6	neuron recognition	cell recognition	BP	34	0.994	3.98297	NA	NA	NA	38	0.994	5.96257	NA	NA	NA
GO:0006950	38	GO:0006950	0.948	11.9914	0	response to stress	response to stress	BP	NA	NA	NA	NA	NA	NA	NA	NA	NA	69	0.948	6.55284
GO:0003008	28	GO:0007611	0.825	11.8761	0	system process	learning or memory	BP	15	0.825	4.81248	NA	NA	NA	NA	NA	NA	NA	NA	NA
GO:0060560	24	GO:0040008	0.786	11.8356	0	developmental growth involved in morphogenesis	regulation of growth	BP	NA	NA	NA	28	0.786	5.17198	26	0.786	4.16941	22	0.786	17.0367
GO:0055085	17	GO:0051179	0.625	11.752	250	transmembrane transport	localization	BP	NA	NA	NA	NA	NA	NA	12	0.625	6.451	35	0.625	11.1101
GO:0097435	39	GO:0097435	0.99	11.7423	0	supramolecular fiber organization	supramolecular fiber organization	BP	NA	NA	NA	NA	NA	NA	NA	NA	NA	41	0.99	17.6925
GO:0033043	16	GO:0051128	0.877	11.7423	0	regulation of organelle organization	regulation of cellular component organization	BP	NA	NA	NA	16	0.877	3.61618	10	0.877	7.19518	18	0.877	13.0835
GO:0043412	34	GO:0036211	0.937	11.6253	0	macromolecule modification	protein modification process	BP	36	0.937	3.53611	NA	NA	NA	23	0.937	11.8153	NA	NA	NA
GO:0045892	10	GO:0048519	0.724	11.5686	153	negative regulation of transcription, DNA-templated	negative regulation of biological process	BP	6	0.724	3.73755	NA	NA	NA	8	0.724	8.34008	13	0.724	14.9355
GO:1903507	10	GO:0048519	0.724	11.5686	0	negative regulation of nucleic acid-templated transcription	negative regulation of biological process	BP	6	0.724	3.73755	NA	NA	NA	8	0.724	8.34008	13	0.724	14.9355
GO:1902679	10	GO:0048519	0.724	11.5686	0	negative regulation of RNA biosynthetic process	negative regulation of biological process	BP	6	0.724	3.73755	NA	NA	NA	8	0.724	8.34008	13	0.724	14.9355
GO:0045934	10	GO:0048519	0.732	11.5467	0	negative regulation of nucleobase-containing compound metabolic process	negative regulation of biological process	BP	6	0.732	4.21396	NA	NA	NA	8	0.732	8.11126	13	0.732	13.317
GO:0030001	17	GO:0051179	0.486	11.5391	7	metal ion transport	localization	BP	NA	NA	NA	NA	NA	NA	12	0.486	6.74958	NA	NA	NA
GO:0010557	6	GO:0048518	0.726	11.4401	0	positive regulation of macromolecule biosynthetic process	positive regulation of biological process	BP	4	0.726	5.53462	8	0.726	8.25885	4	0.726	7.41454	8	0.726	10.6655
GO:0042325	27	GO:0006796	0.737	11.4225	6	regulation of phosphorylation	phosphate-containing compound metabolic process	BP	NA	NA	NA	NA	NA	NA	27	0.737	4.19586	NA	NA	NA
GO:0030334	9	GO:0006928	0.711	11.4101	9	regulation of cell migration	movement of cell or subcellular component	BP	NA	NA	NA	NA	NA	NA	NA	NA	NA	NA	NA	NA
GO:0031328	6	GO:0048518	0.736	11.4078	0	positive regulation of cellular biosynthetic process	positive regulation of biological process	BP	4	0.736	6.4318	8	0.736	8.04048	4	0.736	7.03574	8	0.736	11.4962
GO:0009891	6	GO:0048518	0.736	11.4078	0	positive regulation of biosynthetic process	positive regulation of biological process	BP	4	0.736	6.4318	8	0.736	8.04048	4	0.736	7.03574	8	0.736	11.4962
GO:0051272	9	GO:0006928	0.702	11.382	0	positive regulation of cellular component movement	movement of cell or subcellular component	BP	NA	NA	NA	NA	NA	NA	NA	NA	NA	NA	NA	NA
GO:0048749	29	GO:0007423	0.941	11.3468	128	compound eye development	sensory organ development	BP	NA	NA	NA	NA	NA	NA	NA	NA	NA	NA	NA	NA
GO:0007281	14	GO:0022414	0.836	11.3233	53	germ cell development	reproductive process	BP	NA	NA	NA	20	0.836	7.60906	17	0.836	4.43415	23	0.836	11.8729
GO:0042127	40	GO:0042127	0.994	11.3197	26	regulation of cell population proliferation	regulation of cell population proliferation	BP	NA	NA	NA	48	0.994	4.5986	NA	NA	NA	42	0.994	17.2321
GO:1902680	6	GO:0048518	0.715	11.2823	0	positive regulation of RNA biosynthetic process	positive regulation of biological process	BP	4	0.715	4.1152	8	0.715	7.69037	4	0.715	8.10073	8	0.715	8.91721
GO:1903508	6	GO:0048518	0.715	11.2823	0	positive regulation of nucleic acid-templated transcription	positive regulation of biological process	BP	4	0.715	4.1152	8	0.715	7.69037	4	0.715	8.10073	8	0.715	8.91721
GO:0045893	6	GO:0048518	0.715	11.2823	147	positive regulation of transcription, DNA-templated	positive regulation of biological process	BP	4	0.715	4.1152	8	0.715	7.69037	4	0.715	8.10073	8	0.715	8.91721
GO:0051961	4	GO:0051239	0.779	11.2255	0	negative regulation of nervous system development	regulation of multicellular organismal process	BP	NA	NA	NA	NA	NA	NA	9	0.779	5.18046	4	0.779	18.0414
GO:0035295	41	GO:0035295	0.968	11.1481	1	tube development	tube development	BP	NA	NA	NA	NA	NA	NA	NA	NA	NA	NA	NA	NA
GO:0051962	4	GO:0051239	0.792	11.025	0	positive regulation of nervous system development	regulation of multicellular organismal process	BP	NA	NA	NA	NA	NA	NA	9	0.792	5.48149	4	0.792	16.1618
GO:0007476	7	GO:0009653	0.619	10.9747	144	imaginal disc-derived wing morphogenesis	anatomical structure morphogenesis	BP	NA	NA	NA	7	0.619	10.1986	7	0.619	3.41005	NA	NA	NA
GO:0048511	42	GO:0048511	0.993	10.9666	0	rhythmic process	rhythmic process	BP	NA	NA	NA	31	0.993	9.68825	NA	NA	NA	38	0.993	21.8601
GO:0099536	12	GO:0010646	0.571	10.8477	8	synaptic signaling	regulation of cell communication	BP	NA	NA	NA	NA	NA	NA	NA	NA	NA	11	0.571	19.7645
GO:0032990	2	GO:0032502	0.403	10.8297	0	cell part morphogenesis	developmental process	BP	NA	NA	NA	NA	NA	NA	NA	NA	NA	2	0.403	23.382
GO:0022604	5	GO:0050793	0.743	10.6345	1	regulation of cell morphogenesis	regulation of developmental process	BP	14	0.743	4.30016	2	0.743	7.32148	14	0.743	5.18642	6	0.743	19.9101
GO:0035239	41	GO:0035295	0.906	10.5935	5	tube morphogenesis	tube development	BP	NA	NA	NA	NA	NA	NA	NA	NA	NA	NA	NA	NA
GO:0098916	12	GO:0010646	0.569	10.58	0	anterograde trans-synaptic signaling	regulation of cell communication	BP	NA	NA	NA	NA	NA	NA	NA	NA	NA	11	0.569	19.2055
GO:0007268	12	GO:0010646	0.569	10.58	103	chemical synaptic transmission	regulation of cell communication	BP	NA	NA	NA	NA	NA	NA	NA	NA	NA	11	0.569	19.2055
GO:0007623	42	GO:0048511	0.989	10.5735	65	circadian rhythm	rhythmic process	BP	NA	NA	NA	31	0.989	9.36051	NA	NA	NA	38	0.989	20.9469
GO:0007298	19	GO:0040011	0.763	10.5058	108	border follicle cell migration	locomotion	BP	NA	NA	NA	NA	NA	NA	NA	NA	NA	15	0.763	14.7878
GO:0051130	16	GO:0051128	0.851	10.4881	0	positive regulation of cellular component organization	regulation of cellular component organization	BP	NA	NA	NA	16	0.851	5.30364	10	0.851	6.65561	18	0.851	18.4976
GO:0099537	12	GO:0010646	0.569	10.4609	0	trans-synaptic signaling	regulation of cell communication	BP	NA	NA	NA	NA	NA	NA	NA	NA	NA	11	0.569	19.6326
GO:0048858	2	GO:0032502	0.403	10.4389	0	cell projection morphogenesis	developmental process	BP	NA	NA	NA	NA	NA	NA	NA	NA	NA	2	0.403	22.5258
GO:0120039	2	GO:0032502	0.403	10.4389	0	plasma membrane bounded cell projection morphogenesis	developmental process	BP	NA	NA	NA	NA	NA	NA	NA	NA	NA	2	0.403	22.5258
GO:0048812	2	GO:0032502	0.402	10.4389	16	neuron projection morphogenesis	developmental process	BP	NA	NA	NA	NA	NA	NA	NA	NA	NA	2	0.402	22.5258
GO:0007616	28	GO:0007611	0.886	10.382	84	long-term memory	learning or memory	BP	15	0.886	4.53611	NA	NA	NA	NA	NA	NA	NA	NA	NA
GO:0051656	35	GO:0051640	0.946	10.3768	0	establishment of organelle localization	organelle localization	BP	33	0.946	3.04383	40	0.946	6.21325	33	0.946	5.51428	NA	NA	NA
GO:0060562	41	GO:0035295	0.889	10.2434	2	epithelial tube morphogenesis	tube development	BP	NA	NA	NA	NA	NA	NA	NA	NA	NA	NA	NA	NA
GO:0030534	20	GO:0007610	0.782	10.2411	4	adult behavior	behavior	BP	NA	NA	NA	9	0.782	11.0168	28	0.782	3.53018	16	0.782	15.0348
GO:0001932	27	GO:0006796	0.715	10.163	7	regulation of protein phosphorylation	phosphate-containing compound metabolic process	BP	NA	NA	NA	NA	NA	NA	27	0.715	4.42366	NA	NA	NA
GO:0042592	13	GO:0065008	0.811	10.1068	2	homeostatic process	regulation of biological quality	BP	10	0.811	3.73283	13	0.811	5.9914	18	0.811	6.18776	19	0.811	12.475
GO:0061061	43	GO:0061061	0.992	10.0511	6	muscle structure development	muscle structure development	BP	NA	NA	NA	47	0.992	4.81816	41	0.992	5.07988	43	0.992	16.5086
GO:0045596	5	GO:0050793	0.764	10.0511	3	negative regulation of cell differentiation	regulation of developmental process	BP	NA	NA	NA	2	0.764	7.33161	14	0.764	3.6216	6	0.764	15.7595
GO:0007276	14	GO:0022414	0.881	10.0283	6	gamete generation	reproductive process	BP	NA	NA	NA	20	0.881	6.98297	17	0.881	6.72125	23	0.881	9.16115
GO:0051716	25	GO:0050896	0.736	9.92812	0	cellular response to stimulus	response to stimulus	BP	NA	NA	NA	NA	NA	NA	NA	NA	NA	52	0.736	4.30364
GO:0016049	24	GO:0040008	0.823	9.70774	0	cell growth	regulation of growth	BP	NA	NA	NA	28	0.823	5.83863	NA	NA	NA	22	0.823	13.059
GO:0048598	7	GO:0009653	0.628	9.64207	9	embryonic morphogenesis	anatomical structure morphogenesis	BP	NA	NA	NA	7	0.628	7.66756	7	0.628	5.20135	NA	NA	NA
GO:0048477	14	GO:0022414	0.813	9.61083	262	oogenesis	reproductive process	BP	NA	NA	NA	20	0.813	6.53165	17	0.813	5.73049	23	0.813	11.6882
GO:0007167	3	GO:0007165	0.709	9.5784	0	enzyme linked receptor protein signaling pathway	signal transduction	BP	NA	NA	NA	NA	NA	NA	13	0.709	3.24033	7	0.709	13.7235
GO:0048563	7	GO:0009653	0.663	9.54363	0	post-embryonic animal organ morphogenesis	anatomical structure morphogenesis	BP	NA	NA	NA	7	0.663	3.44612	NA	NA	NA	NA	NA	NA
GO:0007622	42	GO:0048511	0.933	9.50031	11	rhythmic behavior	rhythmic process	BP	NA	NA	NA	31	0.933	7.93554	NA	NA	NA	38	0.933	17.2865
GO:2000027	5	GO:0050793	0.662	9.50031	0	regulation of animal organ morphogenesis	regulation of developmental process	BP	14	0.662	4.66756	2	0.662	11.5498	14	0.662	5.49894	6	0.662	18.4815
GO:0009628	44	GO:0009628	0.983	9.48545	0	response to abiotic stimulus	response to abiotic stimulus	BP	NA	NA	NA	45	0.983	5.21968	NA	NA	NA	55	0.983	10.5157
GO:0007399	45	GO:0007399	0.942	9.46852	93	nervous system development	nervous system development	BP	NA	NA	NA	NA	NA	NA	NA	NA	NA	NA	NA	NA
GO:1905879	14	GO:0022414	0.404	9.46852	1	regulation of oogenesis	reproductive process	BP	NA	NA	NA	20	0.404	9.07831	NA	NA	NA	23	0.404	10.1278
GO:0051641	17	GO:0051179	0.722	9.44855	0	cellular localization	localization	BP	NA	NA	NA	33	0.722	6.09366	12	0.722	4.63264	35	0.722	5.91009
GO:0060429	32	GO:0009888	0.932	9.43652	3	epithelium development	tissue development	BP	22	0.932	4.5391	27	0.932	7.26922	NA	NA	NA	NA	NA	NA
GO:1904396	36	GO:0050808	0.872	9.42366	4	regulation of neuromuscular junction development	synapse organization	BP	NA	NA	NA	24	0.872	10.9626	NA	NA	NA	30	0.872	20.5391
GO:0042330	19	GO:0040011	0.884	9.3536	1	taxis	locomotion	BP	NA	NA	NA	NA	NA	NA	24	0.884	4.59688	15	0.884	13.9431
GO:0060627	18	GO:0032879	0.835	9.34969	0	regulation of vesicle-mediated transport	regulation of localization	BP	19	0.835	4.19997	NA	NA	NA	20	0.835	6.26122	20	0.835	11.3507
GO:0016192	17	GO:0051179	0.659	9.28316	159	vesicle-mediated transport	localization	BP	NA	NA	NA	NA	NA	NA	12	0.659	5.85078	NA	NA	NA
GO:0007292	14	GO:0022414	0.823	9.25571	1	female gamete generation	reproductive process	BP	NA	NA	NA	20	0.823	6.44491	17	0.823	5.55596	23	0.823	11.4881
GO:0060249	13	GO:0065008	0.694	9.13787	0	anatomical structure homeostasis	regulation of biological quality	BP	10	0.694	3.82391	13	0.694	5.56067	18	0.694	5.75945	19	0.694	9.44855
GO:0051963	13	GO:0065008	0.658	9.12901	3	regulation of synapse assembly	regulation of biological quality	BP	NA	NA	NA	13	0.658	9.42946	NA	NA	NA	19	0.658	20.5436
GO:0090066	13	GO:0065008	0.73	9.11014	0	regulation of anatomical structure size	regulation of biological quality	BP	10	0.73	6.71444	13	0.73	8.84466	18	0.73	4.29158	19	0.73	14.9747
GO:0048512	42	GO:0048511	0.927	9.08778	11	circadian behavior	rhythmic process	BP	NA	NA	NA	31	0.927	7.60555	NA	NA	NA	38	0.927	17.399
GO:2000147	19	GO:0040011	0.705	9.05355	2	positive regulation of cell motility	locomotion	BP	NA	NA	NA	NA	NA	NA	NA	NA	NA	15	0.705	12.2549
GO:0007480	7	GO:0009653	0.505	9.05355	58	imaginal disc-derived leg morphogenesis	anatomical structure morphogenesis	BP	NA	NA	NA	7	0.505	5.80134	NA	NA	NA	NA	NA	NA
GO:0000902	7	GO:0009653	0.709	9.03953	57	cell morphogenesis	anatomical structure morphogenesis	BP	NA	NA	NA	7	0.709	3.39469	7	0.709	4.29499	3	0.709	15.7986
GO:0051129	16	GO:0051128	0.793	9.01637	0	negative regulation of cellular component organization	regulation of cellular component organization	BP	NA	NA	NA	16	0.793	4.45842	10	0.793	4.47886	18	0.793	12.0106
GO:0120035	16	GO:0051128	0.782	8.96257	0	regulation of plasma membrane bounded cell projection organization	regulation of cellular component organization	BP	NA	NA	NA	NA	NA	NA	NA	NA	NA	18	0.782	15.9431
GO:0031344	16	GO:0051128	0.785	8.96257	1	regulation of cell projection organization	regulation of cellular component organization	BP	NA	NA	NA	NA	NA	NA	NA	NA	NA	18	0.785	15.9431
GO:0009798	23	GO:0007389	0.857	8.86646	2	axis specification	pattern specification process	BP	NA	NA	NA	19	0.857	5.18177	NA	NA	NA	24	0.857	9.63827
GO:0035222	23	GO:0007389	0.742	8.81816	23	wing disc pattern formation	pattern specification process	BP	NA	NA	NA	19	0.742	8.89963	NA	NA	NA	NA	NA	NA
GO:0019932	3	GO:0007165	0.532	8.81816	0	second-messenger-mediated signaling	signal transduction	BP	5	0.532	3.40782	NA	NA	NA	13	0.532	4.97881	7	0.532	17.8665
GO:0048640	24	GO:0040008	0.858	8.76955	6	negative regulation of developmental growth	regulation of growth	BP	NA	NA	NA	NA	NA	NA	26	0.858	5.70333	22	0.858	10.7258
GO:0051648	35	GO:0051640	0.855	8.67572	0	vesicle localization	organelle localization	BP	NA	NA	NA	40	0.855	4.77728	33	0.855	3.50307	NA	NA	NA
GO:0045926	24	GO:0040008	0.88	8.62342	16	negative regulation of growth	regulation of growth	BP	NA	NA	NA	NA	NA	NA	26	0.88	5.65365	22	0.88	12.0545
GO:0008582	36	GO:0050808	0.868	8.57349	37	regulation of synaptic growth at neuromuscular junction	synapse organization	BP	NA	NA	NA	24	0.868	9.84771	NA	NA	NA	30	0.868	20.1215
GO:0043900	46	GO:0043900	0.999	8.56067	0	regulation of multi-organism process	regulation of multi-organism process	BP	NA	NA	NA	39	0.999	6.44009	NA	NA	NA	54	0.999	11.0031
GO:0050877	28	GO:0007611	0.844	8.5544	25	nervous system process	learning or memory	BP	15	0.844	4.68194	NA	NA	NA	NA	NA	NA	NA	NA	NA
GO:1902532	3	GO:0007165	0.597	8.52433	0	negative regulation of intracellular signal transduction	signal transduction	BP	NA	NA	NA	NA	NA	NA	NA	NA	NA	NA	NA	NA
GO:0010721	5	GO:0050793	0.704	8.48545	0	negative regulation of cell development	regulation of developmental process	BP	NA	NA	NA	2	0.704	6.00922	14	0.704	3.78252	6	0.704	11.8539
GO:0120036	26	GO:0030030	0.969	8.45842	0	plasma membrane bounded cell projection organization	cell projection organization	BP	NA	NA	NA	NA	NA	NA	21	0.969	8.17522	31	0.969	10.8125
GO:0098657	17	GO:0051179	0.422	8.44733	0	import into cell	localization	BP	NA	NA	NA	33	0.422	3.28567	12	0.422	6.26201	35	0.422	11.3788
GO:1902533	3	GO:0007165	0.63	8.43652	0	positive regulation of intracellular signal transduction	signal transduction	BP	5	0.63	5.19654	NA	NA	NA	13	0.63	6.41005	7	0.63	15.5258
GO:0006897	17	GO:0051179	0.521	8.42251	71	endocytosis	localization	BP	NA	NA	NA	NA	NA	NA	12	0.521	7.18442	NA	NA	NA
GO:0030335	19	GO:0040011	0.7	8.42136	17	positive regulation of cell migration	locomotion	BP	NA	NA	NA	NA	NA	NA	NA	NA	NA	15	0.7	13.719
GO:0098742	31	GO:0007155	0.883	8.36251	1	cell-cell adhesion via plasma-membrane adhesion molecules	cell adhesion	BP	NA	NA	NA	NA	NA	NA	NA	NA	NA	32	0.883	21.284
GO:0007017	47	GO:0007017	0.979	8.29243	13	microtubule-based process	microtubule-based process	BP	NA	NA	NA	NA	NA	NA	30	0.979	7.31247	60	0.979	8.58503
GO:0050769	5	GO:0050793	0.72	8.26122	4	positive regulation of neurogenesis	regulation of developmental process	BP	NA	NA	NA	2	0.72	6.45967	14	0.72	4.55909	6	0.72	9.83268
GO:0022402	48	GO:0022402	0.97	8.20135	0	cell cycle process	cell cycle process	BP	NA	NA	NA	NA	NA	NA	32	0.97	6.86646	NA	NA	NA
GO:0007560	7	GO:0009653	0.663	8.09583	10	imaginal disc morphogenesis	anatomical structure morphogenesis	BP	NA	NA	NA	NA	NA	NA	NA	NA	NA	NA	NA	NA
GO:2000243	14	GO:0022414	0.56	8.00218	1	positive regulation of reproductive process	reproductive process	BP	NA	NA	NA	20	0.56	5.95861	NA	NA	NA	23	0.56	10.1451
GO:0060179	20	GO:0007610	0.732	7.96658	11	male mating behavior	behavior	BP	NA	NA	NA	9	0.732	5.21681	NA	NA	NA	16	0.732	10.6073
GO:0046486	49	GO:0046486	0.996	7.96658	0	glycerolipid metabolic process	glycerolipid metabolic process	BP	NA	NA	NA	NA	NA	NA	45	0.996	4.40782	75	0.996	4.64782
GO:0045944	6	GO:0048518	0.678	7.92445	386	positive regulation of transcription by RNA polymerase II	positive regulation of biological process	BP	4	0.678	4.47886	8	0.678	6.72584	4	0.678	5.39041	8	0.678	7.9431
GO:0007424	50	GO:0007424	0.991	7.86646	101	open tracheal system development	open tracheal system development	BP	NA	NA	NA	42	0.991	5.9914	NA	NA	NA	47	0.991	13.9431
GO:0060541	50	GO:0007424	0.984	7.86646	0	respiratory system development	open tracheal system development	BP	NA	NA	NA	42	0.984	5.9914	NA	NA	NA	47	0.984	13.9431
GO:0051650	35	GO:0051640	0.849	7.86012	0	establishment of vesicle localization	organelle localization	BP	NA	NA	NA	40	0.849	4.73518	33	0.849	3.58336	NA	NA	NA
GO:0045475	42	GO:0048511	0.866	7.86012	69	locomotor rhythm	rhythmic process	BP	NA	NA	NA	31	0.866	6.61618	NA	NA	NA	38	0.866	15.6536
GO:0051056	3	GO:0007165	0.561	7.85078	7	regulation of small GTPase mediated signal transduction	signal transduction	BP	5	0.561	5.88941	NA	NA	NA	13	0.561	7.79317	7	0.561	10.2418
GO:0010975	16	GO:0051128	0.744	7.78252	2	regulation of neuron projection development	regulation of cellular component organization	BP	NA	NA	NA	NA	NA	NA	NA	NA	NA	18	0.744	12.9318
GO:0007015	39	GO:0097435	0.941	7.78252	73	actin filament organization	supramolecular fiber organization	BP	NA	NA	NA	NA	NA	NA	NA	NA	NA	41	0.941	13.5719
GO:0007186	51	GO:0007186	0.989	7.71897	207	G protein-coupled receptor signaling pathway	G protein-coupled receptor signaling pathway	BP	NA	NA	NA	NA	NA	NA	NA	NA	NA	45	0.989	15.7033
GO:0046620	24	GO:0040008	0.845	7.70997	9	regulation of organ growth	regulation of growth	BP	NA	NA	NA	NA	NA	NA	NA	NA	NA	22	0.845	12.6402
GO:0045927	24	GO:0040008	0.897	7.70115	12	positive regulation of growth	regulation of growth	BP	NA	NA	NA	28	0.897	3.42597	NA	NA	NA	22	0.897	16.7328
GO:0008049	20	GO:0007610	0.724	7.65758	64	male courtship behavior	behavior	BP	NA	NA	NA	9	0.724	6.12033	NA	NA	NA	16	0.724	10.5622
GO:0035330	3	GO:0007165	0.55	7.65758	1	regulation of hippo signaling	signal transduction	BP	5	0.55	3.40782	NA	NA	NA	13	0.55	3.83565	7	0.55	8.27084
GO:2000241	14	GO:0022414	0.604	7.64016	0	regulation of reproductive process	reproductive process	BP	NA	NA	NA	20	0.604	7.20691	NA	NA	NA	23	0.604	9.08619
GO:0048813	45	GO:0007399	0.642	7.62342	126	dendrite morphogenesis	nervous system development	BP	NA	NA	NA	NA	NA	NA	NA	NA	NA	NA	NA	NA
GO:1905881	14	GO:0022414	0.384	7.56864	1	positive regulation of oogenesis	reproductive process	BP	NA	NA	NA	20	0.384	5.82391	NA	NA	NA	23	0.384	9.74958
GO:0051649	17	GO:0051179	0.681	7.56384	0	establishment of localization in cell	localization	BP	NA	NA	NA	33	0.681	6.84771	12	0.681	3.84466	35	0.681	5.7986
GO:0006820	17	GO:0051179	0.667	7.56384	25	anion transport	localization	BP	NA	NA	NA	NA	NA	NA	12	0.667	4.30016	NA	NA	NA
GO:0030705	35	GO:0051640	0.565	7.51004	5	cytoskeleton-dependent intracellular transport	organelle localization	BP	NA	NA	NA	NA	NA	NA	33	0.565	5.55129	NA	NA	NA
GO:0007525	43	GO:0061061	0.865	7.48149	26	somatic muscle development	muscle structure development	BP	NA	NA	NA	47	0.865	3.10846	41	0.865	3.15802	43	0.865	10.7799
GO:0000122	10	GO:0048519	0.646	7.48149	250	negative regulation of transcription by RNA polymerase II	negative regulation of biological process	BP	NA	NA	NA	NA	NA	NA	8	0.646	4.56225	13	0.646	9.1463
GO:0031401	11	GO:0019222	0.526	7.43533	0	positive regulation of protein modification process	regulation of metabolic process	BP	NA	NA	NA	NA	NA	NA	NA	NA	NA	NA	NA	NA
GO:0007156	31	GO:0007155	0.831	7.42713	55	homophilic cell adhesion via plasma membrane adhesion molecules	cell adhesion	BP	NA	NA	NA	NA	NA	NA	NA	NA	NA	32	0.831	14.3487
GO:0042221	52	GO:0042221	0.957	7.37469	0	response to chemical	response to chemical	BP	NA	NA	NA	NA	NA	NA	39	0.957	5.54975	NA	NA	NA
GO:1903530	18	GO:0032879	0.816	7.33348	0	regulation of secretion by cell	regulation of localization	BP	NA	NA	NA	NA	NA	NA	NA	NA	NA	20	0.816	9.9431
GO:0046903	17	GO:0051179	0.561	7.32514	0	secretion	localization	BP	NA	NA	NA	NA	NA	NA	NA	NA	NA	NA	NA	NA
GO:0009894	11	GO:0019222	0.583	7.28735	0	regulation of catabolic process	regulation of metabolic process	BP	NA	NA	NA	NA	NA	NA	NA	NA	NA	NA	NA	NA
GO:0060341	18	GO:0032879	0.838	7.27984	1	regulation of cellular localization	regulation of localization	BP	NA	NA	NA	12	0.838	9.78781	20	0.838	3.65561	20	0.838	8.5544
GO:0032940	17	GO:0051179	0.556	7.22475	3	secretion by cell	localization	BP	NA	NA	NA	NA	NA	NA	12	0.556	3.37366	NA	NA	NA
GO:0006812	17	GO:0051179	0.591	7.22403	37	cation transport	localization	BP	NA	NA	NA	NA	NA	NA	12	0.591	4.36653	NA	NA	NA
GO:0051246	11	GO:0019222	0.662	7.2233	0	regulation of protein metabolic process	regulation of metabolic process	BP	9	0.662	4.34104	NA	NA	NA	NA	NA	NA	NA	NA	NA
GO:0050768	5	GO:0050793	0.696	7.17849	6	negative regulation of neurogenesis	regulation of developmental process	BP	NA	NA	NA	2	0.696	4.0511	NA	NA	NA	6	0.696	9.78516
GO:0010632	9	GO:0006928	0.675	7.1707	1	regulation of epithelial cell migration	movement of cell or subcellular component	BP	NA	NA	NA	NA	NA	NA	NA	NA	NA	NA	NA	NA
GO:0019098	20	GO:0007610	0.798	7.16685	2	reproductive behavior	behavior	BP	NA	NA	NA	9	0.798	9.15243	NA	NA	NA	16	0.798	7.80134
GO:0045666	5	GO:0050793	0.64	7.02273	9	positive regulation of neuron differentiation	regulation of developmental process	BP	NA	NA	NA	2	0.64	5.57187	14	0.64	4.83268	6	0.64	6.52433
GO:0007169	3	GO:0007165	0.676	7.01547	36	transmembrane receptor protein tyrosine kinase signaling pathway	signal transduction	BP	NA	NA	NA	NA	NA	NA	NA	NA	NA	7	0.676	8.99568
GO:0012501	53	GO:0012501	0.988	7	18	programmed cell death	programmed cell death	BP	NA	NA	NA	49	0.988	4.45346	NA	NA	NA	NA	NA	NA
GO:0070887	52	GO:0042221	0.828	6.95861	0	cellular response to chemical stimulus	response to chemical	BP	NA	NA	NA	NA	NA	NA	39	0.828	3.14146	NA	NA	NA
GO:0015711	17	GO:0051179	0.489	6.95468	1	organic anion transport	localization	BP	NA	NA	NA	NA	NA	NA	12	0.489	3.26043	NA	NA	NA
GO:0043087	54	GO:0043087	0.997	6.95468	55	regulation of GTPase activity	regulation of GTPase activity	BP	NA	NA	NA	NA	NA	NA	34	0.997	6.59176	NA	NA	NA
GO:0016319	45	GO:0007399	0.585	6.95468	86	mushroom body development	nervous system development	BP	NA	NA	NA	NA	NA	NA	NA	NA	NA	NA	NA	NA
GO:0051247	11	GO:0019222	0.586	6.8962	0	positive regulation of protein metabolic process	regulation of metabolic process	BP	9	0.586	4.33819	NA	NA	NA	NA	NA	NA	NA	NA	NA
GO:0007349	7	GO:0009653	0.53	6.85699	44	cellularization	anatomical structure morphogenesis	BP	NA	NA	NA	NA	NA	NA	NA	NA	NA	NA	NA	NA
GO:0042752	42	GO:0048511	0.907	6.80967	33	regulation of circadian rhythm	rhythmic process	BP	NA	NA	NA	NA	NA	NA	NA	NA	NA	38	0.907	10.1838
GO:0034220	17	GO:0051179	0.593	6.78252	26	ion transmembrane transport	localization	BP	NA	NA	NA	NA	NA	NA	12	0.593	4.11634	35	0.593	9.97062
GO:0007528	36	GO:0050808	0.916	6.77469	48	neuromuscular junction development	synapse organization	BP	NA	NA	NA	24	0.916	10.9355	NA	NA	NA	30	0.916	15.6198
GO:0099643	17	GO:0051179	0.498	6.77469	0	signal release from synapse	localization	BP	NA	NA	NA	NA	NA	NA	12	0.498	3.15802	NA	NA	NA
GO:0046578	3	GO:0007165	0.556	6.77469	5	regulation of Ras protein signal transduction	signal transduction	BP	5	0.556	5.31158	NA	NA	NA	13	0.556	6.92812	7	0.556	9.39469
GO:0048588	24	GO:0040008	0.772	6.75696	0	developmental cell growth	regulation of growth	BP	NA	NA	NA	28	0.772	4.98297	26	0.772	3.36351	22	0.772	8.49349
GO:0048666	45	GO:0007399	0.825	6.75449	15	neuron development	nervous system development	BP	NA	NA	NA	NA	NA	NA	NA	NA	NA	NA	NA	NA
GO:0051046	18	GO:0032879	0.82	6.73518	1	regulation of secretion	regulation of localization	BP	NA	NA	NA	12	0.82	3.44612	NA	NA	NA	20	0.82	10.0716
GO:0007444	41	GO:0035295	0.929	6.71444	31	imaginal disc development	tube development	BP	NA	NA	NA	NA	NA	NA	NA	NA	NA	NA	NA	NA
GO:0080134	38	GO:0006950	0.73	6.70333	0	regulation of response to stress	response to stress	BP	NA	NA	NA	NA	NA	NA	NA	NA	NA	NA	NA	NA
GO:0002682	55	GO:0002682	0.993	6.66756	0	regulation of immune system process	regulation of immune system process	BP	NA	NA	NA	NA	NA	NA	NA	NA	NA	57	0.993	9.95078
GO:0033554	38	GO:0006950	0.833	6.66354	5	cellular response to stress	response to stress	BP	NA	NA	NA	NA	NA	NA	NA	NA	NA	NA	NA	NA
GO:0031399	11	GO:0019222	0.577	6.66154	0	regulation of protein modification process	regulation of metabolic process	BP	9	0.577	3.37779	NA	NA	NA	NA	NA	NA	NA	NA	NA
GO:0007450	23	GO:0007389	0.711	6.65561	6	dorsal/ventral pattern formation, imaginal disc	pattern specification process	BP	NA	NA	NA	19	0.711	7.76447	NA	NA	NA	NA	NA	NA
GO:0046488	49	GO:0046486	0.947	6.65561	5	phosphatidylinositol metabolic process	glycerolipid metabolic process	BP	NA	NA	NA	NA	NA	NA	45	0.947	3.2668	NA	NA	NA
GO:0043902	46	GO:0043900	0.928	6.62525	0	positive regulation of multi-organism process	regulation of multi-organism process	BP	NA	NA	NA	39	0.928	4.80134	NA	NA	NA	54	0.928	7.23657
GO:0007617	20	GO:0007610	0.788	6.62525	14	mating behavior	behavior	BP	NA	NA	NA	9	0.788	10.1656	NA	NA	NA	16	0.788	8.21467
GO:0042327	27	GO:0006796	0.691	6.61439	3	positive regulation of phosphorylation	phosphate-containing compound metabolic process	BP	NA	NA	NA	NA	NA	NA	27	0.691	4.29414	NA	NA	NA
GO:0001505	13	GO:0065008	0.693	6.6073	0	regulation of neurotransmitter levels	regulation of biological quality	BP	NA	NA	NA	13	0.693	3.70115	NA	NA	NA	19	0.693	10.382
GO:0009953	23	GO:0007389	0.805	6.56703	45	dorsal/ventral pattern formation	pattern specification process	BP	NA	NA	NA	19	0.805	6.55596	NA	NA	NA	24	0.805	10.3635
GO:0042391	13	GO:0065008	0.636	6.56225	44	regulation of membrane potential	regulation of biological quality	BP	NA	NA	NA	13	0.636	3.99568	18	0.636	6.52288	19	0.636	10.2403
GO:0006836	17	GO:0051179	0.511	6.53462	28	neurotransmitter transport	localization	BP	NA	NA	NA	NA	NA	NA	12	0.511	3.54212	NA	NA	NA
GO:0048639	24	GO:0040008	0.869	6.52724	4	positive regulation of developmental growth	regulation of growth	BP	NA	NA	NA	28	0.869	3.21968	NA	NA	NA	22	0.869	14.9101
GO:0042058	3	GO:0007165	0.525	6.50031	5	regulation of epidermal growth factor receptor signaling pathway	signal transduction	BP	NA	NA	NA	NA	NA	NA	NA	NA	NA	7	0.525	9.37572
GO:1901184	3	GO:0007165	0.525	6.50031	0	regulation of ERBB signaling pathway	signal transduction	BP	NA	NA	NA	NA	NA	NA	NA	NA	NA	7	0.525	9.37572
GO:1903684	9	GO:0006928	0.66	6.50031	1	regulation of border follicle cell migration	movement of cell or subcellular component	BP	NA	NA	NA	NA	NA	NA	NA	NA	NA	NA	NA	NA
GO:0010769	5	GO:0050793	0.63	6.44855	0	regulation of cell morphogenesis involved in differentiation	regulation of developmental process	BP	NA	NA	NA	2	0.63	4.86328	14	0.63	4.43533	6	0.63	10.6968
GO:0000226	47	GO:0007017	0.935	6.43771	62	microtubule cytoskeleton organization	microtubule-based process	BP	NA	NA	NA	NA	NA	NA	30	0.935	5.35164	60	0.935	6.4389
GO:0032268	11	GO:0019222	0.656	6.4045	0	regulation of cellular protein metabolic process	regulation of metabolic process	BP	9	0.656	4.30277	NA	NA	NA	NA	NA	NA	NA	NA	NA
GO:0035152	50	GO:0007424	0.864	6.40121	8	regulation of tube architecture, open tracheal system	open tracheal system development	BP	NA	NA	NA	42	0.864	5.57187	NA	NA	NA	47	0.864	6.52433
GO:0019935	3	GO:0007165	0.5	6.37986	3	cyclic-nucleotide-mediated signaling	signal transduction	BP	5	0.5	3.78252	NA	NA	NA	13	0.5	3.78516	7	0.5	12.2549
GO:0048149	52	GO:0042221	0.613	6.34872	59	behavioral response to ethanol	response to chemical	BP	NA	NA	NA	NA	NA	NA	NA	NA	NA	NA	NA	NA
GO:0030856	4	GO:0051239	0.582	6.34872	0	regulation of epithelial cell differentiation	regulation of multicellular organismal process	BP	NA	NA	NA	NA	NA	NA	NA	NA	NA	4	0.582	9.32148
GO:0006650	49	GO:0046486	0.971	6.3439	1	glycerophospholipid metabolic process	glycerolipid metabolic process	BP	NA	NA	NA	NA	NA	NA	45	0.971	3.66354	75	0.971	3.25727
GO:0060828	12	GO:0010646	0.695	6.30277	5	regulation of canonical Wnt signaling pathway	regulation of cell communication	BP	NA	NA	NA	NA	NA	NA	NA	NA	NA	11	0.695	3.77728
GO:0008045	19	GO:0040011	0.718	6.29243	85	motor neuron axon guidance	locomotion	BP	NA	NA	NA	NA	NA	NA	NA	NA	NA	15	0.718	16.054
GO:0031329	11	GO:0019222	0.575	6.23582	0	regulation of cellular catabolic process	regulation of metabolic process	BP	NA	NA	NA	NA	NA	NA	NA	NA	NA	NA	NA	NA
GO:0099003	17	GO:0051179	0.496	6.21681	0	vesicle-mediated transport in synapse	localization	BP	NA	NA	NA	NA	NA	NA	12	0.496	3.04576	NA	NA	NA
GO:0030111	12	GO:0010646	0.704	6.2161	2	regulation of Wnt signaling pathway	regulation of cell communication	BP	NA	NA	NA	NA	NA	NA	NA	NA	NA	11	0.704	4.64782
GO:0044057	4	GO:0051239	0.758	6.19314	0	regulation of system process	regulation of multicellular organismal process	BP	NA	NA	NA	NA	NA	NA	NA	NA	NA	NA	NA	NA
GO:0051050	18	GO:0032879	0.848	6.13077	0	positive regulation of transport	regulation of localization	BP	NA	NA	NA	12	0.848	4.94692	20	0.848	3.52143	20	0.848	10.5376
GO:0001709	56	GO:0001709	0.996	6.12552	13	cell fate determination	cell fate determination	BP	NA	NA	NA	NA	NA	NA	NA	NA	NA	NA	NA	NA
GO:0044093	54	GO:0043087	0.793	6.10237	0	positive regulation of molecular function	regulation of GTPase activity	BP	NA	NA	NA	NA	NA	NA	34	0.793	3.14448	NA	NA	NA
GO:0008219	53	GO:0012501	0.972	6.09366	23	cell death	programmed cell death	BP	NA	NA	NA	49	0.972	4.12901	NA	NA	NA	NA	NA	NA
GO:0010634	9	GO:0006928	0.658	6.07727	1	positive regulation of epithelial cell migration	movement of cell or subcellular component	BP	NA	NA	NA	NA	NA	NA	NA	NA	NA	NA	NA	NA
GO:1903688	9	GO:0006928	0.657	6.07727	45	positive regulation of border follicle cell migration	movement of cell or subcellular component	BP	NA	NA	NA	NA	NA	NA	NA	NA	NA	NA	NA	NA
GO:0045937	27	GO:0006796	0.699	6.07572	0	positive regulation of phosphate metabolic process	phosphate-containing compound metabolic process	BP	NA	NA	NA	NA	NA	NA	27	0.699	3.7986	NA	NA	NA
GO:0010562	27	GO:0006796	0.695	6.07572	0	positive regulation of phosphorus metabolic process	phosphate-containing compound metabolic process	BP	NA	NA	NA	NA	NA	NA	27	0.695	3.7986	NA	NA	NA
GO:1901185	3	GO:0007165	0.508	6.06854	0	negative regulation of ERBB signaling pathway	signal transduction	BP	NA	NA	NA	NA	NA	NA	NA	NA	NA	7	0.508	9.6073
GO:0042059	3	GO:0007165	0.508	6.06854	42	negative regulation of epidermal growth factor receptor signaling pathway	signal transduction	BP	NA	NA	NA	NA	NA	NA	NA	NA	NA	7	0.508	9.6073
GO:0048190	23	GO:0007389	0.703	6.06248	59	wing disc dorsal/ventral pattern formation	pattern specification process	BP	NA	NA	NA	19	0.703	6.88273	NA	NA	NA	NA	NA	NA
GO:0031667	25	GO:0050896	0.423	5.99568	0	response to nutrient levels	response to stimulus	BP	NA	NA	NA	NA	NA	NA	NA	NA	NA	NA	NA	NA
GO:0043067	53	GO:0012501	0.92	5.98716	12	regulation of programmed cell death	programmed cell death	BP	NA	NA	NA	NA	NA	NA	NA	NA	NA	NA	NA	NA
GO:0043408	3	GO:0007165	0.595	5.97881	0	regulation of MAPK cascade	signal transduction	BP	NA	NA	NA	NA	NA	NA	NA	NA	NA	7	0.595	6.49757
GO:0032101	15	GO:0048583	0.761	5.97469	0	regulation of response to external stimulus	regulation of response to stimulus	BP	NA	NA	NA	18	0.761	3.79588	NA	NA	NA	17	0.761	8.86328
GO:0098727	57	GO:0098727	0.997	5.91009	0	maintenance of cell number	maintenance of cell number	BP	NA	NA	NA	NA	NA	NA	NA	NA	NA	NA	NA	NA
GO:0019827	57	GO:0098727	0.997	5.91009	7	stem cell population maintenance	maintenance of cell number	BP	NA	NA	NA	NA	NA	NA	NA	NA	NA	NA	NA	NA
GO:0010941	53	GO:0012501	0.908	5.90658	6	regulation of cell death	programmed cell death	BP	NA	NA	NA	NA	NA	NA	NA	NA	NA	NA	NA	NA
GO:0010623	53	GO:0012501	0.85	5.90309	8	programmed cell death involved in cell development	programmed cell death	BP	NA	NA	NA	NA	NA	NA	NA	NA	NA	NA	NA	NA
GO:0007419	45	GO:0007399	0.582	5.90309	82	ventral cord development	nervous system development	BP	NA	NA	NA	NA	NA	NA	NA	NA	NA	NA	NA	NA
GO:0045165	56	GO:0001709	0.872	5.88941	26	cell fate commitment	cell fate determination	BP	NA	NA	NA	NA	NA	NA	NA	NA	NA	NA	NA	NA
GO:0030155	31	GO:0007155	0.833	5.86646	4	regulation of cell adhesion	cell adhesion	BP	NA	NA	NA	NA	NA	NA	NA	NA	NA	32	0.833	7.72125
GO:0007435	29	GO:0007423	0.503	5.86328	53	salivary gland morphogenesis	sensory organ development	BP	NA	NA	NA	NA	NA	NA	NA	NA	NA	NA	NA	NA
GO:0022612	29	GO:0007423	0.503	5.86328	0	gland morphogenesis	sensory organ development	BP	NA	NA	NA	NA	NA	NA	NA	NA	NA	NA	NA	NA
GO:0009991	25	GO:0050896	0.423	5.83863	0	response to extracellular stimulus	response to stimulus	BP	NA	NA	NA	NA	NA	NA	NA	NA	NA	NA	NA	NA
GO:0032270	11	GO:0019222	0.581	5.83863	1	positive regulation of cellular protein metabolic process	regulation of metabolic process	BP	9	0.581	4.23657	NA	NA	NA	NA	NA	NA	NA	NA	NA
GO:0016331	7	GO:0009653	0.552	5.83565	9	morphogenesis of embryonic epithelium	anatomical structure morphogenesis	BP	NA	NA	NA	7	0.552	4.98716	7	0.552	3.44612	NA	NA	NA
GO:0090287	52	GO:0042221	0.649	5.82974	0	regulation of cellular response to growth factor stimulus	response to chemical	BP	NA	NA	NA	NA	NA	NA	39	0.649	4.24033	NA	NA	NA
GO:0006887	17	GO:0051179	0.499	5.82391	31	exocytosis	localization	BP	NA	NA	NA	NA	NA	NA	NA	NA	NA	NA	NA	NA
GO:0007391	7	GO:0009653	0.542	5.79048	121	dorsal closure	anatomical structure morphogenesis	BP	NA	NA	NA	7	0.542	4.73993	7	0.542	3.31876	NA	NA	NA
GO:0010970	47	GO:0007017	0.77	5.78516	5	transport along microtubule	microtubule-based process	BP	NA	NA	NA	NA	NA	NA	30	0.77	4.87943	NA	NA	NA
GO:0099111	47	GO:0007017	0.772	5.78516	1	microtubule-based transport	microtubule-based process	BP	NA	NA	NA	NA	NA	NA	30	0.772	4.87943	NA	NA	NA
GO:0008285	40	GO:0042127	0.894	5.78516	47	negative regulation of cell population proliferation	regulation of cell population proliferation	BP	NA	NA	NA	NA	NA	NA	NA	NA	NA	42	0.894	5.2636
GO:0030858	4	GO:0051239	0.539	5.73993	1	positive regulation of epithelial cell differentiation	regulation of multicellular organismal process	BP	NA	NA	NA	NA	NA	NA	NA	NA	NA	4	0.539	8.06198
GO:0006644	49	GO:0046486	0.76	5.6925	25	phospholipid metabolic process	glycerolipid metabolic process	BP	NA	NA	NA	NA	NA	NA	NA	NA	NA	NA	NA	NA
GO:0051493	16	GO:0051128	0.798	5.6925	8	regulation of cytoskeleton organization	regulation of cellular component organization	BP	NA	NA	NA	16	0.798	3.37263	NA	NA	NA	18	0.798	16.202
GO:0050795	20	GO:0007610	0.733	5.67985	1	regulation of behavior	behavior	BP	NA	NA	NA	9	0.733	4.41229	NA	NA	NA	16	0.733	11.163
GO:0009950	23	GO:0007389	0.744	5.65561	35	dorsal/ventral axis specification	pattern specification process	BP	NA	NA	NA	NA	NA	NA	NA	NA	NA	24	0.744	6.9914
GO:0008587	7	GO:0009653	0.498	5.65561	44	imaginal disc-derived wing margin morphogenesis	anatomical structure morphogenesis	BP	NA	NA	NA	7	0.498	4.67162	NA	NA	NA	NA	NA	NA
GO:0001934	27	GO:0006796	0.668	5.64975	14	positive regulation of protein phosphorylation	phosphate-containing compound metabolic process	BP	NA	NA	NA	NA	NA	NA	27	0.668	4.44612	NA	NA	NA
GO:0033044	16	GO:0051128	0.761	5.63078	1	regulation of chromosome organization	regulation of cellular component organization	BP	NA	NA	NA	NA	NA	NA	NA	NA	NA	NA	NA	NA
GO:0031032	30	GO:0030029	0.84	5.56067	11	actomyosin structure organization	actin filament-based process	BP	NA	NA	NA	NA	NA	NA	NA	NA	NA	28	0.84	11.0311
GO:0042594	25	GO:0050896	0.415	5.4908	70	response to starvation	response to stimulus	BP	NA	NA	NA	NA	NA	NA	NA	NA	NA	NA	NA	NA
GO:0022416	29	GO:0007423	0.751	5.47756	50	chaeta development	sensory organ development	BP	NA	NA	NA	NA	NA	NA	NA	NA	NA	NA	NA	NA
GO:0051174	27	GO:0006796	0.753	5.46597	0	regulation of phosphorus metabolic process	phosphate-containing compound metabolic process	BP	NA	NA	NA	NA	NA	NA	NA	NA	NA	NA	NA	NA
GO:0019220	27	GO:0006796	0.756	5.46597	0	regulation of phosphate metabolic process	phosphate-containing compound metabolic process	BP	NA	NA	NA	NA	NA	NA	NA	NA	NA	NA	NA	NA
GO:0065009	54	GO:0043087	0.847	5.45967	0	regulation of molecular function	regulation of GTPase activity	BP	NA	NA	NA	NA	NA	NA	34	0.847	3.27003	NA	NA	NA
GO:0007309	58	GO:0007309	0.995	5.45346	9	oocyte axis specification	oocyte axis specification	BP	NA	NA	NA	NA	NA	NA	NA	NA	NA	NA	NA	NA
GO:0030707	32	GO:0009888	0.736	5.44977	78	ovarian follicle cell development	tissue development	BP	NA	NA	NA	27	0.736	4.46218	NA	NA	NA	NA	NA	NA
GO:0046777	27	GO:0006796	0.63	5.44733	32	protein autophosphorylation	phosphate-containing compound metabolic process	BP	NA	NA	NA	NA	NA	NA	NA	NA	NA	NA	NA	NA
GO:0006935	19	GO:0040011	0.868	5.43415	1	chemotaxis	locomotion	BP	NA	NA	NA	NA	NA	NA	NA	NA	NA	15	0.868	9.88273
GO:0009187	27	GO:0006796	0.616	5.43415	1	cyclic nucleotide metabolic process	phosphate-containing compound metabolic process	BP	NA	NA	NA	NA	NA	NA	27	0.616	5.68194	NA	NA	NA
GO:0090288	52	GO:0042221	0.617	5.43415	0	negative regulation of cellular response to growth factor stimulus	response to chemical	BP	NA	NA	NA	NA	NA	NA	39	0.617	4.84466	NA	NA	NA
GO:0023061	17	GO:0051179	0.514	5.4318	1	signal release	localization	BP	NA	NA	NA	NA	NA	NA	12	0.514	3.07935	NA	NA	NA
GO:0043549	54	GO:0043087	0.774	5.40894	0	regulation of kinase activity	regulation of GTPase activity	BP	NA	NA	NA	NA	NA	NA	NA	NA	NA	NA	NA	NA
GO:0090087	18	GO:0032879	0.788	5.34104	0	regulation of peptide transport	regulation of localization	BP	NA	NA	NA	NA	NA	NA	20	0.788	3.73993	20	0.788	7.70115
GO:0006813	17	GO:0051179	0.458	5.33724	25	potassium ion transport	localization	BP	NA	NA	NA	NA	NA	NA	NA	NA	NA	NA	NA	NA
GO:0051051	18	GO:0032879	0.755	5.33724	0	negative regulation of transport	regulation of localization	BP	NA	NA	NA	12	0.755	4.82681	20	0.755	3.87615	20	0.755	7.24109
GO:0048608	14	GO:0022414	0.589	5.30103	1	reproductive structure development	reproductive process	BP	NA	NA	NA	20	0.589	6.79317	NA	NA	NA	23	0.589	9.76195
GO:0010976	16	GO:0051128	0.607	5.284	3	positive regulation of neuron projection development	regulation of cellular component organization	BP	NA	NA	NA	NA	NA	NA	NA	NA	NA	18	0.607	4.06601
GO:0051301	59	GO:0051301	0.991	5.27165	11	cell division	cell division	BP	NA	NA	NA	NA	NA	NA	NA	NA	NA	NA	NA	NA
GO:0021700	58	GO:0007309	0.95	5.2233	0	developmental maturation	oocyte axis specification	BP	NA	NA	NA	NA	NA	NA	NA	NA	NA	NA	NA	NA
GO:1903046	48	GO:0022402	0.838	5.21325	0	meiotic cell cycle process	cell cycle process	BP	NA	NA	NA	NA	NA	NA	32	0.838	4.56703	NA	NA	NA
GO:1901700	52	GO:0042221	0.786	5.20621	0	response to oxygen-containing compound	response to chemical	BP	NA	NA	NA	NA	NA	NA	39	0.786	3.02641	NA	NA	NA
GO:0048878	13	GO:0065008	0.753	5.13966	0	chemical homeostasis	regulation of biological quality	BP	NA	NA	NA	13	0.753	3.86012	NA	NA	NA	19	0.753	8.098
GO:0001894	13	GO:0065008	0.611	5.13787	4	tissue homeostasis	regulation of biological quality	BP	NA	NA	NA	NA	NA	NA	18	0.611	3.63827	19	0.611	6.83863
GO:0071496	25	GO:0050896	0.392	5.1261	0	cellular response to external stimulus	response to stimulus	BP	NA	NA	NA	NA	NA	NA	NA	NA	NA	NA	NA	NA
GO:0031346	16	GO:0051128	0.718	5.1209	2	positive regulation of cell projection organization	regulation of cellular component organization	BP	NA	NA	NA	NA	NA	NA	NA	NA	NA	18	0.718	5.58838
GO:0034330	36	GO:0050808	0.966	5.1209	0	cell junction organization	synapse organization	BP	NA	NA	NA	24	0.966	4.69897	NA	NA	NA	30	0.966	8.54821
GO:0035150	13	GO:0065008	0.608	5.0942	0	regulation of tube size	regulation of biological quality	BP	NA	NA	NA	13	0.608	4.38828	NA	NA	NA	19	0.608	5.20761
GO:0007517	43	GO:0061061	0.889	5.09151	38	muscle organ development	muscle structure development	BP	NA	NA	NA	47	0.889	3.72816	NA	NA	NA	43	0.889	8.47756
GO:0030178	12	GO:0010646	0.642	5.09151	3	negative regulation of Wnt signaling pathway	regulation of cell communication	BP	NA	NA	NA	NA	NA	NA	NA	NA	NA	NA	NA	NA
GO:0006816	17	GO:0051179	0.467	5.08092	40	calcium ion transport	localization	BP	NA	NA	NA	NA	NA	NA	12	0.467	3.86328	NA	NA	NA
GO:0001708	56	GO:0001709	0.763	5.06702	30	cell fate specification	cell fate determination	BP	NA	NA	NA	NA	NA	NA	NA	NA	NA	NA	NA	NA
GO:0002066	32	GO:0009888	0.405	5.03198	0	columnar/cuboidal epithelial cell development	tissue development	BP	NA	NA	NA	27	0.405	4.34775	NA	NA	NA	NA	NA	NA
GO:0007612	28	GO:0007611	0.903	5	11	learning	learning or memory	BP	15	0.903	5.64782	NA	NA	NA	NA	NA	NA	NA	NA	NA
GO:0033036	18	GO:0032879	0.498	4.99568	0	macromolecule localization	regulation of localization	BP	NA	NA	NA	NA	NA	NA	NA	NA	NA	NA	NA	NA
GO:0030100	18	GO:0032879	0.778	4.95861	14	regulation of endocytosis	regulation of localization	BP	19	0.778	3.18111	NA	NA	NA	20	0.778	4.78252	20	0.778	9.54975
GO:0048569	29	GO:0007423	0.629	4.95468	0	post-embryonic animal organ development	sensory organ development	BP	NA	NA	NA	NA	NA	NA	NA	NA	NA	NA	NA	NA
GO:0032880	18	GO:0032879	0.824	4.92445	19	regulation of protein localization	regulation of localization	BP	NA	NA	NA	NA	NA	NA	NA	NA	NA	20	0.824	8.34008
GO:0009605	25	GO:0050896	0.617	4.92445	0	response to external stimulus	response to stimulus	BP	NA	NA	NA	NA	NA	NA	NA	NA	NA	NA	NA	NA
GO:0097479	35	GO:0051640	0.801	4.89963	3	synaptic vesicle localization	organelle localization	BP	NA	NA	NA	40	0.801	4.49214	NA	NA	NA	NA	NA	NA
GO:1905809	13	GO:0065008	0.59	4.89963	0	negative regulation of synapse organization	regulation of biological quality	BP	NA	NA	NA	NA	NA	NA	NA	NA	NA	19	0.59	9.81816
GO:0051964	13	GO:0065008	0.59	4.89963	1	negative regulation of synapse assembly	regulation of biological quality	BP	NA	NA	NA	NA	NA	NA	NA	NA	NA	19	0.59	9.81816
GO:0042461	45	GO:0007399	0.622	4.8962	13	photoreceptor cell development	nervous system development	BP	NA	NA	NA	NA	NA	NA	NA	NA	NA	NA	NA	NA
GO:0007269	17	GO:0051179	0.498	4.88941	71	neurotransmitter secretion	localization	BP	NA	NA	NA	NA	NA	NA	NA	NA	NA	NA	NA	NA
GO:0033674	54	GO:0043087	0.742	4.88941	22	positive regulation of kinase activity	regulation of GTPase activity	BP	NA	NA	NA	NA	NA	NA	NA	NA	NA	NA	NA	NA
GO:0051726	48	GO:0022402	0.776	4.84164	48	regulation of cell cycle	cell cycle process	BP	NA	NA	NA	NA	NA	NA	32	0.776	4.10018	NA	NA	NA
GO:0035331	3	GO:0007165	0.513	4.82391	50	negative regulation of hippo signaling	signal transduction	BP	NA	NA	NA	NA	NA	NA	NA	NA	NA	7	0.513	5.2233
GO:0098656	17	GO:0051179	0.521	4.82391	9	anion transmembrane transport	localization	BP	NA	NA	NA	NA	NA	NA	NA	NA	NA	35	0.521	3.60033
GO:0051293	35	GO:0051640	0.814	4.82391	1	establishment of spindle localization	organelle localization	BP	NA	NA	NA	40	0.814	4.00218	33	0.814	3.34104	NA	NA	NA
GO:0042051	45	GO:0007399	0.604	4.82391	28	compound eye photoreceptor development	nervous system development	BP	NA	NA	NA	NA	NA	NA	NA	NA	NA	NA	NA	NA
GO:0051653	35	GO:0051640	0.815	4.82391	1	spindle localization	organelle localization	BP	NA	NA	NA	40	0.815	4.00218	33	0.815	3.34104	NA	NA	NA
GO:0002064	32	GO:0009888	0.744	4.7986	1	epithelial cell development	tissue development	BP	NA	NA	NA	27	0.744	4.12901	NA	NA	NA	NA	NA	NA
GO:0042326	27	GO:0006796	0.624	4.79588	1	negative regulation of phosphorylation	phosphate-containing compound metabolic process	BP	NA	NA	NA	NA	NA	NA	NA	NA	NA	NA	NA	NA
GO:0007157	31	GO:0007155	0.788	4.77728	30	heterophilic cell-cell adhesion via plasma membrane cell adhesion molecules	cell adhesion	BP	NA	NA	NA	NA	NA	NA	NA	NA	NA	32	0.788	12.433
GO:0031175	45	GO:0007399	0.788	4.77728	14	neuron projection development	nervous system development	BP	NA	NA	NA	NA	NA	NA	NA	NA	NA	NA	NA	NA
GO:1900073	12	GO:0010646	0.601	4.77728	14	regulation of neuromuscular synaptic transmission	regulation of cell communication	BP	NA	NA	NA	NA	NA	NA	NA	NA	NA	11	0.601	7.37469
GO:0046907	17	GO:0051179	0.645	4.77469	20	intracellular transport	localization	BP	NA	NA	NA	33	0.645	4.3019	NA	NA	NA	NA	NA	NA
GO:0019725	13	GO:0065008	0.733	4.73755	1	cellular homeostasis	regulation of biological quality	BP	NA	NA	NA	NA	NA	NA	NA	NA	NA	19	0.733	4.31785
GO:0048732	29	GO:0007423	0.549	4.73518	0	gland development	sensory organ development	BP	NA	NA	NA	NA	NA	NA	NA	NA	NA	NA	NA	NA
GO:0008354	19	GO:0040011	0.713	4.7122	48	germ cell migration	locomotion	BP	NA	NA	NA	NA	NA	NA	NA	NA	NA	15	0.713	10.2125
GO:0019933	3	GO:0007165	0.461	4.7122	12	cAMP-mediated signaling	signal transduction	BP	NA	NA	NA	NA	NA	NA	NA	NA	NA	7	0.461	8.48149
GO:1904397	13	GO:0065008	0.588	4.70997	0	negative regulation of neuromuscular junction development	regulation of biological quality	BP	NA	NA	NA	NA	NA	NA	NA	NA	NA	19	0.588	9.37572
GO:0045886	13	GO:0065008	0.588	4.70997	46	negative regulation of synaptic growth at neuromuscular junction	regulation of biological quality	BP	NA	NA	NA	NA	NA	NA	NA	NA	NA	19	0.588	9.37572
GO:0090090	12	GO:0010646	0.639	4.70997	60	negative regulation of canonical Wnt signaling pathway	regulation of cell communication	BP	NA	NA	NA	NA	NA	NA	NA	NA	NA	NA	NA	NA
GO:0010564	48	GO:0022402	0.792	4.66354	1	regulation of cell cycle process	cell cycle process	BP	NA	NA	NA	NA	NA	NA	32	0.792	3.51428	NA	NA	NA
GO:0001933	27	GO:0006796	0.621	4.63639	10	negative regulation of protein phosphorylation	phosphate-containing compound metabolic process	BP	NA	NA	NA	NA	NA	NA	NA	NA	NA	NA	NA	NA
GO:0051338	54	GO:0043087	0.784	4.59346	0	regulation of transferase activity	regulation of GTPase activity	BP	NA	NA	NA	NA	NA	NA	NA	NA	NA	NA	NA	NA
GO:0031669	25	GO:0050896	0.388	4.58336	2	cellular response to nutrient levels	response to stimulus	BP	NA	NA	NA	NA	NA	NA	NA	NA	NA	NA	NA	NA
GO:0043085	54	GO:0043087	0.816	4.55752	2	positive regulation of catalytic activity	regulation of GTPase activity	BP	NA	NA	NA	NA	NA	NA	34	0.816	3.63827	NA	NA	NA
GO:0042462	45	GO:0007399	0.607	4.54363	3	eye photoreceptor cell development	nervous system development	BP	NA	NA	NA	NA	NA	NA	NA	NA	NA	NA	NA	NA
GO:0035017	23	GO:0007389	0.677	4.54363	18	cuticle pattern formation	pattern specification process	BP	NA	NA	NA	19	0.677	5.59688	NA	NA	NA	24	0.677	5.65561
GO:0030048	30	GO:0030029	0.762	4.54363	10	actin filament-based movement	actin filament-based process	BP	23	0.762	3.04096	NA	NA	NA	NA	NA	NA	28	0.762	9.04239
GO:0010453	56	GO:0001709	0.688	4.54363	0	regulation of cell fate commitment	cell fate determination	BP	NA	NA	NA	NA	NA	NA	NA	NA	NA	NA	NA	NA
GO:0008356	59	GO:0051301	0.877	4.54212	26	asymmetric cell division	cell division	BP	NA	NA	NA	NA	NA	NA	NA	NA	NA	NA	NA	NA
GO:1903311	11	GO:0019222	0.548	4.53462	0	regulation of mRNA metabolic process	regulation of metabolic process	BP	NA	NA	NA	NA	NA	NA	NA	NA	NA	NA	NA	NA
GO:0007367	23	GO:0007389	0.68	4.52143	42	segment polarity determination	pattern specification process	BP	NA	NA	NA	19	0.68	4.16685	NA	NA	NA	24	0.68	5.75696
GO:0010770	5	GO:0050793	0.623	4.52143	0	positive regulation of cell morphogenesis involved in differentiation	regulation of developmental process	BP	NA	NA	NA	NA	NA	NA	14	0.623	3.32883	6	0.623	3.3536
GO:0019637	27	GO:0006796	0.839	4.50169	0	organophosphate metabolic process	phosphate-containing compound metabolic process	BP	NA	NA	NA	NA	NA	NA	NA	NA	NA	NA	NA	NA
GO:0008344	20	GO:0007610	0.734	4.49214	63	adult locomotory behavior	behavior	BP	NA	NA	NA	9	0.734	6.61618	NA	NA	NA	16	0.734	6.53165
GO:0007498	32	GO:0009888	0.628	4.47625	68	mesoderm development	tissue development	BP	NA	NA	NA	27	0.628	4.64782	NA	NA	NA	NA	NA	NA
GO:0010639	16	GO:0051128	0.731	4.47625	0	negative regulation of organelle organization	regulation of cellular component organization	BP	NA	NA	NA	NA	NA	NA	NA	NA	NA	NA	NA	NA
GO:0002376	55	GO:0002682	0.882	4.46092	0	immune system process	regulation of immune system process	BP	NA	NA	NA	NA	NA	NA	NA	NA	NA	57	0.882	5.4318
GO:0099518	35	GO:0051640	0.776	4.43297	2	vesicle cytoskeletal trafficking	organelle localization	BP	NA	NA	NA	NA	NA	NA	33	0.776	4.42597	NA	NA	NA
GO:0007526	43	GO:0061061	0.814	4.41229	44	larval somatic muscle development	muscle structure development	BP	NA	NA	NA	NA	NA	NA	NA	NA	NA	43	0.814	6.82391
GO:0072091	40	GO:0042127	0.761	4.39903	3	regulation of stem cell proliferation	regulation of cell population proliferation	BP	NA	NA	NA	NA	NA	NA	NA	NA	NA	42	0.761	6.37161
GO:0031668	25	GO:0050896	0.389	4.383	0	cellular response to extracellular stimulus	response to stimulus	BP	NA	NA	NA	NA	NA	NA	NA	NA	NA	NA	NA	NA
GO:0097305	52	GO:0042221	0.676	4.383	4	response to alcohol	response to chemical	BP	NA	NA	NA	NA	NA	NA	NA	NA	NA	NA	NA	NA
GO:0035151	13	GO:0065008	0.603	4.383	19	regulation of tube size, open tracheal system	regulation of biological quality	BP	NA	NA	NA	13	0.603	4.35655	NA	NA	NA	19	0.603	3.9393
GO:0098655	17	GO:0051179	0.547	4.37986	8	cation transmembrane transport	localization	BP	NA	NA	NA	NA	NA	NA	NA	NA	NA	NA	NA	NA
GO:0015849	17	GO:0051179	0.494	4.37059	0	organic acid transport	localization	BP	NA	NA	NA	NA	NA	NA	NA	NA	NA	NA	NA	NA
GO:0006814	17	GO:0051179	0.48	4.37059	56	sodium ion transport	localization	BP	NA	NA	NA	NA	NA	NA	NA	NA	NA	NA	NA	NA
GO:0045880	15	GO:0048583	0.629	4.34872	64	positive regulation of smoothened signaling pathway	regulation of response to stimulus	BP	NA	NA	NA	NA	NA	NA	NA	NA	NA	17	0.629	8.47756
GO:0071805	17	GO:0051179	0.44	4.34872	37	potassium ion transmembrane transport	localization	BP	NA	NA	NA	NA	NA	NA	NA	NA	NA	NA	NA	NA
GO:0009190	27	GO:0006796	0.602	4.34294	3	cyclic nucleotide biosynthetic process	phosphate-containing compound metabolic process	BP	NA	NA	NA	NA	NA	NA	27	0.602	4.19111	NA	NA	NA
GO:0072499	19	GO:0040011	0.661	4.34294	31	photoreceptor cell axon guidance	locomotion	BP	NA	NA	NA	NA	NA	NA	NA	NA	NA	15	0.661	8.61439
GO:0040001	35	GO:0051640	0.792	4.34294	8	establishment of mitotic spindle localization	organelle localization	BP	NA	NA	NA	40	0.792	3.88273	NA	NA	NA	NA	NA	NA
GO:0051347	54	GO:0043087	0.752	4.34008	0	positive regulation of transferase activity	regulation of GTPase activity	BP	NA	NA	NA	NA	NA	NA	NA	NA	NA	NA	NA	NA
GO:0043062	60	GO:0043062	0.998	4.34008	0	extracellular structure organization	extracellular structure organization	BP	NA	NA	NA	NA	NA	NA	NA	NA	NA	59	0.998	8.61083
GO:0048489	35	GO:0051640	0.79	4.33348	21	synaptic vesicle transport	organelle localization	BP	NA	NA	NA	40	0.79	4.32698	NA	NA	NA	NA	NA	NA
GO:0051223	18	GO:0032879	0.779	4.32698	1	regulation of protein transport	regulation of localization	BP	NA	NA	NA	NA	NA	NA	20	0.779	3.42481	20	0.779	5.6216
GO:0036293	44	GO:0009628	0.777	4.32698	0	response to decreased oxygen levels	response to abiotic stimulus	BP	NA	NA	NA	NA	NA	NA	NA	NA	NA	NA	NA	NA
GO:0008360	5	GO:0050793	0.721	4.31876	40	regulation of cell shape	regulation of developmental process	BP	NA	NA	NA	NA	NA	NA	NA	NA	NA	6	0.721	9.46218
GO:0032535	13	GO:0065008	0.707	4.30803	0	regulation of cellular component size	regulation of biological quality	BP	10	0.707	5.32606	13	0.707	4.23732	NA	NA	NA	19	0.707	9.70115
GO:0008589	15	GO:0048583	0.682	4.2993	2	regulation of smoothened signaling pathway	regulation of response to stimulus	BP	NA	NA	NA	NA	NA	NA	NA	NA	NA	17	0.682	8.16494
GO:1903047	48	GO:0022402	0.861	4.25727	0	mitotic cell cycle process	cell cycle process	BP	NA	NA	NA	NA	NA	NA	32	0.861	4.23732	NA	NA	NA
GO:0030718	57	GO:0098727	0.965	4.23807	40	germ-line stem cell population maintenance	maintenance of cell number	BP	NA	NA	NA	NA	NA	NA	NA	NA	NA	NA	NA	NA
GO:0098660	17	GO:0051179	0.548	4.23582	0	inorganic ion transmembrane transport	localization	BP	NA	NA	NA	NA	NA	NA	NA	NA	NA	35	0.548	7.41567
GO:0046942	17	GO:0051179	0.472	4.23508	0	carboxylic acid transport	localization	BP	NA	NA	NA	NA	NA	NA	NA	NA	NA	NA	NA	NA
GO:0006865	17	GO:0051179	0.461	4.20901	9	amino acid transport	localization	BP	NA	NA	NA	NA	NA	NA	NA	NA	NA	NA	NA	NA
GO:0022407	31	GO:0007155	0.798	4.20761	2	regulation of cell-cell adhesion	cell adhesion	BP	NA	NA	NA	NA	NA	NA	NA	NA	NA	32	0.798	5.55596
GO:0031644	4	GO:0051239	0.681	4.19928	0	regulation of nervous system process	regulation of multicellular organismal process	BP	NA	NA	NA	NA	NA	NA	NA	NA	NA	NA	NA	NA
GO:0007018	47	GO:0007017	0.849	4.19586	80	microtubule-based movement	microtubule-based process	BP	NA	NA	NA	NA	NA	NA	30	0.849	5.12033	NA	NA	NA
GO:0007164	7	GO:0009653	0.553	4.16877	2	establishment of tissue polarity	anatomical structure morphogenesis	BP	NA	NA	NA	NA	NA	NA	NA	NA	NA	3	0.553	6.51428
GO:0001736	7	GO:0009653	0.552	4.16877	28	establishment of planar polarity	anatomical structure morphogenesis	BP	NA	NA	NA	NA	NA	NA	NA	NA	NA	3	0.552	6.51428
GO:0051965	13	GO:0065008	0.587	4.16877	4	positive regulation of synapse assembly	regulation of biological quality	BP	NA	NA	NA	NA	NA	NA	NA	NA	NA	19	0.587	8.06198
GO:1902903	39	GO:0097435	0.891	4.16622	0	regulation of supramolecular fiber organization	supramolecular fiber organization	BP	NA	NA	NA	NA	NA	NA	NA	NA	NA	41	0.891	12.1158
GO:0009725	61	GO:0009725	0.996	4.16304	3	response to hormone	response to hormone	BP	NA	NA	NA	NA	NA	NA	NA	NA	NA	NA	NA	NA
GO:0007187	51	GO:0007186	0.68	4.16304	8	G protein-coupled receptor signaling pathway, coupled to cyclic nucleotide second messenger	G protein-coupled receptor signaling pathway	BP	NA	NA	NA	NA	NA	NA	NA	NA	NA	45	0.68	10.1451
GO:0043547	54	GO:0043087	0.95	4.16304	41	positive regulation of GTPase activity	regulation of GTPase activity	BP	NA	NA	NA	NA	NA	NA	34	0.95	4.69897	NA	NA	NA
GO:0032956	30	GO:0030029	0.855	4.1343	19	regulation of actin cytoskeleton organization	actin filament-based process	BP	23	0.855	3.84771	NA	NA	NA	NA	NA	NA	28	0.855	12.308
GO:0035316	26	GO:0030030	0.676	4.12726	3	non-sensory hair organization	cell projection organization	BP	NA	NA	NA	NA	NA	NA	NA	NA	NA	NA	NA	NA
GO:1901654	52	GO:0042221	0.614	4.12726	0	response to ketone	response to chemical	BP	NA	NA	NA	NA	NA	NA	NA	NA	NA	NA	NA	NA
GO:0008340	62	GO:0008340	0.996	4.10513	177	determination of adult lifespan	determination of adult lifespan	BP	NA	NA	NA	NA	NA	NA	NA	NA	NA	65	0.996	7.73755
GO:0001666	44	GO:0009628	0.772	4.09474	47	response to hypoxia	response to abiotic stimulus	BP	NA	NA	NA	NA	NA	NA	NA	NA	NA	NA	NA	NA
GO:0008283	40	GO:0042127	0.95	4.0942	6	cell population proliferation	regulation of cell population proliferation	BP	NA	NA	NA	NA	NA	NA	NA	NA	NA	42	0.95	3.4389
GO:0010638	16	GO:0051128	0.788	4.09044	0	positive regulation of organelle organization	regulation of cellular component organization	BP	NA	NA	NA	NA	NA	NA	NA	NA	NA	18	0.788	6.30627
GO:0007163	63	GO:0007163	0.993	4.08672	21	establishment or maintenance of cell polarity	establishment or maintenance of cell polarity	BP	NA	NA	NA	NA	NA	NA	NA	NA	NA	61	0.993	8.56384
GO:0061919	64	GO:0061919	0.993	4.07883	0	process utilizing autophagic mechanism	process utilizing autophagic mechanism	BP	NA	NA	NA	NA	NA	NA	NA	NA	NA	NA	NA	NA
GO:0006914	64	GO:0061919	0.993	4.07883	57	autophagy	process utilizing autophagic mechanism	BP	NA	NA	NA	NA	NA	NA	NA	NA	NA	NA	NA	NA
GO:0071702	17	GO:0051179	0.654	4.04096	10	organic substance transport	localization	BP	NA	NA	NA	NA	NA	NA	NA	NA	NA	NA	NA	NA
GO:0030182	45	GO:0007399	0.861	4.0381	46	neuron differentiation	nervous system development	BP	NA	NA	NA	NA	NA	NA	NA	NA	NA	NA	NA	NA
GO:0010506	64	GO:0061919	0.912	4.0381	40	regulation of autophagy	process utilizing autophagic mechanism	BP	NA	NA	NA	NA	NA	NA	NA	NA	NA	NA	NA	NA
GO:0045570	24	GO:0040008	0.803	4.03621	11	regulation of imaginal disc growth	regulation of growth	BP	NA	NA	NA	NA	NA	NA	NA	NA	NA	22	0.803	6.9431
GO:0008406	14	GO:0022414	0.554	4.03621	28	gonad development	reproductive process	BP	NA	NA	NA	20	0.554	4.65758	NA	NA	NA	23	0.554	8.48149
GO:0071310	52	GO:0042221	0.8	4.01011	0	cellular response to organic substance	response to chemical	BP	NA	NA	NA	NA	NA	NA	NA	NA	NA	NA	NA	NA
GO:0007448	23	GO:0007389	0.671	4.00436	6	anterior/posterior pattern specification, imaginal disc	pattern specification process	BP	NA	NA	NA	19	0.671	4.78516	NA	NA	NA	NA	NA	NA
GO:1990138	24	GO:0040008	0.747	4.00436	0	neuron projection extension	regulation of growth	BP	NA	NA	NA	28	0.747	3.33536	26	0.747	3.57025	22	0.747	6.85699
GO:0032970	30	GO:0030029	0.857	4	3	regulation of actin filament-based process	actin filament-based process	BP	23	0.857	3.71444	NA	NA	NA	NA	NA	NA	28	0.857	11.7447
GO:0046530	45	GO:0007399	0.701	4	10	photoreceptor cell differentiation	nervous system development	BP	NA	NA	NA	NA	NA	NA	NA	NA	NA	NA	NA	NA
GO:0007188	51	GO:0007186	0.828	4	13	adenylate cyclase-modulating G protein-coupled receptor signaling pathway	G protein-coupled receptor signaling pathway	BP	NA	NA	NA	NA	NA	NA	NA	NA	NA	45	0.828	9.73283
GO:0009267	25	GO:0050896	0.385	3.99568	63	cellular response to starvation	response to stimulus	BP	NA	NA	NA	NA	NA	NA	NA	NA	NA	NA	NA	NA
GO:0046532	5	GO:0050793	0.711	3.9914	2	regulation of photoreceptor cell differentiation	regulation of developmental process	BP	NA	NA	NA	2	0.711	5.34104	14	0.711	3.04672	6	0.711	7.64975
GO:0003333	17	GO:0051179	0.448	3.9914	52	amino acid transmembrane transport	localization	BP	NA	NA	NA	NA	NA	NA	NA	NA	NA	NA	NA	NA
GO:0010883	18	GO:0032879	0.757	3.9914	22	regulation of lipid storage	regulation of localization	BP	NA	NA	NA	NA	NA	NA	NA	NA	NA	20	0.757	3.15181
GO:0045859	54	GO:0043087	0.759	3.9914	2	regulation of protein kinase activity	regulation of GTPase activity	BP	NA	NA	NA	NA	NA	NA	NA	NA	NA	NA	NA	NA
GO:0008284	40	GO:0042127	0.9	3.9914	52	positive regulation of cell population proliferation	regulation of cell population proliferation	BP	NA	NA	NA	NA	NA	NA	NA	NA	NA	42	0.9	8.49757
GO:0034248	11	GO:0019222	0.572	3.9914	0	regulation of cellular amide metabolic process	regulation of metabolic process	BP	NA	NA	NA	NA	NA	NA	NA	NA	NA	NA	NA	NA
GO:0070593	37	GO:0008037	0.846	3.96658	20	dendrite self-avoidance	cell recognition	BP	NA	NA	NA	NA	NA	NA	NA	NA	NA	NA	NA	NA
GO:0070372	3	GO:0007165	0.512	3.96257	0	regulation of ERK1 and ERK2 cascade	signal transduction	BP	NA	NA	NA	NA	NA	NA	NA	NA	NA	7	0.512	4.52433
GO:0030510	3	GO:0007165	0.537	3.96257	6	regulation of BMP signaling pathway	signal transduction	BP	NA	NA	NA	NA	NA	NA	NA	NA	NA	7	0.537	5.32606
GO:0048167	12	GO:0010646	0.617	3.96257	23	regulation of synaptic plasticity	regulation of cell communication	BP	NA	NA	NA	NA	NA	NA	NA	NA	NA	11	0.617	5.32606
GO:0014070	52	GO:0042221	0.672	3.92812	0	response to organic cyclic compound	response to chemical	BP	NA	NA	NA	NA	NA	NA	39	0.672	3.10735	NA	NA	NA
GO:0050773	45	GO:0007399	0.558	3.92812	15	regulation of dendrite development	nervous system development	BP	NA	NA	NA	NA	NA	NA	NA	NA	NA	NA	NA	NA
GO:0030537	20	GO:0007610	0.707	3.92812	3	larval behavior	behavior	BP	NA	NA	NA	NA	NA	NA	NA	NA	NA	16	0.707	7.37161
GO:0007605	28	GO:0007611	0.65	3.92082	68	sensory perception of sound	learning or memory	BP	NA	NA	NA	NA	NA	NA	NA	NA	NA	NA	NA	NA
GO:0045216	36	GO:0050808	0.809	3.92082	6	cell-cell junction organization	synapse organization	BP	NA	NA	NA	24	0.809	3.35556	NA	NA	NA	30	0.809	6.56864
GO:1902275	22	GO:0016043	0.413	3.91009	4	regulation of chromatin organization	cellular component organization	BP	NA	NA	NA	NA	NA	NA	NA	NA	NA	NA	NA	NA
GO:0052652	27	GO:0006796	0.596	3.91009	0	cyclic purine nucleotide metabolic process	phosphate-containing compound metabolic process	BP	NA	NA	NA	NA	NA	NA	27	0.596	4.43415	NA	NA	NA
GO:0009896	11	GO:0019222	0.541	3.85699	0	positive regulation of catabolic process	regulation of metabolic process	BP	NA	NA	NA	NA	NA	NA	NA	NA	NA	NA	NA	NA
GO:0035220	41	GO:0035295	0.861	3.85387	67	wing disc development	tube development	BP	NA	NA	NA	NA	NA	NA	NA	NA	NA	NA	NA	NA
GO:2000177	40	GO:0042127	0.885	3.85387	10	regulation of neural precursor cell proliferation	regulation of cell population proliferation	BP	NA	NA	NA	48	0.885	3.04769	NA	NA	NA	42	0.885	4.70553
GO:0044255	49	GO:0046486	0.859	3.84466	6	cellular lipid metabolic process	glycerolipid metabolic process	BP	NA	NA	NA	NA	NA	NA	NA	NA	NA	NA	NA	NA
GO:0001558	24	GO:0040008	0.848	3.81248	14	regulation of cell growth	regulation of growth	BP	NA	NA	NA	NA	NA	NA	NA	NA	NA	22	0.848	6.61618
GO:0008088	47	GO:0007017	0.724	3.81248	17	axo-dendritic transport	microtubule-based process	BP	NA	NA	NA	NA	NA	NA	NA	NA	NA	NA	NA	NA
GO:1904398	36	GO:0050808	0.789	3.81248	3	positive regulation of neuromuscular junction development	synapse organization	BP	NA	NA	NA	24	0.789	3.55284	NA	NA	NA	30	0.789	8.06198
GO:0008586	7	GO:0009653	0.479	3.81248	52	imaginal disc-derived wing vein morphogenesis	anatomical structure morphogenesis	BP	NA	NA	NA	NA	NA	NA	NA	NA	NA	NA	NA	NA
GO:0006629	49	GO:0046486	0.824	3.80967	50	lipid metabolic process	glycerolipid metabolic process	BP	NA	NA	NA	NA	NA	NA	NA	NA	NA	NA	NA	NA
GO:0033993	52	GO:0042221	0.625	3.80134	2	response to lipid	response to chemical	BP	NA	NA	NA	NA	NA	NA	39	0.625	3.3098	NA	NA	NA
GO:0007614	28	GO:0007611	0.808	3.80134	28	short-term memory	learning or memory	BP	NA	NA	NA	NA	NA	NA	NA	NA	NA	NA	NA	NA
GO:0048542	29	GO:0007423	0.497	3.80134	30	lymph gland development	sensory organ development	BP	NA	NA	NA	NA	NA	NA	NA	NA	NA	NA	NA	NA
GO:0016198	37	GO:0008037	0.876	3.80134	2	axon choice point recognition	cell recognition	BP	NA	NA	NA	NA	NA	NA	NA	NA	NA	NA	NA	NA
GO:0045055	17	GO:0051179	0.468	3.80134	2	regulated exocytosis	localization	BP	NA	NA	NA	NA	NA	NA	NA	NA	NA	NA	NA	NA
GO:0050770	16	GO:0051128	0.687	3.79588	27	regulation of axonogenesis	regulation of cellular component organization	BP	NA	NA	NA	NA	NA	NA	NA	NA	NA	18	0.687	8.74715
GO:0016203	43	GO:0061061	0.813	3.76955	36	muscle attachment	muscle structure development	BP	NA	NA	NA	NA	NA	NA	41	0.813	3.70115	43	0.813	5.58004
GO:0045665	5	GO:0050793	0.645	3.76955	0	negative regulation of neuron differentiation	regulation of developmental process	BP	NA	NA	NA	2	0.645	3.50307	NA	NA	NA	6	0.645	8.20901
GO:0008345	20	GO:0007610	0.666	3.76955	34	larval locomotory behavior	behavior	BP	NA	NA	NA	NA	NA	NA	NA	NA	NA	16	0.666	4.83863
GO:0007274	12	GO:0010646	0.461	3.76447	63	neuromuscular synaptic transmission	regulation of cell communication	BP	NA	NA	NA	NA	NA	NA	NA	NA	NA	11	0.461	6.85387
GO:1903827	18	GO:0032879	0.776	3.76447	2	regulation of cellular protein localization	regulation of localization	BP	NA	NA	NA	NA	NA	NA	NA	NA	NA	20	0.776	4.02
GO:0030865	22	GO:0016043	0.392	3.76447	4	cortical cytoskeleton organization	cellular component organization	BP	NA	NA	NA	NA	NA	NA	NA	NA	NA	NA	NA	NA
GO:1905952	18	GO:0032879	0.737	3.76195	0	regulation of lipid localization	regulation of localization	BP	19	0.737	3.11634	NA	NA	NA	NA	NA	NA	20	0.737	3.44249
GO:0044089	33	GO:0044087	0.913	3.75449	0	positive regulation of cellular component biogenesis	regulation of cellular component biogenesis	BP	24	0.913	3.09691	NA	NA	NA	NA	NA	NA	36	0.913	12.4134
GO:0008104	18	GO:0032879	0.478	3.73283	63	protein localization	regulation of localization	BP	NA	NA	NA	NA	NA	NA	NA	NA	NA	NA	NA	NA
GO:0070201	18	GO:0032879	0.782	3.70115	2	regulation of establishment of protein localization	regulation of localization	BP	NA	NA	NA	NA	NA	NA	20	0.782	3.15366	20	0.782	4.92082
GO:0035075	52	GO:0042221	0.612	3.6968	19	response to ecdysone	response to chemical	BP	NA	NA	NA	NA	NA	NA	NA	NA	NA	NA	NA	NA
GO:0009954	23	GO:0007389	0.658	3.6968	1	proximal/distal pattern formation	pattern specification process	BP	NA	NA	NA	NA	NA	NA	NA	NA	NA	24	0.658	8.36351
GO:0035317	26	GO:0030030	0.673	3.6968	28	imaginal disc-derived wing hair organization	cell projection organization	BP	NA	NA	NA	NA	NA	NA	NA	NA	NA	NA	NA	NA
GO:0050919	19	GO:0040011	0.648	3.6968	4	negative chemotaxis	locomotion	BP	NA	NA	NA	NA	NA	NA	NA	NA	NA	15	0.648	6.07727
GO:0036314	52	GO:0042221	0.612	3.6968	0	response to sterol	response to chemical	BP	NA	NA	NA	NA	NA	NA	NA	NA	NA	NA	NA	NA
GO:0001737	26	GO:0030030	0.625	3.6968	23	establishment of imaginal disc-derived wing hair orientation	cell projection organization	BP	NA	NA	NA	NA	NA	NA	NA	NA	NA	NA	NA	NA
GO:0007422	45	GO:0007399	0.572	3.69465	57	peripheral nervous system development	nervous system development	BP	NA	NA	NA	NA	NA	NA	NA	NA	NA	NA	NA	NA
GO:0009948	23	GO:0007389	0.813	3.69465	8	anterior/posterior axis specification	pattern specification process	BP	NA	NA	NA	19	0.813	4.33536	NA	NA	NA	24	0.813	3.24872
GO:0018105	34	GO:0036211	0.6	3.67778	54	peptidyl-serine phosphorylation	protein modification process	BP	NA	NA	NA	NA	NA	NA	NA	NA	NA	NA	NA	NA
GO:0010033	52	GO:0042221	0.848	3.66959	1	response to organic substance	response to chemical	BP	NA	NA	NA	NA	NA	NA	39	0.848	3.05453	NA	NA	NA
GO:0070482	44	GO:0009628	0.785	3.64975	0	response to oxygen levels	response to abiotic stimulus	BP	NA	NA	NA	NA	NA	NA	NA	NA	NA	NA	NA	NA
GO:0090596	29	GO:0007423	0.925	3.64397	0	sensory organ morphogenesis	sensory organ development	BP	NA	NA	NA	NA	NA	NA	NA	NA	NA	NA	NA	NA
GO:0048592	29	GO:0007423	0.925	3.64397	4	eye morphogenesis	sensory organ development	BP	NA	NA	NA	NA	NA	NA	NA	NA	NA	NA	NA	NA
GO:0051647	35	GO:0051640	0.823	3.63827	9	nucleus localization	organelle localization	BP	33	0.823	3.33819	NA	NA	NA	NA	NA	NA	NA	NA	NA
GO:0045087	55	GO:0002682	0.778	3.63827	81	innate immune response	regulation of immune system process	BP	NA	NA	NA	NA	NA	NA	NA	NA	NA	NA	NA	NA
GO:0070925	33	GO:0044087	0.635	3.6216	0	organelle assembly	regulation of cellular component biogenesis	BP	NA	NA	NA	NA	NA	NA	37	0.635	4.04866	NA	NA	NA
GO:0000278	48	GO:0022402	0.832	3.61979	168	mitotic cell cycle	cell cycle process	BP	NA	NA	NA	NA	NA	NA	NA	NA	NA	NA	NA	NA
GO:0009719	61	GO:0009725	0.906	3.61618	0	response to endogenous stimulus	response to hormone	BP	NA	NA	NA	NA	NA	NA	NA	NA	NA	NA	NA	NA
GO:0034329	36	GO:0050808	0.898	3.60906	0	cell junction assembly	synapse organization	BP	NA	NA	NA	24	0.898	3.58004	NA	NA	NA	30	0.898	5.87615
GO:0035725	17	GO:0051179	0.443	3.6038	60	sodium ion transmembrane transport	localization	BP	NA	NA	NA	NA	NA	NA	NA	NA	NA	NA	NA	NA
GO:0050954	28	GO:0007611	0.67	3.6038	5	sensory perception of mechanical stimulus	learning or memory	BP	NA	NA	NA	NA	NA	NA	NA	NA	NA	NA	NA	NA
GO:0046621	24	GO:0040008	0.778	3.60206	17	negative regulation of organ growth	regulation of growth	BP	NA	NA	NA	NA	NA	NA	26	0.778	3.71897	22	0.778	3.65758
GO:0048675	24	GO:0040008	0.744	3.60206	27	axon extension	regulation of growth	BP	NA	NA	NA	28	0.744	3.00305	26	0.744	3.71897	22	0.744	5.97881
GO:0051294	35	GO:0051640	0.794	3.60206	6	establishment of spindle orientation	organelle localization	BP	NA	NA	NA	NA	NA	NA	33	0.794	3.05257	NA	NA	NA
GO:0007474	29	GO:0007423	0.476	3.5986	59	imaginal disc-derived wing vein specification	sensory organ development	BP	NA	NA	NA	NA	NA	NA	NA	NA	NA	NA	NA	NA
GO:0051494	16	GO:0051128	0.679	3.59688	0	negative regulation of cytoskeleton organization	regulation of cellular component organization	BP	NA	NA	NA	NA	NA	NA	NA	NA	NA	18	0.679	5.27165
GO:0035159	13	GO:0065008	0.58	3.59688	29	regulation of tube length, open tracheal system	regulation of biological quality	BP	NA	NA	NA	NA	NA	NA	NA	NA	NA	19	0.58	3.38616
GO:0032103	15	GO:0048583	0.697	3.59517	0	positive regulation of response to external stimulus	regulation of response to stimulus	BP	NA	NA	NA	NA	NA	NA	NA	NA	NA	17	0.697	3.35262
GO:0007049	48	GO:0022402	0.925	3.5867	0	cell cycle	cell cycle process	BP	NA	NA	NA	NA	NA	NA	NA	NA	NA	NA	NA	NA
GO:0021782	45	GO:0007399	0.533	3.5784	19	glial cell development	nervous system development	BP	NA	NA	NA	NA	NA	NA	NA	NA	NA	NA	NA	NA
GO:0043410	3	GO:0007165	0.559	3.56543	12	positive regulation of MAPK cascade	signal transduction	BP	NA	NA	NA	NA	NA	NA	NA	NA	NA	7	0.559	5.07676
GO:0031400	11	GO:0019222	0.487	3.56225	0	negative regulation of protein modification process	regulation of metabolic process	BP	NA	NA	NA	NA	NA	NA	NA	NA	NA	NA	NA	NA
GO:0001745	29	GO:0007423	0.919	3.54975	122	compound eye morphogenesis	sensory organ development	BP	NA	NA	NA	NA	NA	NA	NA	NA	NA	NA	NA	NA
GO:1903429	58	GO:0007309	0.752	3.52578	0	regulation of cell maturation	oocyte axis specification	BP	NA	NA	NA	NA	NA	NA	NA	NA	NA	NA	NA	NA
GO:0040014	24	GO:0040008	0.805	3.52578	14	regulation of multicellular organism growth	regulation of growth	BP	NA	NA	NA	NA	NA	NA	NA	NA	NA	22	0.805	3.44855
GO:0002684	55	GO:0002682	0.928	3.52143	0	positive regulation of immune system process	regulation of immune system process	BP	NA	NA	NA	NA	NA	NA	NA	NA	NA	57	0.928	3.47237
GO:0048469	58	GO:0007309	0.962	3.51999	0	cell maturation	oocyte axis specification	BP	NA	NA	NA	NA	NA	NA	NA	NA	NA	NA	NA	NA
GO:0030177	12	GO:0010646	0.658	3.51999	8	positive regulation of Wnt signaling pathway	regulation of cell communication	BP	NA	NA	NA	NA	NA	NA	NA	NA	NA	11	0.658	3.08145
GO:0071695	58	GO:0007309	0.961	3.51999	0	anatomical structure maturation	oocyte axis specification	BP	NA	NA	NA	NA	NA	NA	NA	NA	NA	NA	NA	NA
GO:0042493	52	GO:0042221	0.55	3.50724	2	response to drug	response to chemical	BP	NA	NA	NA	NA	NA	NA	39	0.55	3.9393	NA	NA	NA
GO:0072507	13	GO:0065008	0.644	3.50169	0	divalent inorganic cation homeostasis	regulation of biological quality	BP	NA	NA	NA	NA	NA	NA	NA	NA	NA	19	0.644	5.54821
GO:0098662	17	GO:0051179	0.54	3.49214	3	inorganic cation transmembrane transport	localization	BP	NA	NA	NA	NA	NA	NA	NA	NA	NA	NA	NA	NA
GO:0002697	55	GO:0002682	0.904	3.48413	0	regulation of immune effector process	regulation of immune system process	BP	NA	NA	NA	NA	NA	NA	NA	NA	NA	57	0.904	3.53462
GO:0050805	12	GO:0010646	0.58	3.4828	3	negative regulation of synaptic transmission	regulation of cell communication	BP	NA	NA	NA	NA	NA	NA	NA	NA	NA	11	0.58	7.85699
GO:0016079	17	GO:0051179	0.457	3.4828	27	synaptic vesicle exocytosis	localization	BP	NA	NA	NA	NA	NA	NA	NA	NA	NA	NA	NA	NA
GO:0030514	3	GO:0007165	0.51	3.4828	45	negative regulation of BMP signaling pathway	signal transduction	BP	NA	NA	NA	NA	NA	NA	NA	NA	NA	7	0.51	3.87615
GO:0071711	60	GO:0043062	0.898	3.4828	16	basement membrane organization	extracellular structure organization	BP	NA	NA	NA	NA	NA	NA	NA	NA	NA	59	0.898	3.87615
GO:0051248	11	GO:0019222	0.566	3.47496	0	negative regulation of protein metabolic process	regulation of metabolic process	BP	NA	NA	NA	NA	NA	NA	NA	NA	NA	NA	NA	NA
GO:0050801	13	GO:0065008	0.705	3.46852	3	ion homeostasis	regulation of biological quality	BP	NA	NA	NA	NA	NA	NA	NA	NA	NA	19	0.705	4.55909
GO:0009880	23	GO:0007389	0.857	3.46471	28	embryonic pattern specification	pattern specification process	BP	NA	NA	NA	19	0.857	4.8729	NA	NA	NA	24	0.857	4.28316
GO:0043068	53	GO:0012501	0.82	3.46471	8	positive regulation of programmed cell death	programmed cell death	BP	NA	NA	NA	NA	NA	NA	NA	NA	NA	NA	NA	NA
GO:0046626	61	GO:0009725	0.898	3.46344	2	regulation of insulin receptor signaling pathway	response to hormone	BP	NA	NA	NA	NA	NA	NA	NA	NA	NA	NA	NA	NA
GO:0035206	40	GO:0042127	0.836	3.46344	28	regulation of hemocyte proliferation	regulation of cell population proliferation	BP	NA	NA	NA	NA	NA	NA	NA	NA	NA	42	0.836	6.43771
GO:0035148	7	GO:0009653	0.474	3.46344	3	tube formation	anatomical structure morphogenesis	BP	NA	NA	NA	NA	NA	NA	NA	NA	NA	NA	NA	NA
GO:0045887	36	GO:0050808	0.784	3.46344	41	positive regulation of synaptic growth at neuromuscular junction	synapse organization	BP	NA	NA	NA	24	0.784	3.23958	NA	NA	NA	30	0.784	8.07366
GO:1900076	61	GO:0009725	0.895	3.46344	0	regulation of cellular response to insulin stimulus	response to hormone	BP	NA	NA	NA	NA	NA	NA	NA	NA	NA	NA	NA	NA
GO:0018209	34	GO:0036211	0.603	3.45593	0	peptidyl-serine modification	protein modification process	BP	NA	NA	NA	NA	NA	NA	NA	NA	NA	NA	NA	NA
GO:0042981	53	GO:0012501	0.899	3.42829	33	regulation of apoptotic process	programmed cell death	BP	NA	NA	NA	NA	NA	NA	NA	NA	NA	NA	NA	NA
GO:0048814	45	GO:0007399	0.537	3.41567	23	regulation of dendrite morphogenesis	nervous system development	BP	NA	NA	NA	NA	NA	NA	NA	NA	NA	NA	NA	NA
GO:0048488	17	GO:0051179	0.44	3.41567	43	synaptic vesicle endocytosis	localization	BP	NA	NA	NA	NA	NA	NA	NA	NA	NA	NA	NA	NA
GO:0140238	17	GO:0051179	0.44	3.41567	0	presynaptic endocytosis	localization	BP	NA	NA	NA	NA	NA	NA	NA	NA	NA	NA	NA	NA
GO:0008039	37	GO:0008037	0.917	3.41567	36	synaptic target recognition	cell recognition	BP	NA	NA	NA	NA	NA	NA	NA	NA	NA	NA	NA	NA
GO:0071900	54	GO:0043087	0.73	3.4023	1	regulation of protein serine/threonine kinase activity	regulation of GTPase activity	BP	NA	NA	NA	NA	NA	NA	NA	NA	NA	NA	NA	NA
GO:0046425	15	GO:0048583	0.595	3.40121	0	regulation of receptor signaling pathway via JAK-STAT	regulation of response to stimulus	BP	NA	NA	NA	NA	NA	NA	NA	NA	NA	17	0.595	3.29757
GO:0017156	17	GO:0051179	0.391	3.40121	9	calcium-ion regulated exocytosis	localization	BP	NA	NA	NA	NA	NA	NA	NA	NA	NA	NA	NA	NA
GO:0048867	56	GO:0001709	0.685	3.40121	1	stem cell fate determination	cell fate determination	BP	NA	NA	NA	NA	NA	NA	NA	NA	NA	NA	NA	NA
GO:0035332	3	GO:0007165	0.505	3.40121	43	positive regulation of hippo signaling	signal transduction	BP	NA	NA	NA	NA	NA	NA	NA	NA	NA	7	0.505	3.97062
GO:0042659	56	GO:0001709	0.677	3.40121	11	regulation of cell fate specification	cell fate determination	BP	NA	NA	NA	NA	NA	NA	NA	NA	NA	NA	NA	NA
GO:0016199	37	GO:0008037	0.872	3.40121	30	axon midline choice point recognition	cell recognition	BP	NA	NA	NA	NA	NA	NA	NA	NA	NA	NA	NA	NA
GO:0048070	65	GO:0048070	0.999	3.40121	1	regulation of developmental pigmentation	regulation of developmental pigmentation	BP	NA	NA	NA	NA	NA	NA	NA	NA	NA	NA	NA	NA
GO:1904892	15	GO:0048583	0.595	3.40121	0	regulation of receptor signaling pathway via STAT	regulation of response to stimulus	BP	NA	NA	NA	NA	NA	NA	NA	NA	NA	17	0.595	3.29757
GO:2000647	40	GO:0042127	0.719	3.40121	6	negative regulation of stem cell proliferation	regulation of cell population proliferation	BP	NA	NA	NA	NA	NA	NA	NA	NA	NA	NA	NA	NA
GO:0036294	44	GO:0009628	0.721	3.39041	0	cellular response to decreased oxygen levels	response to abiotic stimulus	BP	NA	NA	NA	NA	NA	NA	NA	NA	NA	NA	NA	NA
GO:1902904	39	GO:0097435	0.794	3.39041	0	negative regulation of supramolecular fiber organization	supramolecular fiber organization	BP	NA	NA	NA	NA	NA	NA	NA	NA	NA	NA	NA	NA
GO:0032269	11	GO:0019222	0.565	3.3851	0	negative regulation of cellular protein metabolic process	regulation of metabolic process	BP	NA	NA	NA	NA	NA	NA	NA	NA	NA	NA	NA	NA
GO:0032446	34	GO:0036211	0.758	3.3851	9	protein modification by small protein conjugation	protein modification process	BP	NA	NA	NA	NA	NA	NA	23	0.758	5.45967	NA	NA	NA
GO:0090092	3	GO:0007165	0.552	3.36351	0	regulation of transmembrane receptor protein serine/threonine kinase signaling pathway	signal transduction	BP	NA	NA	NA	NA	NA	NA	NA	NA	NA	7	0.552	5.38195
GO:0051302	59	GO:0051301	0.797	3.36351	3	regulation of cell division	cell division	BP	NA	NA	NA	NA	NA	NA	NA	NA	NA	NA	NA	NA
GO:0032984	66	GO:0032984	0.998	3.36351	0	protein-containing complex disassembly	protein-containing complex disassembly	BP	NA	NA	NA	NA	NA	NA	NA	NA	NA	NA	NA	NA
GO:0007409	2	GO:0032502	0.38	3.35754	66	axonogenesis	developmental process	BP	NA	NA	NA	NA	NA	NA	NA	NA	NA	2	0.38	10.5719
GO:0009314	44	GO:0009628	0.899	3.35655	6	response to radiation	response to abiotic stimulus	BP	NA	NA	NA	NA	NA	NA	NA	NA	NA	55	0.899	3.73755
GO:0017145	59	GO:0051301	0.823	3.3536	3	stem cell division	cell division	BP	NA	NA	NA	NA	NA	NA	NA	NA	NA	NA	NA	NA
GO:1901701	52	GO:0042221	0.728	3.3536	0	cellular response to oxygen-containing compound	response to chemical	BP	NA	NA	NA	NA	NA	NA	NA	NA	NA	NA	NA	NA
GO:0055082	13	GO:0065008	0.689	3.30803	0	cellular chemical homeostasis	regulation of biological quality	BP	NA	NA	NA	NA	NA	NA	NA	NA	NA	19	0.689	3.87943
GO:0016567	34	GO:0036211	0.742	3.30715	172	protein ubiquitination	protein modification process	BP	NA	NA	NA	NA	NA	NA	23	0.742	5.70333	NA	NA	NA
GO:0007416	36	GO:0050808	0.914	3.30452	22	synapse assembly	synapse organization	BP	NA	NA	NA	24	0.914	6.30892	NA	NA	NA	30	0.914	11.9281
GO:0080135	38	GO:0006950	0.649	3.29414	0	regulation of cellular response to stress	response to stress	BP	NA	NA	NA	NA	NA	NA	NA	NA	NA	NA	NA	NA
GO:0007420	45	GO:0007399	0.623	3.29158	45	brain development	nervous system development	BP	NA	NA	NA	NA	NA	NA	NA	NA	NA	NA	NA	NA
GO:0007189	51	GO:0007186	0.788	3.29158	34	adenylate cyclase-activating G protein-coupled receptor signaling pathway	G protein-coupled receptor signaling pathway	BP	NA	NA	NA	NA	NA	NA	NA	NA	NA	45	0.788	6.04383
GO:0042749	20	GO:0007610	0.682	3.29158	7	regulation of circadian sleep/wake cycle	behavior	BP	NA	NA	NA	NA	NA	NA	NA	NA	NA	16	0.682	7.64589
GO:0007059	67	GO:0007059	0.992	3.29073	40	chromosome segregation	chromosome segregation	BP	NA	NA	NA	NA	NA	NA	NA	NA	NA	NA	NA	NA
GO:0090263	12	GO:0010646	0.649	3.27654	71	positive regulation of canonical Wnt signaling pathway	regulation of cell communication	BP	NA	NA	NA	NA	NA	NA	NA	NA	NA	NA	NA	NA
GO:0045860	27	GO:0006796	0.642	3.27654	6	positive regulation of protein kinase activity	phosphate-containing compound metabolic process	BP	NA	NA	NA	NA	NA	NA	NA	NA	NA	NA	NA	NA
GO:0030866	22	GO:0016043	0.384	3.27654	34	cortical actin cytoskeleton organization	cellular component organization	BP	NA	NA	NA	NA	NA	NA	NA	NA	NA	NA	NA	NA
GO:0001754	45	GO:0007399	0.686	3.27654	7	eye photoreceptor cell differentiation	nervous system development	BP	NA	NA	NA	NA	NA	NA	NA	NA	NA	NA	NA	NA
GO:0000904	7	GO:0009653	0.688	3.27654	0	cell morphogenesis involved in differentiation	anatomical structure morphogenesis	BP	NA	NA	NA	NA	NA	NA	NA	NA	NA	3	0.688	9.77469
GO:0000132	35	GO:0051640	0.776	3.27084	27	establishment of mitotic spindle orientation	organelle localization	BP	NA	NA	NA	NA	NA	NA	NA	NA	NA	NA	NA	NA
GO:0007279	7	GO:0009653	0.442	3.27084	24	pole cell formation	anatomical structure morphogenesis	BP	NA	NA	NA	NA	NA	NA	NA	NA	NA	NA	NA	NA
GO:0009649	42	GO:0048511	0.801	3.27084	16	entrainment of circadian clock	rhythmic process	BP	NA	NA	NA	NA	NA	NA	NA	NA	NA	38	0.801	3.47756
GO:0014066	3	GO:0007165	0.468	3.2652	0	regulation of phosphatidylinositol 3-kinase signaling	signal transduction	BP	NA	NA	NA	NA	NA	NA	NA	NA	NA	7	0.468	3.85387
GO:0046068	27	GO:0006796	0.575	3.2652	3	cGMP metabolic process	phosphate-containing compound metabolic process	BP	NA	NA	NA	NA	NA	NA	NA	NA	NA	NA	NA	NA
GO:0006282	38	GO:0006950	0.503	3.2652	3	regulation of DNA repair	response to stress	BP	NA	NA	NA	NA	NA	NA	NA	NA	NA	NA	NA	NA
GO:0048102	53	GO:0012501	0.753	3.2652	1	autophagic cell death	programmed cell death	BP	NA	NA	NA	NA	NA	NA	NA	NA	NA	NA	NA	NA
GO:0043269	18	GO:0032879	0.855	3.26281	0	regulation of ion transport	regulation of localization	BP	NA	NA	NA	12	0.855	3.11407	NA	NA	NA	20	0.855	6.44612
GO:0017157	18	GO:0032879	0.731	3.23657	16	regulation of exocytosis	regulation of localization	BP	NA	NA	NA	NA	NA	NA	NA	NA	NA	NA	NA	NA
GO:0051124	36	GO:0050808	0.889	3.23657	36	synaptic growth at neuromuscular junction	synapse organization	BP	NA	NA	NA	24	0.889	5.47237	NA	NA	NA	30	0.889	8.66555
GO:0051276	22	GO:0016043	0.6	3.21896	37	chromosome organization	cellular component organization	BP	NA	NA	NA	NA	NA	NA	16	0.6	3.57187	NA	NA	NA
GO:0007365	23	GO:0007389	0.694	3.20901	1	periodic partitioning	pattern specification process	BP	NA	NA	NA	19	0.694	3.76955	NA	NA	NA	24	0.694	4.47237
GO:0045807	18	GO:0032879	0.748	3.20901	15	positive regulation of endocytosis	regulation of localization	BP	NA	NA	NA	NA	NA	NA	NA	NA	NA	20	0.748	6.9914
GO:0042386	55	GO:0002682	0.706	3.20343	8	hemocyte differentiation	regulation of immune system process	BP	NA	NA	NA	NA	NA	NA	NA	NA	NA	57	0.706	4.31336
GO:0070252	30	GO:0030029	0.731	3.20343	5	actin-mediated cell contraction	actin filament-based process	BP	23	0.731	3.05948	37	0.731	3.34679	NA	NA	NA	28	0.731	7.00877
GO:0007294	56	GO:0001709	0.864	3.20273	30	germarium-derived oocyte fate determination	cell fate determination	BP	NA	NA	NA	NA	NA	NA	NA	NA	NA	NA	NA	NA
GO:0002784	55	GO:0002682	0.889	3.15304	1	regulation of antimicrobial peptide production	regulation of immune system process	BP	NA	NA	NA	NA	NA	NA	NA	NA	NA	57	0.889	3.767
GO:0050776	55	GO:0002682	0.958	3.14086	1	regulation of immune response	regulation of immune system process	BP	NA	NA	NA	NA	NA	NA	NA	NA	NA	57	0.958	4.57512
GO:0009416	44	GO:0009628	0.884	3.13549	22	response to light stimulus	response to abiotic stimulus	BP	NA	NA	NA	NA	NA	NA	NA	NA	NA	55	0.884	4.67985
GO:0043409	3	GO:0007165	0.527	3.1209	1	negative regulation of MAPK cascade	signal transduction	BP	NA	NA	NA	NA	NA	NA	NA	NA	NA	NA	NA	NA
GO:0046843	32	GO:0009888	0.577	3.10958	59	dorsal appendage formation	tissue development	BP	NA	NA	NA	27	0.577	3.58004	NA	NA	NA	NA	NA	NA
GO:0072503	13	GO:0065008	0.638	3.10958	0	cellular divalent inorganic cation homeostasis	regulation of biological quality	BP	NA	NA	NA	NA	NA	NA	NA	NA	NA	19	0.638	5.29158
GO:0002920	55	GO:0002682	0.899	3.09637	1	regulation of humoral immune response	regulation of immune system process	BP	NA	NA	NA	NA	NA	NA	NA	NA	NA	57	0.899	4.87943
GO:0022411	66	GO:0032984	0.948	3.0846	0	cellular component disassembly	protein-containing complex disassembly	BP	NA	NA	NA	NA	NA	NA	NA	NA	NA	NA	NA	NA
GO:0009611	38	GO:0006950	0.648	3.06905	29	response to wounding	response to stress	BP	NA	NA	NA	NA	NA	NA	NA	NA	NA	69	0.648	5.07935
GO:0050684	11	GO:0019222	0.536	3.06449	7	regulation of mRNA processing	regulation of metabolic process	BP	NA	NA	NA	NA	NA	NA	NA	NA	NA	NA	NA	NA
GO:0050778	55	GO:0002682	0.917	3.06098	2	positive regulation of immune response	regulation of immune system process	BP	NA	NA	NA	NA	NA	NA	NA	NA	NA	NA	NA	NA
GO:0055080	13	GO:0065008	0.701	3.05998	2	cation homeostasis	regulation of biological quality	BP	NA	NA	NA	NA	NA	NA	NA	NA	NA	19	0.701	4.4034
GO:0098771	13	GO:0065008	0.702	3.05998	0	inorganic ion homeostasis	regulation of biological quality	BP	NA	NA	NA	NA	NA	NA	NA	NA	NA	19	0.702	4.4034
GO:0110116	5	GO:0050793	0.675	3.05948	0	regulation of compound eye photoreceptor cell differentiation	regulation of developmental process	BP	NA	NA	NA	2	0.675	4.18111	NA	NA	NA	6	0.675	6.38405
GO:0007443	41	GO:0035295	0.653	3.05948	35	Malpighian tubule morphogenesis	tube development	BP	NA	NA	NA	NA	NA	NA	NA	NA	NA	NA	NA	NA
GO:0007520	68	GO:0007520	0.999	3.05948	36	myoblast fusion	myoblast fusion	BP	NA	NA	NA	NA	NA	NA	NA	NA	NA	NA	NA	NA
GO:0048665	56	GO:0001709	0.676	3.05948	8	neuron fate specification	cell fate determination	BP	NA	NA	NA	NA	NA	NA	NA	NA	NA	NA	NA	NA
GO:0007097	35	GO:0051640	0.803	3.05948	21	nuclear migration	organelle localization	BP	NA	NA	NA	NA	NA	NA	NA	NA	NA	NA	NA	NA
GO:0050920	19	GO:0040011	0.652	3.05948	0	regulation of chemotaxis	locomotion	BP	NA	NA	NA	NA	NA	NA	NA	NA	NA	15	0.652	3.54061
GO:0140253	68	GO:0007520	0.999	3.05948	0	cell-cell fusion	myoblast fusion	BP	NA	NA	NA	NA	NA	NA	NA	NA	NA	NA	NA	NA
GO:0032870	61	GO:0009725	0.992	3.05948	1	cellular response to hormone stimulus	response to hormone	BP	NA	NA	NA	NA	NA	NA	NA	NA	NA	NA	NA	NA
GO:0045214	30	GO:0030029	0.75	3.05948	40	sarcomere organization	actin filament-based process	BP	NA	NA	NA	NA	NA	NA	NA	NA	NA	28	0.75	6.38405
GO:0061333	41	GO:0035295	0.653	3.05948	0	renal tubule morphogenesis	tube development	BP	NA	NA	NA	NA	NA	NA	NA	NA	NA	NA	NA	NA
GO:0002791	18	GO:0032879	0.745	3.05948	0	regulation of peptide secretion	regulation of localization	BP	NA	NA	NA	NA	NA	NA	NA	NA	NA	20	0.745	5.58004
GO:0006949	7	GO:0009653	0.471	3.05948	0	syncytium formation	anatomical structure morphogenesis	BP	NA	NA	NA	NA	NA	NA	NA	NA	NA	NA	NA	NA
GO:0000768	68	GO:0007520	0.999	3.05948	0	syncytium formation by plasma membrane fusion	myoblast fusion	BP	NA	NA	NA	NA	NA	NA	NA	NA	NA	NA	NA	NA
GO:0009453	19	GO:0040011	0.652	3.05899	0	energy taxis	locomotion	BP	NA	NA	NA	NA	NA	NA	24	0.652	4.10735	NA	NA	NA
GO:0007400	56	GO:0001709	0.849	3.05899	24	neuroblast fate determination	cell fate determination	BP	NA	NA	NA	NA	NA	NA	NA	NA	NA	NA	NA	NA
GO:0007449	23	GO:0007389	0.642	3.05899	2	proximal/distal pattern formation, imaginal disc	pattern specification process	BP	NA	NA	NA	NA	NA	NA	NA	NA	NA	24	0.642	6.85078
GO:0042331	19	GO:0040011	0.652	3.05899	22	phototaxis	locomotion	BP	NA	NA	NA	NA	NA	NA	24	0.652	4.10735	NA	NA	NA
GO:0050803	13	GO:0065008	0.7	3.05899	19	regulation of synapse structure or activity	regulation of biological quality	BP	NA	NA	NA	13	0.7	3.61979	NA	NA	NA	19	0.7	6.85078
GO:0010608	11	GO:0019222	0.593	3.03292	6	posttranscriptional regulation of gene expression	regulation of metabolic process	BP	NA	NA	NA	NA	NA	NA	NA	NA	NA	NA	NA	NA
GO:0035078	53	GO:0012501	0.702	3.03198	0	induction of programmed cell death by ecdysone	programmed cell death	BP	NA	NA	NA	NA	NA	NA	NA	NA	NA	NA	NA	NA
GO:0035071	53	GO:0012501	0.751	3.03198	19	salivary gland cell autophagic cell death	programmed cell death	BP	NA	NA	NA	NA	NA	NA	NA	NA	NA	NA	NA	NA
GO:0035072	53	GO:0012501	0.702	3.03198	15	ecdysone-mediated induction of salivary gland cell autophagic cell death	programmed cell death	BP	NA	NA	NA	NA	NA	NA	NA	NA	NA	NA	NA	NA
GO:0035081	53	GO:0012501	0.702	3.03198	0	induction of programmed cell death by hormones	programmed cell death	BP	NA	NA	NA	NA	NA	NA	NA	NA	NA	NA	NA	NA
GO:0044331	31	GO:0007155	0.753	3.03198	14	cell-cell adhesion mediated by cadherin	cell adhesion	BP	NA	NA	NA	NA	NA	NA	NA	NA	NA	32	0.753	7.12148
GO:0008630	53	GO:0012501	0.729	3.03198	13	intrinsic apoptotic signaling pathway in response to DNA damage	programmed cell death	BP	NA	NA	NA	NA	NA	NA	NA	NA	NA	NA	NA	NA
GO:0012502	53	GO:0012501	0.702	3.03198	0	induction of programmed cell death	programmed cell death	BP	NA	NA	NA	NA	NA	NA	NA	NA	NA	NA	NA	NA
GO:0031347	38	GO:0006950	0.678	3.01863	0	regulation of defense response	response to stress	BP	NA	NA	NA	NA	NA	NA	NA	NA	NA	NA	NA	NA
GO:0046822	18	GO:0032879	0.719	3.01682	6	regulation of nucleocytoplasmic transport	regulation of localization	BP	NA	NA	NA	NA	NA	NA	20	0.719	3.99568	NA	NA	NA
GO:0035023	3	GO:0007165	0.495	3.01682	16	regulation of Rho protein signal transduction	signal transduction	BP	5	0.495	4.12726	NA	NA	NA	13	0.495	3.99568	7	0.495	8.43297
GO:0009755	61	GO:0009725	0.875	3.01682	14	hormone-mediated signaling pathway	response to hormone	BP	NA	NA	NA	NA	NA	NA	NA	NA	NA	NA	NA	NA
GO:0034332	36	GO:0050808	0.748	3.01682	10	adherens junction organization	synapse organization	BP	NA	NA	NA	NA	NA	NA	NA	NA	NA	30	0.748	7.37469
GO:0071456	44	GO:0009628	0.718	3.01682	35	cellular response to hypoxia	response to abiotic stimulus	BP	NA	NA	NA	NA	NA	NA	NA	NA	NA	NA	NA	NA
GO:0046716	13	GO:0065008	0.583	3.007	42	muscle cell cellular homeostasis	regulation of biological quality	BP	NA	NA	NA	NA	NA	NA	NA	NA	NA	19	0.583	3.91721
GO:0070983	45	GO:0007399	0.513	3.007	24	dendrite guidance	nervous system development	BP	NA	NA	NA	NA	NA	NA	NA	NA	NA	NA	NA	NA
GO:0090101	3	GO:0007165	0.516	3.007	1	negative regulation of transmembrane receptor protein serine/threonine kinase signaling pathway	signal transduction	BP	NA	NA	NA	NA	NA	NA	NA	NA	NA	7	0.516	3.22257
GO:0010669	13	GO:0065008	0.556	3.007	6	epithelial structure maintenance	regulation of biological quality	BP	NA	NA	NA	NA	NA	NA	NA	NA	NA	NA	NA	NA
GO:0043704	56	GO:0001709	0.66	3.007	2	photoreceptor cell fate specification	cell fate determination	BP	NA	NA	NA	NA	NA	NA	NA	NA	NA	NA	NA	NA
GO:0032456	17	GO:0051179	0.411	3.007	33	endocytic recycling	localization	BP	NA	NA	NA	NA	NA	NA	NA	NA	NA	NA	NA	NA
GO:0007043	36	GO:0050808	0.782	3.00612	6	cell-cell junction assembly	synapse organization	BP	NA	NA	NA	NA	NA	NA	NA	NA	NA	30	0.782	5.12552
GO:0016311	27	GO:0006796	0.773	3.00393	65	dephosphorylation	phosphate-containing compound metabolic process	BP	NA	NA	NA	NA	NA	NA	NA	NA	NA	NA	NA	NA
GO:0016020	1	GO:0016020	0.813	51.7545	350	membrane	membrane	CC	1	0.813	14.4622	1	0.813	15.0223	1	0.813	18.3851	1	0.813	62.7773
GO:0005886	1	GO:0016020	0.648	36.0009	927	plasma membrane	membrane	CC	1	0.648	7.82974	NA	NA	NA	1	0.648	12.0052	1	0.648	52.6904
GO:0016021	1	GO:0016020	0.643	32.7721	1228	integral component of membrane	membrane	CC	NA	NA	NA	NA	NA	NA	1	0.643	15.341	1	0.643	28.1986
GO:0031224	1	GO:0016020	0.646	32.5986	4	intrinsic component of membrane	membrane	CC	NA	NA	NA	NA	NA	NA	1	0.646	15.0975	1	0.646	28.6655
GO:0005737	2	GO:0005737	0.69	25.567	2045	cytoplasm	cytoplasm	CC	7	0.69	5.36452	7	0.69	7.26201	2	0.69	14.757	2	0.69	27.4295
GO:0005887	1	GO:0016020	0.502	24.8153	530	integral component of plasma membrane	membrane	CC	NA	NA	NA	NA	NA	NA	1	0.502	10.2233	1	0.502	40.857
GO:0031226	1	GO:0016020	0.504	24.5143	1	intrinsic component of plasma membrane	membrane	CC	NA	NA	NA	NA	NA	NA	1	0.504	9.8962	1	0.504	40.7282
GO:0043227	3	GO:0043227	0.655	24.4597	2	membrane-bounded organelle	membrane-bounded organelle	CC	8	0.655	4.46344	2	0.655	13.0101	NA	NA	NA	9	0.655	13.3054
GO:0005634	3	GO:0043227	0.517	19.8761	2722	nucleus	membrane-bounded organelle	CC	8	0.517	4.15677	2	0.517	11.082	NA	NA	NA	9	0.517	11.9431
GO:0043231	3	GO:0043227	0.629	18.5884	122	intracellular membrane-bounded organelle	membrane-bounded organelle	CC	8	0.629	3.70774	2	0.629	8.383	NA	NA	NA	9	0.629	7.11464
GO:0120025	4	GO:0120025	0.961	17.9208	0	plasma membrane bounded cell projection	plasma membrane bounded cell projection	CC	NA	NA	NA	NA	NA	NA	3	0.961	13.8962	NA	NA	NA
GO:0042995	4	GO:0120025	0.96	17.8794	7	cell projection	plasma membrane bounded cell projection	CC	NA	NA	NA	NA	NA	NA	3	0.96	13.6799	NA	NA	NA
GO:0099568	5	GO:0099568	0.993	15.2255	0	cytoplasmic region	cytoplasmic region	CC	2	0.993	6.48812	9	0.993	5.53165	6	0.993	7.767	5	0.993	22.3696
GO:0043226	3	GO:0043227	0.471	14.8297	0	organelle	membrane-bounded organelle	CC	8	0.471	4.13847	2	0.471	8.66555	NA	NA	NA	9	0.471	10.6655
GO:0043005	4	GO:0120025	0.896	14.767	90	neuron projection	plasma membrane bounded cell projection	CC	NA	NA	NA	NA	NA	NA	3	0.896	11.091	NA	NA	NA
GO:0098590	6	GO:0098590	0.985	14.556	0	plasma membrane region	plasma membrane region	CC	3	0.985	6.42022	NA	NA	NA	5	0.985	7.90309	7	0.985	17.1574
GO:0005938	6	GO:0098590	0.455	14.4698	111	cell cortex	plasma membrane region	CC	NA	NA	NA	NA	NA	NA	5	0.455	7.85699	NA	NA	NA
GO:0043229	7	GO:0043229	0.584	13.4045	6	intracellular organelle	intracellular organelle	CC	9	0.584	4.33724	5	0.584	8.51004	7	0.584	7.12552	14	0.584	9.70774
GO:0031982	8	GO:0031982	0.97	12.3507	60	vesicle	vesicle	CC	NA	NA	NA	8	0.97	6.63264	11	0.97	5.76195	10	0.97	12.8928
GO:0005829	2	GO:0005737	0.395	11.58	1093	cytosol	cytoplasm	CC	NA	NA	NA	7	0.395	4.92812	NA	NA	NA	2	0.395	13.2993
GO:0030054	9	GO:0030054	0.971	10.7496	5	cell junction	cell junction	CC	5	0.971	6.19314	NA	NA	NA	12	0.971	5.67985	NA	NA	NA
GO:0031410	8	GO:0031982	0.955	10.5591	49	cytoplasmic vesicle	vesicle	CC	NA	NA	NA	8	0.955	5.84466	11	0.955	5.22841	10	0.955	12.7235
GO:0097708	8	GO:0031982	0.955	10.5591	1	intracellular vesicle	vesicle	CC	NA	NA	NA	8	0.955	5.84466	11	0.955	5.22841	10	0.955	12.7235
GO:0045202	9	GO:0030054	0.924	10.0814	110	synapse	cell junction	CC	NA	NA	NA	NA	NA	NA	12	0.924	4.73283	NA	NA	NA
GO:0005856	10	GO:0005856	0.959	8.51999	48	cytoskeleton	cytoskeleton	CC	6	0.959	5.52433	NA	NA	NA	9	0.959	6.58004	8	0.959	14.5952
GO:0098793	9	GO:0030054	0.843	8.48545	8	presynapse	cell junction	CC	NA	NA	NA	NA	NA	NA	12	0.843	3.37986	NA	NA	NA
GO:0031594	9	GO:0030054	0.744	8.36251	71	neuromuscular junction	cell junction	CC	NA	NA	NA	NA	NA	NA	12	0.744	5.06956	NA	NA	NA
GO:0043235	11	GO:0043235	0.996	8.24565	32	receptor complex	receptor complex	CC	NA	NA	NA	11	0.996	4.02411	NA	NA	NA	13	0.996	10.7799
GO:0005700	10	GO:0005856	0.46	8.18376	148	polytene chromosome	cytoskeleton	CC	NA	NA	NA	NA	NA	NA	NA	NA	NA	NA	NA	NA
GO:0016324	12	GO:0016324	0.997	8.09583	85	apical plasma membrane	apical plasma membrane	CC	NA	NA	NA	NA	NA	NA	NA	NA	NA	11	0.997	11.8327
GO:0005694	10	GO:0005856	0.571	7.88606	34	chromosome	cytoskeleton	CC	NA	NA	NA	NA	NA	NA	NA	NA	NA	NA	NA	NA
GO:0005912	9	GO:0030054	0.711	7.66555	52	adherens junction	cell junction	CC	5	0.711	3.56067	NA	NA	NA	12	0.711	3.33255	NA	NA	NA
GO:0070161	9	GO:0030054	0.829	7.66555	0	anchoring junction	cell junction	CC	5	0.829	3.56067	NA	NA	NA	12	0.829	3.33255	NA	NA	NA
GO:0030424	4	GO:0120025	0.806	7.53611	165	axon	plasma membrane bounded cell projection	CC	NA	NA	NA	NA	NA	NA	3	0.806	4.65758	NA	NA	NA
GO:1902495	13	GO:1902495	0.995	7.48945	1	transmembrane transporter complex	transmembrane transporter complex	CC	NA	NA	NA	NA	NA	NA	10	0.995	5.97881	12	0.995	11.4535
GO:0045179	5	GO:0099568	0.889	7.37779	52	apical cortex	cytoplasmic region	CC	NA	NA	NA	9	0.889	5.14752	6	0.889	4.01592	5	0.889	9.72816
GO:0043195	9	GO:0030054	0.746	7.17849	52	terminal bouton	cell junction	CC	NA	NA	NA	NA	NA	NA	NA	NA	NA	NA	NA	NA
GO:0099738	5	GO:0099568	0.925	6.75696	2	cell cortex region	cytoplasmic region	CC	NA	NA	NA	9	0.925	4.91009	6	0.925	3.73993	5	0.925	11.3936
GO:0098797	6	GO:0098590	0.524	6.74473	0	plasma membrane protein complex	plasma membrane region	CC	NA	NA	NA	NA	NA	NA	5	0.524	3.93181	NA	NA	NA
GO:0070382	8	GO:0031982	0.75	6.39469	7	exocytic vesicle	vesicle	CC	NA	NA	NA	8	0.75	3.67366	NA	NA	NA	10	0.75	5.58838
GO:0008021	8	GO:0031982	0.743	6.37882	78	synaptic vesicle	vesicle	CC	NA	NA	NA	8	0.743	4.11014	NA	NA	NA	10	0.743	4.88941
GO:0098588	1	GO:0016020	0.473	6.07109	0	bounding membrane of organelle	membrane	CC	1	0.473	3.86328	NA	NA	NA	NA	NA	NA	NA	NA	NA
GO:0048786	9	GO:0030054	0.681	6.06854	29	presynaptic active zone	cell junction	CC	5	0.681	3.36351	NA	NA	NA	NA	NA	NA	NA	NA	NA
GO:0034702	13	GO:1902495	0.983	6.00789	0	ion channel complex	transmembrane transporter complex	CC	NA	NA	NA	NA	NA	NA	10	0.983	5.40894	12	0.983	10.5622
GO:0030133	8	GO:0031982	0.775	5.95078	4	transport vesicle	vesicle	CC	NA	NA	NA	8	0.775	3.19654	NA	NA	NA	10	0.775	6.0752
GO:0098802	11	GO:0043235	0.96	5.86646	3	plasma membrane signaling receptor complex	receptor complex	CC	NA	NA	NA	11	0.96	3.84466	NA	NA	NA	13	0.96	7.22768
GO:0097060	6	GO:0098590	0.825	5.86646	4	synaptic membrane	plasma membrane region	CC	NA	NA	NA	NA	NA	NA	NA	NA	NA	7	0.825	8.49349
GO:0005768	8	GO:0031982	0.88	5.71444	86	endosome	vesicle	CC	NA	NA	NA	NA	NA	NA	11	0.88	3.50446	10	0.88	6.26201
GO:1990351	13	GO:1902495	0.986	5.50446	0	transporter complex	transmembrane transporter complex	CC	NA	NA	NA	NA	NA	NA	10	0.986	4.44249	12	0.986	8.08513
GO:0048471	14	GO:0048471	0.997	5.2233	72	perinuclear region of cytoplasm	perinuclear region of cytoplasm	CC	NA	NA	NA	14	0.997	3.49894	NA	NA	NA	16	0.997	8.12436
GO:0005911	9	GO:0030054	0.803	5.19314	32	cell-cell junction	cell junction	CC	5	0.803	4.81531	NA	NA	NA	NA	NA	NA	NA	NA	NA
GO:0005667	15	GO:0005667	0.987	5.09366	77	transcription regulator complex	transcription regulator complex	CC	NA	NA	NA	NA	NA	NA	NA	NA	NA	NA	NA	NA
GO:0099503	8	GO:0031982	0.772	5.03858	1	secretory vesicle	vesicle	CC	NA	NA	NA	8	0.772	3.63078	NA	NA	NA	10	0.772	5.06905
GO:0030018	16	GO:0030018	0.998	4.9393	52	Z disc	Z disc	CC	NA	NA	NA	NA	NA	NA	NA	NA	NA	21	0.998	6.43771
GO:0045177	12	GO:0016324	0.915	4.91364	56	apical part of cell	apical plasma membrane	CC	NA	NA	NA	NA	NA	NA	NA	NA	NA	11	0.915	8.14691
GO:0000139	17	GO:0000139	0.997	4.8962	52	Golgi membrane	Golgi membrane	CC	NA	NA	NA	NA	NA	NA	NA	NA	NA	NA	NA	NA
GO:0099080	16	GO:0030018	0.756	4.6925	0	supramolecular complex	Z disc	CC	NA	NA	NA	NA	NA	NA	NA	NA	NA	21	0.756	5.21325
GO:0030427	18	GO:0030427	0.999	4.56067	3	site of polarized growth	site of polarized growth	CC	NA	NA	NA	NA	NA	NA	17	0.999	3.05257	15	0.999	9.10958
GO:0015629	10	GO:0005856	0.747	4.52143	41	actin cytoskeleton	cytoskeleton	CC	NA	NA	NA	NA	NA	NA	NA	NA	NA	8	0.747	5.08672
GO:0099513	16	GO:0030018	0.789	4.45717	0	polymeric cytoskeletal fiber	Z disc	CC	NA	NA	NA	NA	NA	NA	NA	NA	NA	21	0.789	5.55129
GO:0098552	19	GO:0098552	0.997	4.33348	0	side of membrane	side of membrane	CC	NA	NA	NA	NA	NA	NA	NA	NA	NA	22	0.997	5.3851
GO:0099081	16	GO:0030018	0.821	4.3279	0	supramolecular polymer	Z disc	CC	NA	NA	NA	NA	NA	NA	NA	NA	NA	21	0.821	5.64589
GO:0099512	16	GO:0030018	0.822	4.3279	0	supramolecular fiber	Z disc	CC	NA	NA	NA	NA	NA	NA	NA	NA	NA	21	0.822	5.64589
GO:0045211	6	GO:0098590	0.785	4.20761	43	postsynaptic membrane	plasma membrane region	CC	NA	NA	NA	NA	NA	NA	NA	NA	NA	7	0.785	6.39147
GO:0034703	13	GO:1902495	0.948	4.16877	17	cation channel complex	transmembrane transporter complex	CC	NA	NA	NA	NA	NA	NA	10	0.948	3.2636	12	0.948	8.06198
GO:0031984	17	GO:0000139	0.815	4.15989	0	organelle subcompartment	Golgi membrane	CC	NA	NA	NA	NA	NA	NA	NA	NA	NA	NA	NA	NA
GO:0030426	18	GO:0030427	0.992	4.12726	13	growth cone	site of polarized growth	CC	NA	NA	NA	NA	NA	NA	NA	NA	NA	15	0.992	8.12263
GO:0098791	17	GO:0000139	0.918	4.05552	0	Golgi apparatus subcompartment	Golgi membrane	CC	NA	NA	NA	NA	NA	NA	NA	NA	NA	NA	NA	NA
GO:0031090	1	GO:0016020	0.564	3.80134	1	organelle membrane	membrane	CC	NA	NA	NA	NA	NA	NA	NA	NA	NA	NA	NA	NA
GO:0030055	9	GO:0030054	0.707	3.77728	2	cell-substrate junction	cell junction	CC	NA	NA	NA	NA	NA	NA	NA	NA	NA	NA	NA	NA
GO:0005884	10	GO:0005856	0.62	3.6968	23	actin filament	cytoskeleton	CC	NA	NA	NA	NA	NA	NA	9	0.62	3.33348	8	0.62	6.07727
GO:0045169	20	GO:0045169	0.999	3.59688	37	fusome	fusome	CC	NA	NA	NA	NA	NA	NA	NA	NA	NA	17	0.999	6.80688
GO:0016323	6	GO:0098590	0.768	3.5784	39	basolateral plasma membrane	plasma membrane region	CC	NA	NA	NA	NA	NA	NA	NA	NA	NA	7	0.768	6.82391
GO:0009986	21	GO:0009986	0.997	3.52578	65	cell surface	cell surface	CC	NA	NA	NA	NA	NA	NA	NA	NA	NA	20	0.997	6.51428
GO:0062023	6	GO:0098590	0.387	3.52578	26	collagen-containing extracellular matrix	plasma membrane region	CC	NA	NA	NA	NA	NA	NA	NA	NA	NA	NA	NA	NA
GO:0098858	4	GO:0120025	0.631	3.27084	3	actin-based cell projection	plasma membrane bounded cell projection	CC	NA	NA	NA	NA	NA	NA	NA	NA	NA	NA	NA	NA
GO:0099572	9	GO:0030054	0.664	3.20343	2	postsynaptic specialization	cell junction	CC	NA	NA	NA	NA	NA	NA	NA	NA	NA	NA	NA	NA
GO:0098562	19	GO:0098552	0.977	3.20273	0	cytoplasmic side of membrane	side of membrane	CC	NA	NA	NA	NA	NA	NA	NA	NA	NA	22	0.977	3.73049
GO:0005622	7	GO:0043229	0.305	3.1209	35	intracellular anatomical structure	intracellular organelle	CC	NA	NA	NA	NA	NA	NA	NA	NA	NA	NA	NA	NA
GO:0005769	8	GO:0031982	0.727	3.10958	71	early endosome	vesicle	CC	NA	NA	NA	NA	NA	NA	NA	NA	NA	NA	NA	NA
GO:0005874	16	GO:0030018	0.774	3.06349	67	microtubule	Z disc	CC	NA	NA	NA	NA	NA	NA	NA	NA	NA	NA	NA	NA
GO:0044297	22	GO:0044297	0.994	3.06298	13	cell body	cell body	CC	NA	NA	NA	NA	NA	NA	NA	NA	NA	25	0.994	3.4828
GO:0032154	6	GO:0098590	0.763	3.05948	33	cleavage furrow	plasma membrane region	CC	NA	NA	NA	NA	NA	NA	NA	NA	NA	7	0.763	3.54061
GO:0005794	23	GO:0005794	0.979	3.03621	284	Golgi apparatus	Golgi apparatus	CC	NA	NA	NA	NA	NA	NA	NA	NA	NA	NA	NA	NA
GO:0032039	24	GO:0032039	0.999	3.03198	24	integrator complex	integrator complex	CC	NA	NA	NA	NA	NA	NA	14	0.999	4.74473	NA	NA	NA
GO:0005654	25	GO:0005654	0.97	3.02045	192	nucleoplasm	nucleoplasm	CC	NA	NA	NA	13	0.97	3.63639	NA	NA	NA	18	0.97	6.77989
GO:0009898	19	GO:0098552	0.97	3.01682	17	cytoplasmic side of plasma membrane	side of membrane	CC	NA	NA	NA	NA	NA	NA	NA	NA	NA	22	0.97	4.0278
GO:0005488	1	GO:0005488	0.596	36.5901	0	binding	binding	MF	2	0.596	6.33442	2	0.596	12.9355	1	0.596	25.6308	2	0.596	48.6383
GO:0005515	2	GO:0005515	0.854	33.0904	872	protein binding	protein binding	MF	1	0.854	8.20343	1	0.854	22.0273	4	0.854	19.1113	1	0.854	58.0074
GO:0043168	3	GO:0043168	0.96	31.6364	1	anion binding	anion binding	MF	NA	NA	NA	NA	NA	NA	NA	NA	NA	NA	NA	NA
GO:0043167	3	GO:0043168	0.799	30.857	0	ion binding	anion binding	MF	NA	NA	NA	NA	NA	NA	NA	NA	NA	NA	NA	NA
GO:0032559	4	GO:0032559	0.976	27.8239	0	adenyl ribonucleotide binding	adenyl ribonucleotide binding	MF	NA	NA	NA	NA	NA	NA	3	0.976	24.8996	NA	NA	NA
GO:0030554	4	GO:0032559	0.974	27.5901	0	adenyl nucleotide binding	adenyl ribonucleotide binding	MF	NA	NA	NA	NA	NA	NA	3	0.974	24.6198	NA	NA	NA
GO:0005524	4	GO:0032559	0.971	26.983	638	ATP binding	adenyl ribonucleotide binding	MF	NA	NA	NA	NA	NA	NA	3	0.971	24.007	NA	NA	NA
GO:1901265	4	GO:0032559	0.901	26.2	0	nucleoside phosphate binding	adenyl ribonucleotide binding	MF	NA	NA	NA	NA	NA	NA	3	0.901	17.5376	NA	NA	NA
GO:0000166	4	GO:0032559	0.901	26.2	18	nucleotide binding	adenyl ribonucleotide binding	MF	NA	NA	NA	NA	NA	NA	3	0.901	17.5376	NA	NA	NA
GO:0032555	5	GO:0032555	0.969	25.1972	0	purine ribonucleotide binding	purine ribonucleotide binding	MF	NA	NA	NA	NA	NA	NA	NA	NA	NA	NA	NA	NA
GO:0032553	5	GO:0032555	0.966	25.1713	0	ribonucleotide binding	purine ribonucleotide binding	MF	NA	NA	NA	NA	NA	NA	NA	NA	NA	NA	NA	NA
GO:0017076	4	GO:0032559	0.932	25.1586	2	purine nucleotide binding	adenyl ribonucleotide binding	MF	NA	NA	NA	NA	NA	NA	3	0.932	17.3458	NA	NA	NA
GO:0036094	6	GO:0036094	0.957	24.7328	0	small molecule binding	small molecule binding	MF	NA	NA	NA	NA	NA	NA	7	0.957	16.5186	11	0.957	13.6596
GO:0035639	3	GO:0043168	0.919	24.295	0	purine ribonucleoside triphosphate binding	anion binding	MF	NA	NA	NA	NA	NA	NA	NA	NA	NA	NA	NA	NA
GO:0016773	7	GO:0016773	0.973	19.4584	9	phosphotransferase activity, alcohol group as acceptor	phosphotransferase activity, alcohol group as acceptor	MF	NA	NA	NA	NA	NA	NA	NA	NA	NA	NA	NA	NA
GO:0004672	7	GO:0016773	0.94	18.5243	67	protein kinase activity	phosphotransferase activity, alcohol group as acceptor	MF	NA	NA	NA	NA	NA	NA	NA	NA	NA	NA	NA	NA
GO:0016772	7	GO:0016773	0.916	18.1979	0	transferase activity, transferring phosphorus-containing groups	phosphotransferase activity, alcohol group as acceptor	MF	NA	NA	NA	NA	NA	NA	NA	NA	NA	NA	NA	NA
GO:0016301	7	GO:0016773	0.887	17.8268	17	kinase activity	phosphotransferase activity, alcohol group as acceptor	MF	NA	NA	NA	NA	NA	NA	NA	NA	NA	NA	NA	NA
GO:0097367	5	GO:0032555	0.924	17.3686	3	carbohydrate derivative binding	purine ribonucleotide binding	MF	NA	NA	NA	NA	NA	NA	NA	NA	NA	NA	NA	NA
GO:0008144	8	GO:0008144	0.999	16.295	0	drug binding	drug binding	MF	NA	NA	NA	NA	NA	NA	6	0.999	16.857	15	0.999	8.75696
GO:0016740	7	GO:0016773	0.719	16.2118	0	transferase activity	phosphotransferase activity, alcohol group as acceptor	MF	NA	NA	NA	NA	NA	NA	NA	NA	NA	NA	NA	NA
GO:0140110	9	GO:0140110	0.957	14.857	3	transcription regulator activity	transcription regulator activity	MF	NA	NA	NA	4	0.957	8.87615	13	0.957	7.50169	NA	NA	NA
GO:0008092	10	GO:0008092	0.984	14.7423	4	cytoskeletal protein binding	cytoskeletal protein binding	MF	NA	NA	NA	NA	NA	NA	10	0.984	8.44977	3	0.984	26.4584
GO:0004674	7	GO:0016773	0.892	14.15	230	protein serine/threonine kinase activity	phosphotransferase activity, alcohol group as acceptor	MF	NA	NA	NA	NA	NA	NA	NA	NA	NA	NA	NA	NA
GO:0043565	4	GO:0032559	0.424	14.0325	164	sequence-specific DNA binding	adenyl ribonucleotide binding	MF	NA	NA	NA	NA	NA	NA	3	0.424	5.41117	NA	NA	NA
GO:0003824	11	GO:0003824	0.717	14.0287	43	catalytic activity	catalytic activity	MF	NA	NA	NA	NA	NA	NA	8	0.717	15.9586	NA	NA	NA
GO:0003700	9	GO:0140110	0.92	13.6904	204	DNA-binding transcription factor activity	transcription regulator activity	MF	NA	NA	NA	4	0.92	8.73283	13	0.92	5.37882	NA	NA	NA
GO:1901363	4	GO:0032559	0.544	12.9747	0	heterocyclic compound binding	adenyl ribonucleotide binding	MF	NA	NA	NA	NA	NA	NA	3	0.544	7.78781	NA	NA	NA
GO:0097159	4	GO:0032559	0.541	12.8268	0	organic cyclic compound binding	adenyl ribonucleotide binding	MF	NA	NA	NA	NA	NA	NA	3	0.541	7.43533	NA	NA	NA
GO:0005215	12	GO:0005215	0.941	12.51	12	transporter activity	transporter activity	MF	NA	NA	NA	NA	NA	NA	NA	NA	NA	NA	NA	NA
GO:1990837	4	GO:0032559	0.412	12.2175	14	sequence-specific double-stranded DNA binding	adenyl ribonucleotide binding	MF	NA	NA	NA	NA	NA	NA	3	0.412	5.34008	NA	NA	NA
GO:0019899	2	GO:0005515	0.547	12.0975	12	enzyme binding	protein binding	MF	1	0.547	5.82974	1	0.547	6.49621	4	0.547	13.1349	NA	NA	NA
GO:0003779	10	GO:0008092	0.873	12.0752	74	actin binding	cytoskeletal protein binding	MF	NA	NA	NA	NA	NA	NA	10	0.873	5.51004	3	0.873	21.7878
GO:0022857	12	GO:0005215	0.933	11.8996	97	transmembrane transporter activity	transporter activity	MF	NA	NA	NA	NA	NA	NA	NA	NA	NA	NA	NA	NA
GO:0000981	9	GO:0140110	0.884	11.7423	486	DNA-binding transcription factor activity, RNA polymerase II-specific	transcription regulator activity	MF	NA	NA	NA	4	0.884	8.3363	13	0.884	3.5867	NA	NA	NA
GO:0000976	4	GO:0032559	0.41	11.7235	99	transcription regulatory region sequence-specific DNA binding	adenyl ribonucleotide binding	MF	NA	NA	NA	NA	NA	NA	3	0.41	4.75696	NA	NA	NA
GO:0001067	4	GO:0032559	0.41	11.6253	0	regulatory region nucleic acid binding	adenyl ribonucleotide binding	MF	NA	NA	NA	NA	NA	NA	3	0.41	4.76447	NA	NA	NA
GO:0046873	12	GO:0005215	0.759	11.3883	2	metal ion transmembrane transporter activity	transporter activity	MF	NA	NA	NA	NA	NA	NA	NA	NA	NA	NA	NA	NA
GO:0003690	4	GO:0032559	0.415	11.2027	24	double-stranded DNA binding	adenyl ribonucleotide binding	MF	NA	NA	NA	NA	NA	NA	3	0.415	5.43297	NA	NA	NA
GO:0060089	13	GO:0060089	0.963	10.8239	0	molecular transducer activity	molecular transducer activity	MF	NA	NA	NA	NA	NA	NA	NA	NA	NA	NA	NA	NA
GO:0000977	4	GO:0032559	0.398	10.6904	175	RNA polymerase II transcription regulatory region sequence-specific DNA binding	adenyl ribonucleotide binding	MF	NA	NA	NA	NA	NA	NA	3	0.398	4.39794	NA	NA	NA
GO:0015075	12	GO:0005215	0.9	10.6234	1	ion transmembrane transporter activity	transporter activity	MF	NA	NA	NA	NA	NA	NA	NA	NA	NA	NA	NA	NA
GO:0038023	13	GO:0060089	0.963	10.4881	52	signaling receptor activity	molecular transducer activity	MF	NA	NA	NA	NA	NA	NA	NA	NA	NA	NA	NA	NA
GO:0015318	12	GO:0005215	0.883	10.0531	0	inorganic molecular entity transmembrane transporter activity	transporter activity	MF	NA	NA	NA	NA	NA	NA	NA	NA	NA	NA	NA	NA
GO:0000987	4	GO:0032559	0.383	9.5986	16	cis-regulatory region sequence-specific DNA binding	adenyl ribonucleotide binding	MF	NA	NA	NA	NA	NA	NA	3	0.383	3.53462	NA	NA	NA
GO:0000978	4	GO:0032559	0.38	9.16622	412	RNA polymerase II cis-regulatory region sequence-specific DNA binding	adenyl ribonucleotide binding	MF	NA	NA	NA	NA	NA	NA	3	0.38	3.34582	NA	NA	NA
GO:0051020	2	GO:0005515	0.441	8.95468	6	GTPase binding	protein binding	MF	1	0.441	5.6925	1	0.441	3.14267	4	0.441	10.2034	NA	NA	NA
GO:0008509	12	GO:0005215	0.784	8.59688	0	anion transmembrane transporter activity	transporter activity	MF	NA	NA	NA	NA	NA	NA	NA	NA	NA	NA	NA	NA
GO:0050839	14	GO:0050839	0.997	8.54516	35	cell adhesion molecule binding	cell adhesion molecule binding	MF	NA	NA	NA	NA	NA	NA	18	0.997	3.9393	8	0.997	15.5768
GO:0004888	13	GO:0060089	0.932	8.45469	35	transmembrane signaling receptor activity	molecular transducer activity	MF	NA	NA	NA	NA	NA	NA	NA	NA	NA	NA	NA	NA
GO:0004930	13	GO:0060089	0.827	8.27327	94	G protein-coupled receptor activity	molecular transducer activity	MF	NA	NA	NA	NA	NA	NA	NA	NA	NA	NA	NA	NA
GO:0031267	2	GO:0005515	0.438	8.05552	101	small GTPase binding	protein binding	MF	1	0.438	3.72125	NA	NA	NA	4	0.438	7.91009	NA	NA	NA
GO:0005261	12	GO:0005215	0.736	7.62525	23	cation channel activity	transporter activity	MF	NA	NA	NA	NA	NA	NA	NA	NA	NA	NA	NA	NA
GO:0005216	12	GO:0005215	0.791	7.2993	5	ion channel activity	transporter activity	MF	NA	NA	NA	NA	NA	NA	NA	NA	NA	NA	NA	NA
GO:0016462	15	GO:0016462	0.968	6.85387	1	pyrophosphatase activity	pyrophosphatase activity	MF	NA	NA	NA	NA	NA	NA	NA	NA	NA	NA	NA	NA
GO:0008514	12	GO:0005215	0.669	6.84164	1	organic anion transmembrane transporter activity	transporter activity	MF	NA	NA	NA	NA	NA	NA	NA	NA	NA	NA	NA	NA
GO:0008324	12	GO:0005215	0.815	6.77211	8	cation transmembrane transporter activity	transporter activity	MF	NA	NA	NA	NA	NA	NA	NA	NA	NA	NA	NA	NA
GO:0017111	15	GO:0016462	0.961	6.66154	0	nucleoside-triphosphatase activity	pyrophosphatase activity	MF	NA	NA	NA	NA	NA	NA	NA	NA	NA	NA	NA	NA
GO:0016818	15	GO:0016462	0.966	6.6517	1	hydrolase activity, acting on acid anhydrides, in phosphorus-containing anhydrides	pyrophosphatase activity	MF	NA	NA	NA	NA	NA	NA	NA	NA	NA	NA	NA	NA
GO:0016817	15	GO:0016462	0.965	6.5867	2	hydrolase activity, acting on acid anhydrides	pyrophosphatase activity	MF	NA	NA	NA	NA	NA	NA	NA	NA	NA	NA	NA	NA
GO:0042802	2	GO:0005515	0.464	6.57512	27	identical protein binding	protein binding	MF	1	0.464	7.70553	1	0.464	6.26281	NA	NA	NA	1	0.464	7.64016
GO:0051015	10	GO:0008092	0.813	6.57349	79	actin filament binding	cytoskeletal protein binding	MF	NA	NA	NA	NA	NA	NA	NA	NA	NA	3	0.813	11.8327
GO:0019904	16	GO:0019904	0.997	6.42366	26	protein domain specific binding	protein domain specific binding	MF	NA	NA	NA	9	0.997	4.75449	NA	NA	NA	16	0.997	8.67572
GO:0005102	2	GO:0005515	0.559	6.34775	42	signaling receptor binding	protein binding	MF	NA	NA	NA	NA	NA	NA	NA	NA	NA	NA	NA	NA
GO:0022890	12	GO:0005215	0.808	6.32975	2	inorganic cation transmembrane transporter activity	transporter activity	MF	NA	NA	NA	NA	NA	NA	NA	NA	NA	NA	NA	NA
GO:0015267	12	GO:0005215	0.798	6.32514	8	channel activity	transporter activity	MF	NA	NA	NA	NA	NA	NA	NA	NA	NA	NA	NA	NA
GO:0022803	12	GO:0005215	0.798	6.32514	0	passive transmembrane transporter activity	transporter activity	MF	NA	NA	NA	NA	NA	NA	NA	NA	NA	NA	NA	NA
GO:0042803	2	GO:0005515	0.452	6.22113	127	protein homodimerization activity	protein binding	MF	1	0.452	7.25026	1	0.452	5.7986	NA	NA	NA	1	0.452	5.66555
GO:0043169	3	GO:0043168	0.718	6.16178	10	cation binding	anion binding	MF	NA	NA	NA	NA	NA	NA	NA	NA	NA	NA	NA	NA
GO:0008134	17	GO:0008134	0.992	6.13847	102	transcription factor binding	transcription factor binding	MF	NA	NA	NA	NA	NA	NA	NA	NA	NA	17	0.992	7.13668
GO:0022836	12	GO:0005215	0.739	6.05849	0	gated channel activity	transporter activity	MF	NA	NA	NA	NA	NA	NA	NA	NA	NA	NA	NA	NA
GO:0005096	18	GO:0005096	0.995	5.95078	132	GTPase activator activity	GTPase activator activity	MF	NA	NA	NA	NA	NA	NA	15	0.995	5.59346	NA	NA	NA
GO:0015079	12	GO:0005215	0.633	5.9431	0	potassium ion transmembrane transporter activity	transporter activity	MF	NA	NA	NA	NA	NA	NA	NA	NA	NA	NA	NA	NA
GO:0140096	19	GO:0140096	0.902	5.9431	0	catalytic activity, acting on a protein	catalytic activity, acting on a protein	MF	NA	NA	NA	NA	NA	NA	NA	NA	NA	NA	NA	NA
GO:0015291	12	GO:0005215	0.688	5.73993	0	secondary active transmembrane transporter activity	transporter activity	MF	NA	NA	NA	NA	NA	NA	NA	NA	NA	NA	NA	NA
GO:0022839	12	GO:0005215	0.533	5.6925	0	ion gated channel activity	transporter activity	MF	NA	NA	NA	NA	NA	NA	NA	NA	NA	NA	NA	NA
GO:0008047	18	GO:0005096	0.942	5.68403	4	enzyme activator activity	GTPase activator activity	MF	NA	NA	NA	NA	NA	NA	15	0.942	5.27003	NA	NA	NA
GO:0015081	12	GO:0005215	0.682	5.67162	1	sodium ion transmembrane transporter activity	transporter activity	MF	NA	NA	NA	NA	NA	NA	NA	NA	NA	NA	NA	NA
GO:0046943	12	GO:0005215	0.693	5.66154	0	carboxylic acid transmembrane transporter activity	transporter activity	MF	NA	NA	NA	NA	NA	NA	NA	NA	NA	NA	NA	NA
GO:0005342	12	GO:0005215	0.693	5.66154	0	organic acid transmembrane transporter activity	transporter activity	MF	NA	NA	NA	NA	NA	NA	NA	NA	NA	NA	NA	NA
GO:0003774	15	GO:0016462	0.732	5.64207	14	motor activity	pyrophosphatase activity	MF	NA	NA	NA	NA	NA	NA	NA	NA	NA	NA	NA	NA
GO:0030695	18	GO:0005096	0.92	5.5867	0	GTPase regulator activity	GTPase activator activity	MF	NA	NA	NA	NA	NA	NA	15	0.92	5.18642	NA	NA	NA
GO:0046872	3	GO:0043168	0.715	5.54516	107	metal ion binding	anion binding	MF	NA	NA	NA	NA	NA	NA	NA	NA	NA	NA	NA	NA
GO:0015171	12	GO:0005215	0.654	5.45346	49	amino acid transmembrane transporter activity	transporter activity	MF	NA	NA	NA	NA	NA	NA	NA	NA	NA	NA	NA	NA
GO:0060589	18	GO:0005096	0.907	5.451	0	nucleoside-triphosphatase regulator activity	GTPase activator activity	MF	NA	NA	NA	NA	NA	NA	15	0.907	4.92445	NA	NA	NA
GO:0008017	10	GO:0008092	0.863	5.3363	114	microtubule binding	cytoskeletal protein binding	MF	NA	NA	NA	NA	NA	NA	10	0.863	4.61798	3	0.863	6.59176
GO:0001653	13	GO:0060089	0.738	5.13787	11	peptide receptor activity	molecular transducer activity	MF	NA	NA	NA	NA	NA	NA	NA	NA	NA	NA	NA	NA
GO:0030594	13	GO:0060089	0.736	5.12494	32	neurotransmitter receptor activity	molecular transducer activity	MF	NA	NA	NA	NA	NA	NA	NA	NA	NA	NA	NA	NA
GO:0005267	12	GO:0005215	0.609	4.99568	9	potassium channel activity	transporter activity	MF	NA	NA	NA	NA	NA	NA	NA	NA	NA	NA	NA	NA
GO:0005543	20	GO:0005543	0.992	4.91364	31	phospholipid binding	phospholipid binding	MF	NA	NA	NA	NA	NA	NA	20	0.992	3.2426	NA	NA	NA
GO:0005509	3	GO:0043168	0.57	4.77989	227	calcium ion binding	anion binding	MF	NA	NA	NA	NA	NA	NA	NA	NA	NA	NA	NA	NA
GO:0001228	9	GO:0140110	0.688	4.77211	98	DNA-binding transcription activator activity, RNA polymerase II-specific	transcription regulator activity	MF	NA	NA	NA	4	0.688	4.0716	NA	NA	NA	NA	NA	NA
GO:0015293	12	GO:0005215	0.636	4.73518	17	symporter activity	transporter activity	MF	NA	NA	NA	NA	NA	NA	NA	NA	NA	NA	NA	NA
GO:0016887	15	GO:0016462	0.911	4.68825	163	ATPase activity	pyrophosphatase activity	MF	NA	NA	NA	NA	NA	NA	NA	NA	NA	NA	NA	NA
GO:0016849	21	GO:0016849	0.998	4.56067	0	phosphorus-oxygen lyase activity	phosphorus-oxygen lyase activity	MF	NA	NA	NA	16	0.998	3.00305	16	0.998	4.48413	27	0.998	3.65758
GO:1901681	22	GO:1901681	0.998	4.54363	0	sulfur compound binding	sulfur compound binding	MF	NA	NA	NA	NA	NA	NA	NA	NA	NA	NA	NA	NA
GO:0009975	23	GO:0009975	0.998	4.34294	0	cyclase activity	cyclase activity	MF	NA	NA	NA	14	0.998	3.16877	17	0.998	4.19111	24	0.998	3.97062
GO:1990939	15	GO:0016462	0.669	4.34294	1	ATP-dependent microtubule motor activity	pyrophosphatase activity	MF	NA	NA	NA	NA	NA	NA	NA	NA	NA	NA	NA	NA
GO:0015085	12	GO:0005215	0.634	4.32698	2	calcium ion transmembrane transporter activity	transporter activity	MF	NA	NA	NA	NA	NA	NA	NA	NA	NA	NA	NA	NA
GO:0016787	24	GO:0016787	0.881	4.24413	27	hydrolase activity	hydrolase activity	MF	NA	NA	NA	NA	NA	NA	NA	NA	NA	NA	NA	NA
GO:0015631	10	GO:0008092	0.891	4.19997	18	tubulin binding	cytoskeletal protein binding	MF	NA	NA	NA	NA	NA	NA	10	0.891	3.24795	3	0.891	5.30803
GO:0022804	12	GO:0005215	0.725	4.12726	8	active transmembrane transporter activity	transporter activity	MF	NA	NA	NA	NA	NA	NA	NA	NA	NA	NA	NA	NA
GO:0008289	20	GO:0005543	0.955	4.09151	26	lipid binding	phospholipid binding	MF	NA	NA	NA	NA	NA	NA	NA	NA	NA	NA	NA	NA
GO:0019900	2	GO:0005515	0.446	4.05601	18	kinase binding	protein binding	MF	NA	NA	NA	1	0.446	3.13194	4	0.446	3.02872	NA	NA	NA
GO:0019787	7	GO:0016773	0.543	3.82974	0	ubiquitin-like protein transferase activity	phosphotransferase activity, alcohol group as acceptor	MF	NA	NA	NA	NA	NA	NA	NA	NA	NA	NA	NA	NA
GO:0004725	24	GO:0016787	0.463	3.77728	57	protein tyrosine phosphatase activity	hydrolase activity	MF	NA	NA	NA	NA	NA	NA	NA	NA	NA	NA	NA	NA
GO:0008528	13	GO:0060089	0.73	3.76955	18	G protein-coupled peptide receptor activity	molecular transducer activity	MF	NA	NA	NA	NA	NA	NA	NA	NA	NA	NA	NA	NA
GO:0016247	18	GO:0005096	0.503	3.6968	6	channel regulator activity	GTPase activator activity	MF	NA	NA	NA	NA	NA	NA	NA	NA	NA	NA	NA	NA
GO:0016788	24	GO:0016787	0.691	3.67985	12	hydrolase activity, acting on ester bonds	hydrolase activity	MF	NA	NA	NA	NA	NA	NA	NA	NA	NA	NA	NA	NA
GO:0001227	9	GO:0140110	0.647	3.60906	56	DNA-binding transcription repressor activity, RNA polymerase II-specific	transcription regulator activity	MF	NA	NA	NA	4	0.647	3.58004	NA	NA	NA	NA	NA	NA
GO:0022843	12	GO:0005215	0.604	3.60206	8	voltage-gated cation channel activity	transporter activity	MF	NA	NA	NA	NA	NA	NA	NA	NA	NA	NA	NA	NA
GO:0003730	4	GO:0032559	0.301	3.59688	52	mRNA 3'-UTR binding	adenyl ribonucleotide binding	MF	NA	NA	NA	NA	NA	NA	NA	NA	NA	NA	NA	NA
GO:0015294	12	GO:0005215	0.623	3.59688	0	solute:cation symporter activity	transporter activity	MF	NA	NA	NA	NA	NA	NA	NA	NA	NA	NA	NA	NA
GO:0008188	13	GO:0060089	0.7	3.5784	58	neuropeptide receptor activity	molecular transducer activity	MF	NA	NA	NA	NA	NA	NA	NA	NA	NA	NA	NA	NA
GO:0005085	18	GO:0005096	0.856	3.53462	128	guanyl-nucleotide exchange factor activity	GTPase activator activity	MF	NA	NA	NA	NA	NA	NA	15	0.856	5.15304	NA	NA	NA
GO:0033613	17	GO:0008134	0.782	3.49894	9	activating transcription factor binding	transcription factor binding	MF	NA	NA	NA	NA	NA	NA	NA	NA	NA	17	0.782	4.30803
GO:0003777	15	GO:0016462	0.709	3.46344	31	microtubule motor activity	pyrophosphatase activity	MF	NA	NA	NA	NA	NA	NA	NA	NA	NA	NA	NA	NA
GO:0005244	12	GO:0005215	0.618	3.41567	0	voltage-gated ion channel activity	transporter activity	MF	NA	NA	NA	NA	NA	NA	NA	NA	NA	NA	NA	NA
GO:0022832	12	GO:0005215	0.618	3.41567	0	voltage-gated channel activity	transporter activity	MF	NA	NA	NA	NA	NA	NA	NA	NA	NA	NA	NA	NA
GO:0004842	7	GO:0016773	0.537	3.41341	118	ubiquitin-protein transferase activity	phosphotransferase activity, alcohol group as acceptor	MF	NA	NA	NA	NA	NA	NA	NA	NA	NA	NA	NA	NA
GO:0008201	22	GO:1901681	0.938	3.27084	26	heparin binding	sulfur compound binding	MF	NA	NA	NA	NA	NA	NA	NA	NA	NA	NA	NA	NA
GO:0017022	10	GO:0008092	0.783	3.20901	32	myosin binding	cytoskeletal protein binding	MF	NA	NA	NA	NA	NA	NA	NA	NA	NA	3	0.783	5.04383
GO:0045182	25	GO:0045182	0.994	3.20343	6	translation regulator activity	translation regulator activity	MF	NA	NA	NA	8	0.994	4.91009	NA	NA	NA	NA	NA	NA
GO:0098531	9	GO:0140110	0.633	3.20343	0	ligand-activated transcription factor activity	transcription regulator activity	MF	NA	NA	NA	4	0.633	3.34679	NA	NA	NA	NA	NA	NA
GO:0030276	26	GO:0030276	0.999	3.20343	16	clathrin binding	clathrin binding	MF	NA	NA	NA	NA	NA	NA	NA	NA	NA	28	0.999	3.59176
GO:0004879	9	GO:0140110	0.633	3.20343	46	nuclear receptor activity	transcription regulator activity	MF	NA	NA	NA	4	0.633	3.34679	NA	NA	NA	NA	NA	NA
GO:0015370	12	GO:0005215	0.609	3.20273	0	solute:sodium symporter activity	transporter activity	MF	NA	NA	NA	NA	NA	NA	NA	NA	NA	NA	NA	NA
GO:0004713	7	GO:0016773	0.756	3.20273	33	protein tyrosine kinase activity	phosphotransferase activity, alcohol group as acceptor	MF	NA	NA	NA	NA	NA	NA	NA	NA	NA	NA	NA	NA
GO:0004222	19	GO:0140096	0.526	3.11748	95	metalloendopeptidase activity	catalytic activity, acting on a protein	MF	NA	NA	NA	NA	NA	NA	NA	NA	NA	NA	NA	NA
GO:0052866	24	GO:0016787	0.427	3.03198	1	phosphatidylinositol phosphate phosphatase activity	hydrolase activity	MF	NA	NA	NA	NA	NA	NA	NA	NA	NA	NA	NA	NA
GO:0008227	13	GO:0060089	0.69	3.03198	25	G protein-coupled amine receptor activity	molecular transducer activity	MF	NA	NA	NA	NA	NA	NA	NA	NA	NA	NA	NA	NA
GO:0008574	15	GO:0016462	0.618	3.03198	18	ATP-dependent microtubule motor activity, plus-end-directed	pyrophosphatase activity	MF	NA	NA	NA	NA	NA	NA	NA	NA	NA	NA	NA	NA
GO:0099528	13	GO:0060089	0.535	3.03198	0	G protein-coupled neurotransmitter receptor activity	molecular transducer activity	MF	NA	NA	NA	NA	NA	NA	NA	NA	NA	NA	NA	NA
GO:0015103	12	GO:0005215	0.654	3.01818	0	inorganic anion transmembrane transporter activity	transporter activity	MF	NA	NA	NA	NA	NA	NA	NA	NA	NA	NA	NA	NA
GO:0050789	NA	GO:0050789	NA	NA	0	regulation of biological process	regulation of biological process	BP	1	0.751	21.5969	NA	NA	NA	NA	NA	NA	NA	NA	NA
GO:0065007	NA	GO:0050789	NA	NA	0	biological regulation	regulation of biological process	BP	1	0.682	21.2933	NA	NA	NA	NA	NA	NA	NA	NA	NA
GO:0050794	NA	GO:0050789	NA	NA	0	regulation of cellular process	regulation of biological process	BP	1	0.711	19.1163	NA	NA	NA	NA	NA	NA	NA	NA	NA
GO:0009653	NA	GO:0032502	NA	NA	23	anatomical structure morphogenesis	developmental process	BP	2	0.573	12.5157	NA	NA	NA	NA	NA	NA	NA	NA	NA
GO:0009886	NA	GO:0009886	NA	NA	0	post-embryonic animal morphogenesis	post-embryonic animal morphogenesis	BP	13	0.984	10.0491	NA	NA	NA	NA	NA	NA	10	0.984	57.5575
GO:0048513	NA	GO:0009886	NA	NA	5	animal organ development	post-embryonic animal morphogenesis	BP	13	0.428	9.92812	NA	NA	NA	NA	NA	NA	NA	NA	NA
GO:0051128	NA	GO:0016043	NA	NA	0	regulation of cellular component organization	cellular component organization	BP	3	0.576	9.22475	NA	NA	NA	NA	NA	NA	NA	NA	NA
GO:0009966	NA	GO:0009966	NA	NA	11	regulation of signal transduction	regulation of signal transduction	BP	16	0.968	9.11126	NA	NA	NA	NA	NA	NA	NA	NA	NA
GO:0048869	NA	GO:0048869	NA	NA	0	cellular developmental process	cellular developmental process	BP	17	0.905	8.72584	NA	NA	NA	6	0.905	21.4214	NA	NA	NA
GO:0010646	NA	GO:0009966	NA	NA	0	regulation of cell communication	regulation of signal transduction	BP	16	0.944	7.76955	NA	NA	NA	NA	NA	NA	NA	NA	NA
GO:0048598	NA	GO:0048598	NA	NA	9	embryonic morphogenesis	embryonic morphogenesis	BP	20	0.99	7.14569	NA	NA	NA	NA	NA	NA	40	0.99	19.6615
GO:0007391	NA	GO:0048598	NA	NA	121	dorsal closure	embryonic morphogenesis	BP	20	0.883	6.7986	NA	NA	NA	NA	NA	NA	40	0.883	12.1785
GO:0048589	NA	GO:0048589	NA	NA	5	developmental growth	developmental growth	BP	21	0.989	6.77211	NA	NA	NA	NA	NA	NA	NA	NA	NA
GO:0040007	NA	GO:0048589	NA	NA	0	growth	developmental growth	BP	21	0.959	6.77211	NA	NA	NA	NA	NA	NA	NA	NA	NA
GO:0016331	NA	GO:0048598	NA	NA	9	morphogenesis of embryonic epithelium	embryonic morphogenesis	BP	20	0.897	6.68613	NA	NA	NA	NA	NA	NA	40	0.897	13.384
GO:0009887	NA	GO:0009886	NA	NA	18	animal organ morphogenesis	post-embryonic animal morphogenesis	BP	13	0.592	6.5817	NA	NA	NA	NA	NA	NA	NA	NA	NA
GO:0007411	NA	GO:0048869	NA	NA	204	axon guidance	cellular developmental process	BP	17	0.6	5.68194	NA	NA	NA	NA	NA	NA	NA	NA	NA
GO:0046958	NA	GO:0007611	NA	NA	2	nonassociative learning	learning or memory	BP	15	0.77	5.64016	NA	NA	NA	NA	NA	NA	NA	NA	NA
GO:0097485	NA	GO:0048869	NA	NA	0	neuron projection guidance	cellular developmental process	BP	17	0.605	5.63827	NA	NA	NA	NA	NA	NA	NA	NA	NA
GO:0030865	NA	GO:0030865	NA	NA	4	cortical cytoskeleton organization	cortical cytoskeleton organization	BP	27	0.998	5.48017	NA	NA	NA	NA	NA	NA	NA	NA	NA
GO:0007010	NA	GO:0030865	NA	NA	19	cytoskeleton organization	cortical cytoskeleton organization	BP	27	0.703	5.40012	NA	NA	NA	NA	NA	NA	NA	NA	NA
GO:0009967	NA	GO:0009966	NA	NA	0	positive regulation of signal transduction	regulation of signal transduction	BP	16	0.867	5.37882	NA	NA	NA	NA	NA	NA	NA	NA	NA
GO:0034330	NA	GO:0034330	NA	NA	0	cell junction organization	cell junction organization	BP	28	0.988	5.34679	NA	NA	NA	NA	NA	NA	NA	NA	NA
GO:0048468	NA	GO:0048869	NA	NA	4	cell development	cellular developmental process	BP	17	0.844	5.31336	NA	NA	NA	6	0.844	11.8477	NA	NA	NA
GO:0007349	NA	GO:0048598	NA	NA	44	cellularization	embryonic morphogenesis	BP	20	0.419	5.19723	NA	NA	NA	NA	NA	NA	NA	NA	NA
GO:0007615	NA	GO:0007611	NA	NA	14	anesthesia-resistant memory	learning or memory	BP	15	0.766	5.19246	NA	NA	NA	NA	NA	NA	NA	NA	NA
GO:0032989	NA	GO:0048869	NA	NA	0	cellular component morphogenesis	cellular developmental process	BP	17	0.687	5.18442	NA	NA	NA	6	0.687	9.08884	NA	NA	NA
GO:0035295	NA	GO:0032502	NA	NA	1	tube development	developmental process	BP	2	0.454	5.13312	NA	NA	NA	3	0.454	4.03012	NA	NA	NA
GO:0007015	NA	GO:0007015	NA	NA	73	actin filament organization	actin filament organization	BP	29	0.994	5.09909	NA	NA	NA	NA	NA	NA	NA	NA	NA
GO:0022412	NA	GO:0022412	NA	NA	0	cellular process involved in reproduction in multicellular organism	cellular process involved in reproduction in multicellular organism	BP	30	0.96	5.06399	NA	NA	NA	NA	NA	NA	NA	NA	NA
GO:0040008	NA	GO:0048589	NA	NA	24	regulation of growth	developmental growth	BP	21	0.919	5.00436	NA	NA	NA	NA	NA	NA	NA	NA	NA
GO:0050808	NA	GO:0034330	NA	NA	79	synapse organization	cell junction organization	BP	28	0.966	5.00174	NA	NA	NA	NA	NA	NA	NA	NA	NA
GO:0001932	NA	GO:0001932	NA	NA	7	regulation of protein phosphorylation	regulation of protein phosphorylation	BP	31	0.997	4.97881	NA	NA	NA	NA	NA	NA	NA	NA	NA
GO:0010647	NA	GO:0009966	NA	NA	0	positive regulation of cell communication	regulation of signal transduction	BP	16	0.836	4.9431	NA	NA	NA	NA	NA	NA	NA	NA	NA
GO:0014070	NA	GO:0014070	NA	NA	0	response to organic cyclic compound	response to organic cyclic compound	BP	32	0.997	4.88941	NA	NA	NA	NA	NA	NA	NA	NA	NA
GO:0060560	NA	GO:0048589	NA	NA	0	developmental growth involved in morphogenesis	developmental growth	BP	21	0.844	4.82102	NA	NA	NA	NA	NA	NA	NA	NA	NA
GO:0048646	NA	GO:0048598	NA	NA	0	anatomical structure formation involved in morphogenesis	embryonic morphogenesis	BP	20	0.507	4.80134	NA	NA	NA	NA	NA	NA	NA	NA	NA
GO:0016049	NA	GO:0048589	NA	NA	0	cell growth	developmental growth	BP	21	0.835	4.73755	NA	NA	NA	NA	NA	NA	NA	NA	NA
GO:0097435	NA	GO:0007015	NA	NA	0	supramolecular fiber organization	actin filament organization	BP	29	0.941	4.7167	NA	NA	NA	NA	NA	NA	NA	NA	NA
GO:0006468	NA	GO:0001932	NA	NA	235	protein phosphorylation	regulation of protein phosphorylation	BP	31	0.866	4.66756	NA	NA	NA	NA	NA	NA	NA	NA	NA
GO:0051493	NA	GO:0016043	NA	NA	8	regulation of cytoskeleton organization	cellular component organization	BP	3	0.446	4.65758	NA	NA	NA	NA	NA	NA	NA	NA	NA
GO:0022407	NA	GO:0022407	NA	NA	2	regulation of cell-cell adhesion	regulation of cell-cell adhesion	BP	35	0.999	4.59007	NA	NA	NA	NA	NA	NA	NA	NA	NA
GO:0010648	NA	GO:0009966	NA	NA	0	negative regulation of cell communication	regulation of signal transduction	BP	16	0.829	4.55909	NA	NA	NA	NA	NA	NA	NA	NA	NA
GO:1990709	NA	GO:0034330	NA	NA	7	presynaptic active zone organization	cell junction organization	BP	28	0.71	4.44733	NA	NA	NA	NA	NA	NA	NA	NA	NA
GO:0051179	NA	GO:0051640	NA	NA	0	localization	organelle localization	BP	33	0.549	4.4389	NA	NA	NA	NA	NA	NA	NA	NA	NA
GO:0048638	NA	GO:0048589	NA	NA	5	regulation of developmental growth	developmental growth	BP	21	0.935	4.33819	NA	NA	NA	NA	NA	NA	NA	NA	NA
GO:0009410	NA	GO:0014070	NA	NA	0	response to xenobiotic stimulus	response to organic cyclic compound	BP	32	0.437	4.32057	NA	NA	NA	NA	NA	NA	NA	NA	NA
GO:0007423	NA	GO:0009886	NA	NA	58	sensory organ development	post-embryonic animal morphogenesis	BP	13	0.364	4.22475	NA	NA	NA	NA	NA	NA	NA	NA	NA
GO:0042325	NA	GO:0001932	NA	NA	6	regulation of phosphorylation	regulation of protein phosphorylation	BP	31	0.971	4.13668	NA	NA	NA	NA	NA	NA	NA	NA	NA
GO:0034332	NA	GO:0034330	NA	NA	10	adherens junction organization	cell junction organization	BP	28	0.761	4.12726	NA	NA	NA	NA	NA	NA	NA	NA	NA
GO:0022414	NA	GO:0022412	NA	NA	2	reproductive process	cellular process involved in reproduction in multicellular organism	BP	30	0.868	4.1152	NA	NA	NA	NA	NA	NA	NA	NA	NA
GO:0051130	NA	GO:0016043	NA	NA	0	positive regulation of cellular component organization	cellular component organization	BP	3	0.484	4.10403	NA	NA	NA	NA	NA	NA	NA	NA	NA
GO:0008045	NA	GO:0048869	NA	NA	85	motor neuron axon guidance	cellular developmental process	BP	17	0.49	4.07988	NA	NA	NA	NA	NA	NA	NA	NA	NA
GO:0007154	NA	GO:0009966	NA	NA	3	cell communication	regulation of signal transduction	BP	16	0.75	4.04721	NA	NA	NA	NA	NA	NA	NA	NA	NA
GO:1990138	NA	GO:0048589	NA	NA	0	neuron projection extension	developmental growth	BP	21	0.801	3.96658	NA	NA	NA	NA	NA	NA	NA	NA	NA
GO:0046959	NA	GO:0007611	NA	NA	12	habituation	learning or memory	BP	15	0.757	3.95861	NA	NA	NA	NA	NA	NA	NA	NA	NA
GO:0030030	NA	GO:0016043	NA	NA	2	cell projection organization	cellular component organization	BP	3	0.59	3.95468	NA	NA	NA	NA	NA	NA	NA	NA	NA
GO:0030111	NA	GO:0009966	NA	NA	2	regulation of Wnt signaling pathway	regulation of signal transduction	BP	16	0.726	3.9393	NA	NA	NA	NA	NA	NA	NA	NA	NA
GO:0007390	NA	GO:0048598	NA	NA	20	germ-band shortening	embryonic morphogenesis	BP	20	0.738	3.92082	NA	NA	NA	NA	NA	NA	40	0.738	3.08778
GO:0003006	NA	GO:0022412	NA	NA	0	developmental process involved in reproduction	cellular process involved in reproduction in multicellular organism	BP	30	0.814	3.90309	NA	NA	NA	NA	NA	NA	NA	NA	NA
GO:0031344	NA	GO:0016043	NA	NA	1	regulation of cell projection organization	cellular component organization	BP	3	0.437	3.89279	NA	NA	NA	NA	NA	NA	NA	NA	NA
GO:0120035	NA	GO:0016043	NA	NA	0	regulation of plasma membrane bounded cell projection organization	cellular component organization	BP	3	0.435	3.89279	NA	NA	NA	NA	NA	NA	NA	NA	NA
GO:0006950	NA	GO:0048583	NA	NA	0	response to stress	regulation of response to stimulus	BP	8	0.498	3.83268	NA	NA	NA	NA	NA	NA	NA	NA	NA
GO:0042461	NA	GO:0048869	NA	NA	13	photoreceptor cell development	cellular developmental process	BP	17	0.523	3.81816	NA	NA	NA	NA	NA	NA	NA	NA	NA
GO:0033043	NA	GO:0016043	NA	NA	0	regulation of organelle organization	cellular component organization	BP	3	0.502	3.79588	NA	NA	NA	NA	NA	NA	NA	NA	NA
GO:0007444	NA	GO:0032502	NA	NA	31	imaginal disc development	developmental process	BP	2	0.428	3.70774	NA	NA	NA	NA	NA	NA	NA	NA	NA
GO:0048588	NA	GO:0048589	NA	NA	0	developmental cell growth	developmental growth	BP	21	0.828	3.70774	NA	NA	NA	NA	NA	NA	NA	NA	NA
GO:0018193	NA	GO:0036211	NA	NA	0	peptidyl-amino acid modification	protein modification process	BP	36	0.788	3.70333	NA	NA	NA	23	0.788	3.41454	NA	NA	NA
GO:0042462	NA	GO:0048869	NA	NA	3	eye photoreceptor cell development	cellular developmental process	BP	17	0.51	3.6968	NA	NA	NA	NA	NA	NA	NA	NA	NA
GO:0007264	NA	GO:0007165	NA	NA	21	small GTPase mediated signal transduction	signal transduction	BP	5	0.606	3.68194	NA	NA	NA	NA	NA	NA	7	0.606	4.70333
GO:0043279	NA	GO:0014070	NA	NA	0	response to alkaloid	response to organic cyclic compound	BP	32	0.577	3.65365	NA	NA	NA	NA	NA	NA	NA	NA	NA
GO:0098609	NA	GO:0022407	NA	NA	44	cell-cell adhesion	regulation of cell-cell adhesion	BP	35	0.849	3.61261	NA	NA	NA	NA	NA	NA	NA	NA	NA
GO:0046529	NA	GO:0009886	NA	NA	23	imaginal disc fusion, thorax closure	post-embryonic animal morphogenesis	BP	13	0.688	3.5376	NA	NA	NA	NA	NA	NA	NA	NA	NA
GO:0045880	NA	GO:0007165	NA	NA	64	positive regulation of smoothened signaling pathway	signal transduction	BP	5	0.527	3.52288	NA	NA	NA	NA	NA	NA	NA	NA	NA
GO:0090630	NA	GO:0090630	NA	NA	32	activation of GTPase activity	activation of GTPase activity	BP	37	0.999	3.51004	NA	NA	NA	NA	NA	NA	NA	NA	NA
GO:0048675	NA	GO:0048589	NA	NA	27	axon extension	developmental growth	BP	21	0.798	3.51004	NA	NA	NA	NA	NA	NA	NA	NA	NA
GO:0045216	NA	GO:0034330	NA	NA	6	cell-cell junction organization	cell junction organization	BP	28	0.825	3.49894	NA	NA	NA	NA	NA	NA	NA	NA	NA
GO:0048790	NA	GO:0048790	NA	NA	9	maintenance of presynaptic active zone structure	maintenance of presynaptic active zone structure	BP	38	1	3.4698	NA	NA	NA	NA	NA	NA	NA	NA	NA
GO:0099558	NA	GO:0048790	NA	NA	0	maintenance of synapse structure	maintenance of presynaptic active zone structure	BP	38	1	3.4698	NA	NA	NA	NA	NA	NA	NA	NA	NA
[truncated: 1,376 more rows]

## Sheet: GOrilla_PWMscan_musclepheno
go	clusterall	parent	parentSimScoreall	scoreall	size	term	parentTerm	ontology	cluster5utr	parentSimScore5utr	score5utr	cluster3utr	parentSimScore3utr	score3utr	clustercds	parentSimScorecds	scorecds	clusterintron	parentSimScoreintron	scoreintron
[truncated: 699 more rows]
