# Supplementary material for: Rbfox1 is required for myofibril development and maintaining fiber type–specific isoform expression in Drosophila muscles
Source: Life Sci Alliance. 2022 Jan 7;5(4):e202101342. doi: 10.26508/lsa.202101342 (PMC8742874; doi:10.26508/lsa.202101342)
Supplement: Supplementary file 17 [file LSA-2021-01342_TableS4.xlsx]

## Sheet: Sheet1
Table S4
Key Resources Table. Here we include a table of all reagents used in this work, complete with their order numbers and sources. The table includes genes studied, fly lines, bacterial strains, plasmids, antibodies, chemicals and software.
Reagent type (species) or resource	designation	source or reference	identifiers	additional information
gene (Drosophila melanogaster)	RNA-binding Fox protein 1; Rbfox1	NA	FLYB: FBgn0052062
gene (D. melanogaster)	wings up A; wupA	NA	FLYB: FBgn0283471
gene (D. melanogaster)	Actin 88F; Act88F	NA	FLYB: FBgn0283471
gene (D. melanogaster)	bruno 1; bru1	NA	FLYB: FBgn0052062
gene (D. melanogaster)	extradenticle; exd	NA	FLYB: FBgn0052062
gene (D. melanogaster)	Myocyte enhancer factor 2; Mef2	NA	FLYB: FBgn0052062
gene (D. melanogaster)	spalt major; salm	NA	FLYB:FBgn0261648
gene (D. melanogaster)	Z band alternatively spliced PDZ-motif protein 52; zasp52	NA	FLYB: FBgn0265991
gene (D. melanogaster)	Myosin heavy chain; Mhc	NA	FLYB: FBgn0264695
gene (D. melanogaster)	sallimus; sls	NA	FLYB: FBgn0086906
gene (D. melanogaster)	Stretchin-Mlck; Strn-Mlck	NA	FLYB:FBgn0265045
genetic reagent (D. melanogaster)	w[1118]	Bloomington Drosophila Stock Center	BDSC:3605; FLYB:FBst0003605; RRID:BDSC_3605
genetic reagent (D. melanogaster)	Canton-S	Drosophila Stock Centre, University of Mysore, Mysore	FLYB:FBsn0000274
genetic reagent (D. melanogaster)	Rbfox1-GFP (Rbfox1CC00511)	PMID: 14681446
genetic reagent (D. melanogaster)	UAS-Rbfox1-RNAi	PMID: 20226779		Source: L. Shashidhara
genetic reagent (D. melanogaster)	UAS-Rbfox1	PMID: 20226779		Source: L. Shashidhara
genetic reagent (D. melanogaster)	pUASP1-DegradFP/CyO; MKRS/TM6,Tb	PMID: 22157958		Source: Sonal Jaishwal
genetic reagent (D. melanogaster)	UAS-bru1-IR	Vienna Drosophila Resource Center	VDRC:41547
genetic reagent (D. melanogaster)	UAS-bru1-IR	Vienna Drosophila Resource Center	VDRC:48237	ConstructID:GD17093
genetic reagent (D. melanogaster)	UAS-bru1-IR	Vienna Drosophila Resource Center	VDRC:41568	ConstructID:GD8699
genetic reagent (D. melanogaster)	UAS-Arrest (UAS-Bru1)	PMID: 25246617		Source: Richard Cripps
genetic reagent (D. melanogaster)	UAS-Mef2	PMID: 10525355		Source: Alberto Ferrus
genetic reagent (D. melanogaster)	UAS-Salm-RNAi	Vienna Drosophila Resource Center	VDRC:101052	ConstructID: KK106735
genetic reagent (D. melanogaster)	UAS-salmIR	PMID: 22094701	VDRC:3029	ConstructID: GD1525
genetic reagent (D. melanogaster)	Mef2-Gal4	PMID: 8654890
genetic reagent (D. melanogaster)	Mhc-Gal4	PMID: 9799262
genetic reagent (D. melanogaster)	UH3-Gal4	PMID: 25189233
genetic reagent (D. melanogaster)	Mhc[P401S]	PMID: 12750333
genetic reagent (D. melanogaster)	wupA[fliH]	PMID: 25747460
genetic reagent (D. melanogaster)	wupA[hdp3]	PMID: 7680094
genetic reagent (D. melanogaster)	Tubulin-Gal80[ts]	Bloomington Drosophila Stock Center	BDSC:7019
genetic reagent (D. melanogaster)	bru1[M2]	this study
genetic reagent (D. melanogaster)	bru1[M3]	this study
genetic reagent (D. melanogaster)	UAS-Bru1-RA[attP86Fb]	this study
genetic reagent (D. melanogaster)	salm[FRT]	PMID: 25532219		Source: Frank Schnorrer
genetic reagent (D. melanogaster)	salm[1]	PMID: 25532219		Source: Frank Schnorrer
genetic reagent (D. melanogaster)	UAS-Rbfox1-IR27286	Bloomington Drosophila Stock Center	BDSC: TRiP27286	ConstructID: JF02600
genetic reagent (D. melanogaster)	UAS-Rbfox1-IR110518	Vienna Drosophila Resource Center	VDSC: 110518	ConstructID: 109100
genetic reagent (D. melanogaster)	UAS-Dcr2, Mef2-GAL4	Bloomington Drosophila Stock Center	BDSC:25756, RRID:BDSC_25756
genetic reagent (D. melanogaster)	Act5c-Gal4	Bloomington Drosophila Stock Center	BDSC:4414; RRID:BDSC_4414
genetic reagent (D. melanogaster)	Mef2-Gal4	Bloomington Drosophila Stock Center	BDSC:27390; RRID:BDSC_27390
genetic reagent (D. melanogaster)	Act88F-Gal4	PMID: 22008792		Source: Richard Cripps
genetic reagent (D. melanogaster)	Act79B-Gal4	PMID: 29318731		Source: Richard Cripps
antibody	TRITC-phalloidin	Sigma	Sigma: P1951	(1:250)
antibody	rhodamine-phalloidin	Invitrogen, Molecular Probes	Invitrogen:R415	(1:500)
antibody	rabbit anti-Bru1	this study		(1:500)
antibody	mouse anti-lamin	Developmental Studies Hybridoma Bank	DSHB:ADL67.10	(1:100)
antibody	rabbit anti-Actin	PMID: 6488317		(1:1000) Source: A. Ferrus
antibody	rabbit anti-TnI	PMID: 7680094		(1:1000) Source: A. Ferrus
antibody	mouse anti-Tubulin	Sigma	Sigma: T5168, Clone:B-5-1-2	(1:1000)
antibody	rabbit anti-H2AZ	Thermo Fisher		(1:2000); PMID: 24095734
antibody	rabbit anti-GFP	Abcam	Abcam:ab290	(1:1000)
antibody	mouse anti-GFP	Developmental Studies Hybridoma Bank	DSHB:12A6	(1:200)
antibody	goat anti-rabbit, Alexa488-conjugated	Thermo Fisher	ThermoFisher: A-11006	(1:500)
antibody	goat anti-mouse, Alexa647-conjugated	Thermo Fisher	ThermoFisher: A-21236	(1:500)
antibody	goat anti-mouse, HRP-conjugated	GeNei	GeNei: 105502	(1:5000)
antibody	goat anti-rabbit, HRP-conjugated	Bio-Rad	BioRad:1706515	(1:5000)
antibody	IgG isotype	this study		purified from normal mouse serum
plasmid	pUAS-T attB	PMID: 17360644	GenBank: EF362409.1	Source: Liqun Luo
plasmid	pJET1.2-STOP-dsRed	PMID: 25324299	Addgene: 60944, RRID:Addgene_60944	Source: Frank Schnorrer
plasmid	p3xP3-EGFP.vas-int.NLS	PMID: 25324299	Addgene: 60948, RRID:Addgene_60948	Source: Frank Schnorrer
plasmid	pBS-GGAC-ATGC	PMID: 25324299	Addgene: 60949, RRID:Addgene_60949	Source: Frank Schnorrer
plasmid	pCOOFY4	PMID: 23410102	Addgene: 43986, RRID:Addgene_43986
chemical compound	Vectashield with DAPI	Biozol	Biozol:H-1200	OrderID: VEC-H-1200
genetic reagent (E. coli)	E. coli BL21-RIL cells	in-house		Source: Andreas Ladurner
chemical compound	IPTG	ROTH	Roth:2316.5
chemical compound	Ni-NTA	Qiagen	Qiagen:163044347
chemical compound	Amylose beads	NEB	NEB:E8021L
chemical compound	MBP column	Bio-Rad	BioRad:731-1550	Poly-Prep Chromatography Columns
chemical compound	beads coupled to Bru1-RA	GE Healthcare	17-5279-02	Glutathione Sepharose High Performance
chemical compound	citric acid	SERVA	Serva:38640.02
chemical compound	NaCl	ROTH	Roth:3957.4
chemical compound	Tris	Sigma	Sigma:T1503
chemical compound	Imidazol	Milipore, Sigma	Milipore:1.04716.1000
chemical compound	HRV3C-protease	MoBiTec	MoBiTec:PR-ETA20010-01
chemical compound	PFA	Merck, Sigma	Merck:1.04005.1000
chemical compound	Triton X-100	Sigma	Sigma:T9284
chemical compound	NGS	Thermo Fisher	Thermo:20217
chemical compound	TRIzol Reagent	Ambion, Life Technologies	Ambion:15596018
chemical compound	Glycogen	Invitrogen, Molecular Probes	Invitrogen:10814-010
chemical compound	2-Propanol	Sigma	Sigma:I9516
chemical compound	Chloroform	BioChemica, PanReac AppliChem	A3691,0500
chemical compound	Amersham Protran 0,2 um NC	Merck, Sigma	Merck:GE10600001	nitrocellulose membrane
chemical compound	Ponceau S	Sigma	Sigma:P7170
chemical compound	SDS	SERVA	Serva:20765.03
chemical compound	Bromophenol blue	Sigma	Sigma:114405
chemical compound	glycerol	Sigma	Sigma:G6279
chemical compound	beta-mercaptoethanol	ROTH	Roth:4227.2
chemical compound	TRI Reagent	Sigma-Aldrich	Sigma-Aldrich: 93289
chemical compound, kit	first strand cDNA synthesis kit	Thermo Fisher	ThermoFischer: K1622
chemical compound	DNaseI	NEB	NEB:M0303L
chemical compound, kit	Qubit RNA Reagent *200x (Life Technologies)	Life Technologies, Thermo Fisher	Q32855
chemical compound, kit	LunaScript RT SuperMix Kit (New England Biolabs)	NEB	NEB:E3010S
chemical compound	Phusion polymerase	NEB	NEB:M0530L
chemical compound	100 bp ladder (NEB)	NEB	NEB:N0551S
chemical compound	RIPA buffer	PMID: 26954550		doi: 10.1016/j.devcel.2016.02.010
chemical compound	Protease Inhibitor Cocktail	Sigma-Aldrich	Sigma-Aldrich: P8340
chemical compound	Dynabeads Protein G for Immunoprecipitation	Thermo Fisher	ThermoFischer: 10003D
chemical compound	proteinase K	Sigma-Aldrich	Sigma-Aldrich: P5568
software, algorithm	Excel	Microsoft
software, algorithm	Fiji (Image J)	PMID: 22743772
software, algorithm	MyofibrilJ	PMID: 29846170		Source: https://imagej.net/MyofibrilJ ; Author: Giovanni Cardonni
software, algorithm	R	R Project for Statistical Computing	RRID:SCR_001905
software, algorithm	STAR	PMID: 23104886
software, algorithm	SAMtools	PMID: 19505943
software, algorithm	featureCounts	PMID: 24227677
software, algorithm	DESeq2	PMID: 25516281
software, algorithm	DEXSeq	PMID: 22722343
software, algorithm	PantherDB	PMID: 33290554		Source: http://www.pantherdb.org/
software, algorithm	GOrilla	PMID: 19192299		Source: http://cbl-gorilla.cs.technion.ac.il/
software, algorithm	PWMTools	PMID: 29514181		Source: https://ccg.epfl.ch/pwmtools/
software, algorithm	ggplot2	ISBN:978-0-387-98140-6
software, algorithm	reshape2	DOI: 10.18637/jss.v021.i12		Source: https://github.com/hadley/reshape ; Author: Hadley Wickham
software, algorithm	rtracklayer	PMID: 19468054
software, algorithm	GenomicRanges	PMID: 23950696
software, algorithm	Biostrings	Bioconductor		Source: https://bioconductor.org/packages/Biostrings ; Author: H. Pagés
software, algorithm	stringr	ISBN: 978-1491910399		Source: https://​github.com/​tidyverse/​stringr/​ ; Author: Hadley Wickham
software, algorithm	tidyr	ISBN: 978-1491910399		Source: https://github.com/tidyverse/tidyr ; Author: Hadley Wickham
software, algorithm	plyr	DOI: 10.18637/jss.v040.i01
software, algorithm	VennDiagram	PMID: 21269502
software, algorithm	viridis	DOI: 10.5281/zenodo.4679424		Source: https://sjmgarnier.github.io/viridis/ ; Author: Simon Garnier
software, algorithm	seqbias	PMID:22285831		Source: https://bioconductor.org/packages/seqbias ; Author: Daniel Jones
software, algorithm	rrvgo	DOI: 10.18129/B9.bioc.rrvgo		Source: https://ssayols.github.io/rrvgo ; Author: Sergi Sayols
